# Supplementary material for: Integrating chromatin accessibility states in the design of targeted sequencing panels for liquid biopsy
Source: Sci Rep. 2022 Jun 21;12:10447. doi: 10.1038/s41598-022-14675-z (PMC9213477; doi:10.1038/s41598-022-14675-z)
Supplement: Supplementary file 6 — Supplementary Information 6. [file 41598_2022_14675_MOESM6_ESM.xls]

## Sheet: Sheet1
Summary of datasets
ATAC-seq datasets					cfDNA datasets
TCGA dataset
Cancer type	Number of samples				Disease	number of samples	Assay type	library preparation method	matched tumor	publication
Adrenocortical Carcinoma	9				Healthy	1	WGS	double strand	N	Snyder et al 2016
Bladder Urothelial Carcinoma	10				Healthy	1	WGS	single strand	N	Snyder et al 2016
Breast Invasive Carcinoma	75				Breast cancer	1	WGS	single strand	N	Snyder et al 2016
Cervical Squamous Cell Carcinoma	4				Lung cancer	1	WGS	single strand	N	Snyder et al 2016
Cholangiocarcinoma	5				Colorectal cancer	1	WGS	single strand	N	Snyder et al 2016
Colon Adenocarcinoma	41				Liver cancer	1	WGS	single strand	N	Snyder et al 2016
Esophageal Carcinoma	18				Prostate cancer	18	Targeted	double strand	Y	Cario et al 2020
Glioblastoma Multiforme	9				Prostate cancer	5	WES	double strand	Y	Cario et al 2020
Head and Neck Squamous Cell Carcinoma	9
Kidney Renal Clear Cell Carcinoma	16
Kidney Renal Papillary Cell Carcinoma	34
Low Grade Glioma	13
Liver Hepatocellular Carcinoma	17
Lung Adenocarcinoma	22
Lung Squamous Cell Carcinoma	16
Mesothelioma	7
Pheochromocytoma and Paraganglioma	9
Prostate Adenocarcinoma	26
Skin Cutaneous Melanoma	13
Stomach Adenocarcinoma	21
Testicular Germ Cell Tumors	9
Thyroid Carcinoma	14
Uterine Corpus Endometrial Carcinoma	13
Total	410
Cell type	Number of samples	Publication
PBMC	120	Márquez et al 2020
Neutrophil	4	Ram-Mohan et al 2021
Human umbelical vascular endothelial cell	5	Xin et al 2021
