# Supplementary material for: Integrating chromatin accessibility states in the design of targeted sequencing panels for liquid biopsy
Source: Sci Rep. 2022 Jun 21;12:10447. doi: 10.1038/s41598-022-14675-z (PMC9213477; doi:10.1038/s41598-022-14675-z)
Supplement: Supplementary file 7 — Supplementary Information 7. [file 41598_2022_14675_MOESM7_ESM.xls]

## Sheet: BRCA
Tissue specifically accessible regions in breast cancer
seqnames	start	end	name	GC percent	annotation	gene name	RelAccS
chr4	139526872	139527373	BRCA_55196	0.381238	Intron	RAB33B-AS1	2.27167
chr8	68622329	68622830	BRCA_98671	0.359281	Intron	C8orf34-AS1	2.87338
chr1	230758060	230758561	BRCA_20011	0.512974	Intron	CAPN9	2.08103
chr8	115938859	115939360	BRCA_102801	0.371257	Distal		2.62371
chr2	211957838	211958339	BRCA_34900	0.349301	Intron	MIR548F2	2.78355
chr3	158963899	158964400	BRCA_46749	0.417166	Promoter	IQCJ	1.85177
chr1	210477300	210477801	BRCA_17779	0.471058	Intron	SYT14	3.08798
chrX	67700378	67700879	BRCA_213949	0.47505	Intron	AR	1.6417
chr3	177635626	177636127	BRCA_47793	0.335329	Intron	LINC02015	1.94221
chr5	90128533	90129034	BRCA_61394	0.393214	Distal		1.58676
chr9	81320881	81321382	BRCA_110284	0.401198	Distal		2.81552
chr1	30418239	30418740	BRCA_3680	0.457086	Intron	MATN1-AS1	2.09626
chr18	63257367	63257868	BRCA_187743	0.387226	Intron	BCL2	2.50832
chr6	17106136	17106637	BRCA_68631	0.40519	Intron	STMND1	2.04059
chr13	98422517	98423018	BRCA_150075	0.451098	Intron	STK24	1.774
chr10	123743872	123744373	BRCA_124577	0.548902	Intron	GPR26	2.29568
chr14	100012298	100012799	BRCA_156248	0.393214	Intron	EVL	3.38585
chr8	93829963	93830464	BRCA_100466	0.487026	Distal		3.10933
chr5	150502126	150502627	BRCA_64515	0.558882	Intron	NDST1-AS1	2.47292
chr4	140659943	140660444	BRCA_55333	0.381238	Intron	TNRC18P1	2.96214
chr8	115693529	115694030	BRCA_102748	0.359281	Intron	TRPS1	2.18347
chr10	123743024	123743525	PCPG_48664	0.443114	Intron	GPR26	1.61205
chr12	54665969	54666470	BRCA_141217	0.473054	Distal		1.66813
chr3	159026694	159027195	BRCA_46755	0.467066	Intron	IQCJ	1.55262
chr5	178080699	178081200	BRCA_66322	0.502994	Intron	N4BP3	2.54224
chr6	92942476	92942977	BRCA_74257	0.433134	Distal		1.74473
chr5	173535702	173536203	BRCA_65883	0.45509	Distal		1.54689
chr22	31585443	31585944	BRCA_209291	0.463074	Intron	MIR7109	1.58749
chr3	32532439	32532940	BRCA_39445	0.341317	Exon	MIR548AY	1.98333
chr11	17239173	17239674	BRCA_127038	0.41517	Intron	NUCB2	2.41512
chr1	231982377	231982878	BRCA_20171	0.421158	Intron	DISC1-IT1	1.56223
chr10	80966257	80966758	BRCA_121507	0.421158	Distal		2.41856
chr5	4028998	4029499	BRCA_57669	0.423154	Distal		2.04936
chr3	48356311	48356812	BRCA_40552	0.431138	Distal		2.42906
chr1	204561676	204562177	BRCA_16736	0.451098	Distal		2.17355
chr22	31586071	31586572	PRAD_108955	0.479042	Intron	MIR7109	2.32389
chr20	14597761	14598262	BRCA_198729	0.299401	Intron	MACROD2-IT1	2.27298
chr17	78421352	78421853	BRCA_182954	0.552894	Exon	PGS1	3.19127
chr1	182646661	182647162	BRCA_14784	0.461078	3'	LINC01686	1.99434
chr12	89566715	89567216	BRCA_143412	0.411178	Intron	POC1B-GALNT4	3.17392
chr12	26503330	26503831	BRCA_139146	0.339321	Intron	ITPR2	2.56638
chr5	32094244	32094745	BRCA_58719	0.419162	Intron	GOLPH3	1.74662
chr16	64056519	64057020	BRCA_168791	0.323353	Distal		1.73131
chrX	33923282	33923783	BRCA_212990	0.457086	Intron	FAM47A	2.08943
chr4	97589687	97590188	BRCA_53915	0.319361	Intron	STPG2-AS1	2.12232
chr8	125069713	125070214	BRCA_104114	0.391218	Intron	NSMCE2	3.27099
chr3	129512547	129513048	BRCA_44900	0.570858	Exon 1	RHO	2.62082
chr1	109805467	109805968	BRCA_9079	0.447106	Distal		1.53088
chr9	82938408	82938909	BRCA_110383	0.381238	Distal		2.10902
chr12	96658034	96658535	BRCA_144056	0.351297	Exon	CFAP54	1.61182
chr8	98690679	98691180	LUAD_66794	0.403194	Intron	STK3	1.62394
chr3	139916275	139916776	BRCA_45547	0.413174	Distal		1.90854
chr10	74743300	74743801	BRCA_120659	0.510978	Distal		2.2125
chr10	37197044	37197545	BRCA_118523	0.341317	Exon	LINC00993	1.8079
chr4	3111453	3111954	BRCA_50251	0.50499	Intron	HTT-AS	2.77573
chr1	175178396	175178897	BRCA_14072	0.365269	Intron	KIAA0040	2.29312
chr12	99906730	99907231	BRCA_144185	0.377246	Intron	ANKS1B	1.88033
chr18	24108508	24109009	BRCA_185739	0.325349	Intron	CABYR	1.87688
chr2	65314774	65315275	BRCA_27009	0.489022	Intron	ACTR2	1.63539
chr2	65327032	65327533	BRCA_27012	0.417166	Intron	ACTR2	1.56241
chr17	68301275	68301776	BRCA_181119	0.500998	Intron	SLC16A6	3.08984
chr2	226403200	226403701	BRCA_35964	0.381238	Distal		1.6496
chr8	29521110	29521611	BRCA_94152	0.421158	Distal		2.56627
chr15	61270179	61270680	BRCA_159473	0.413174	Distal		2.38477
chr14	37650654	37651155	BRCA_152424	0.345309	Intron	TTC6	2.42453
chr3	27314932	27315433	BRCA_39139	0.377246	Intron	NEK10	2.01315
chr4	128233353	128233854	BRCA_54960	0.411178	Distal		1.50194
chr14	68855292	68855793	BRCA_154166	0.558882	Distal		1.91012
chr9	84349746	84350247	BRCA_110475	0.397206	Intron	SLC28A3	1.80633
chr5	32093705	32094206	BRCA_58718	0.46507	Intron	GOLPH3	1.71592
chr3	180306079	180306580	BRCA_47961	0.311377	Distal		1.56916
chr8	116800450	116800951	BRCA_102984	0.417166	Intron	EIF3H	2.90213
chr4	3215246	3215747	BRCA_50265	0.479042	Intron	MSANTD1	1.57198
chr3	129506453	129506954	BRCA_44896	0.463074	3'	RHO	2.87461
chr17	67047341	67047842	BRCA_180903	0.44511	Promoter	CACNG1	2.16747
chr16	71830283	71830784	BRCA_169579	0.39521	Distal		1.62797
chr17	5255204	5255705	BRCA_171790	0.473054	Distal		1.57057
chr22	45198357	45198858	BRCA_211182	0.568862	Promoter	MIR1249	1.68174
chr20	19396708	19397209	BRCA_199062	0.361277	Intron	SLC24A3-AS1	1.51491
chr9	38195606	38196107	BRCA_109596	0.467066	Distal		2.08858
chr2	5205005	5205506	BLCA_11181	0.359281	Distal		1.57117
chr19	57838562	57839063	BRCA_197549	0.48503	5'	ZNF587B	1.85854
chr7	35025489	35025990	BRCA_84599	0.419162	Intron	DPY19L1	2.38045
chr11	69515141	69515642	BRCA_131262	0.542914	Distal		2.54386
chr1	204573166	204573667	BRCA_16746	0.522954	Distal		2.30684
chr16	20146836	20147337	BRCA_166620	0.447106	Distal		1.69213
chr16	30060297	30060798	BRCA_167357	0.453094	Intron	ALDOA	2.07324
chr1	151562661	151563162	BRCA_10855	0.459082	Exon	MIR554	2.08954
chr5	44637866	44638367	BRCA_59599	0.337325	Intron	LINC02224	2.25168
chr3	159045219	159045720	BRCA_46760	0.409182	Intron	IQCJ	2.31264
chr8	114922285	114922786	BRCA_102635	0.39521	Distal		2.19392
chr8	133481039	133481540	BRCA_105363	0.423154	Intron	ST3GAL1	1.53174
chr14	25842117	25842618	PRAD_79186	0.303393	Intron	NOVA1	1.6554
chr1	169873581	169874082	BRCA_13612	0.353293	Exon	SCYL3	1.88849
chr8	18325885	18326386	BRCA_93204	0.40519	Distal		1.74233
chr10	48288295	48288796	BRCA_119091	0.548902	Distal		1.6451
chr20	2475916	2476417	BRCA_198000	0.552894	Intron	SNRPB	2.47039
chr6	131844122	131844623	BRCA_78226	0.351297	Intron	ENPP1	2.93112
chr8	116800962	116801463	BRCA_102985	0.365269	Intron	EIF3H	3.12984
chr5	178081514	178082015	BRCA_66323	0.550898	Intron	N4BP3	2.85063
chr6	31749583	31750084	BRCA_70219	0.43513	Intron	MIR4646	1.86782
chr5	155068770	155069271	BRCA_64860	0.46507	Distal		1.6179
chr16	30060868	30061369	BRCA_167358	0.518962	Promoter	ALDOA	3.54238
chr3	195604446	195604947	BRCA_49456	0.413174	Distal		1.78804
chr8	114921649	114922150	BRCA_102634	0.383234	Distal		3.46704
chr5	160034	160535	BRCA_57307	0.530938	Intron	LRRC14B	1.61824
chr12	107764134	107764635	BRCA_144667	0.401198	Promoter	PRDM4	1.65184
chr1	36329668	36330169	BRCA_4367	0.518962	Exon 1	EVA1B	2.2496
chr9	37797721	37798222	BRCA_109499	0.341317	Promoter	DCAF10	1.70567
chr3	77693083	77693584	BRCA_42508	0.363273	Distal		2.348
chr8	117230324	117230825	BRCA_103088	0.325349	Distal		2.52212
chr17	68439825	68440326	BRCA_181187	0.437126	Intron	MIR635	2.11894
chr14	23203923	23204424	BRCA_151388	0.355289	Intron	RNF212B	1.68699
chr17	50117930	50118431	BRCA_178576	0.588822	Exon	SAMD14	2.08404
chr11	129454918	129455419	BRCA_136457	0.429142	Distal		1.90441
chr5	35306563	35307064	BRCA_59029	0.459082	Distal		2.49186
chrX	16662334	16662835	UCEC_103223	0.393214	Intron	S100G	2.51142
chr8	42280478	42280979	BRCA_96307	0.542914	Intron	IKBKB	1.95536
chr20	48864110	48864611	BRCA_201854	0.389222	Distal		1.9185
chr10	110430839	110431340	BRCA_123251	0.586826	Intron	DUSP5	2.66339
chr3	50127303	50127804	BRCA_40772	0.54491	Intron	RBM5-AS1	2.70516
chr11	35365857	35366358	BRCA_127939	0.469062	Intron	SLC1A2	1.79672
chr10	37414584	37415085	PRAD_60831	0.421158	Distal		1.68133
chr1	61642475	61642976	BRCA_6704	0.471058	Distal		3.22234
chr6	141980097	141980598	BRCA_79504	0.383234	Distal		2.65773
chr16	22240314	22240815	BRCA_166792	0.357285	Intron	SDR42E2	1.71932
chr14	69531617	69532118	LUSC_86799	0.471058	Distal		2.11274
chr3	27324632	27325133	BRCA_39144	0.49501	Intron	NEK10	1.5053
chr20	48864650	48865151	BRCA_201855	0.508982	Distal		1.8156
chr20	3769766	3770267	SKCM_94379	0.510978	Promoter	C20orf27	2.7484
chr8	133620791	133621292	BRCA_105417	0.487026	Distal		3.31629
chr4	96784628	96785129	BRCA_53902	0.317365	Intron	LINC02267	2.69603
chr3	195604950	195605451	BRCA_49457	0.413174	Distal		1.90878
chr19	7649259	7649760	BRCA_189956	0.483034	Distal		2.00487
chr18	13425653	13426154	BRCA_185221	0.592814	Promoter	LDLRAD4-AS1	1.90486
chr7	99955737	99956238	BRCA_88385	0.451098	Distal		2.37477
chr10	37162358	37162859	PRAD_60825	0.339321	Exon 1	ANKRD30A	1.5461
chr7	42479961	42480462	BRCA_85060	0.397206	Distal		1.68498
chr12	13061754	13062255	LUSC_77706	0.389222	Exon	FAM234B	2.37883
chr1	218497975	218498476	BRCA_18447	0.417166	Intron	LINC02869	2.19363
chr3	64331477	64331978	BRCA_41824	0.463074	Intron	PRICKLE2	1.65448
chr8	87662504	87663005	BRCA_100107	0.379242	Intron	DCAF4L2	1.7946
chr19	16172976	16173477	BRCA_192070	0.526946	Promoter	CIB3	2.14887
chr1	168098515	168099016	BRCA_13403	0.540918	Intron	GPR161	2.05943
chr3	177420695	177421196	PRAD_24998	0.377246	Distal		1.81425
chr14	67311855	67312356	BRCA_153911	0.41517	3'	ATP6V1D	2.05627
chr8	67703395	67703896	BRCA_98621	0.451098	Intron	CPA6	1.69812
chr15	62472849	62473350	BRCA_159632	0.508982	Intron	TLN2	2.01214
chr16	15035244	15035745	BRCA_166183	0.548902	3'	MIR6511B2	2.21249
chr3	189098883	189099384	UCEC_27292	0.566866	Intron	TPRG1-AS2	3.28449
chr2	131120804	131121305	ACC_10414	0.453094	5'	PLEKHB2	1.50085
chr10	104480752	104481253	BRCA_123100	0.50499	Promoter	LINC02620	1.73491
chr5	173662895	173663396	BRCA_65908	0.489022	Distal		2.82048
chr15	91431246	91431747	BRCA_162658	0.421158	Intron	CRAT37	1.67753
chr19	16081067	16081568	BRCA_192043	0.48503	Exon	TPM4	1.55627
chr8	117183857	117184358	BRCA_103079	0.351297	Distal		2.14816
chr3	10013905	10014406	GBM_14805	0.365269	Promoter	EMC3	1.53263
chr10	37414014	37414515	BRCA_118590	0.371257	Distal		1.61839
chr7	149744837	149745338	BRCA_91532	0.51497	Distal		1.68988
chr17	28471318	28471819	BRCA_173623	0.493014	Promoter	SLC13A2	2.01493
chr12	23484188	23484689	BRCA_138945	0.37525	Distal		1.62411
chr1	168970264	168970765	BRCA_13506	0.407186	Intron	LINC00970	1.5603
chr16	12289136	12289637	BRCA_165971	0.532934	Intron	SNX29	2.16551
chr5	14256707	14257208	HNSC_27264	0.477046	Intron	TRIO	2.44676
chr19	1164088	1164589	BRCA_188600	0.634731	Intron	STK11	2.0208
chr11	60382300	60382801	BRCA_129004	0.389222	Intron	MS4A14	1.60497
chr17	28926702	28927203	BRCA_173776	0.487026	Promoter	LOC101927018	1.86192
chr8	28799603	28800104	LGG_37627	0.437126	Exon 1	INTS9	1.89232
chr17	63752656	63753157	BRCA_180424	0.38523	Promoter	STRADA	2.0689
chrX	54640693	54641194	BRCA_213706	0.473054	Distal		2.44969
chr12	116390330	116390831	BRCA_145462	0.413174	Distal		3.32562
chr6	167909988	167910489	BRCA_81511	0.317365	Intron	HGC6.3	1.67151
chr12	132776767	132777268	PRAD_76151	0.558882	Exon	ANKLE2	1.75825
chr20	32556556	32557057	ACC_83954	0.572854	Intron	NOL4L-DT	1.70357
chr17	50112784	50113285	BRCA_178569	0.648703	3'	SAMD14	1.71668
chr2	113079138	113079639	BLCA_15542	0.469062	Distal		2.84634
chr8	113352365	113352866	BRCA_102577	0.409182	Intron	CSMD3	2.02708
chr5	35213646	35214147	BRCA_59013	0.493014	Intron	PRLR	2.88074
chr5	35188150	35188651	LUAD_40436	0.439122	Intron	PRLR	2.30298
chr4	1812705	1813206	BRCA_50081	0.522954	3'	FGFR3	1.64055
chr1	206448407	206448908	BRCA_17114	0.457086	Intron	IKBKE	1.8274
chr6	9463203	9463704	BRCA_67726	0.37525	Distal		2.14997
chr9	126673642	126674143	BRCA_113508	0.620758	Intron	LMX1B	2.39082
chr14	23129841	23130342	PRAD_79003	0.41517	Exon 1	CEBPE	2.9737
chr8	132676822	132677323	BRCA_105139	0.409182	Promoter	LRRC6	2.45432
chr8	102647536	102648037	LUAD_67267	0.451098	Downstream	KLF10	2.54387
chr12	94057634	94058135	ACC_59244	0.403194	Distal		1.51308
chr17	50468726	50469227	BRCA_178734	0.712575	Promoter	CHAD	1.55819
chr16	56369106	56369607	BRCA_168478	0.433134	Exon 1	AMFR	1.57456
chr2	53989468	53989969	BLCA_13530	0.44511	Intron	PSME4	2.02578
chr1	115713147	115713648	BRCA_9570	0.546906	Intron	CASQ2	1.63993
chr15	45684356	45684857	BRCA_158594	0.383234	Intron	LOC105370802	2.5273
chr7	42292845	42293346	BRCA_85046	0.49501	Distal		2.60005
chr2	125710497	125710998	BLCA_15807	0.463074	Exon 1	LINC01941	1.59026
chr1	234639144	234639645	CHOL_6938	0.471058	Distal		2.28215
chr10	37415647	37416148	PRAD_60832	0.441118	Distal		1.5302
chr8	84715935	84716436	BRCA_99843	0.317365	Intron	LRRCC1	1.71484
chr17	64327882	64328383	MESO_66536	0.48503	Intron	TEX2	1.75096
chr5	178078161	178078662	MESO_25729	0.52495	Intron	N4BP3	2.89781
chr9	84856324	84856825	SKCM_55602	0.41517	Intron	NTRK2	1.57017
chr6	105359896	105360397	BRCA_74609	0.44511	Intron	PREP	2.45716
chr19	40897104	40897605	BRCA_195062	0.427146	Intron	CYP2A7	2.73295
chr1	156692850	156693351	BLCA_6513	0.626747	Intron	CRABP2	2.68355
chr13	83709616	83710117	BRCA_149668	0.38523	Distal		1.58808
chr10	115030823	115031324	BRCA_123681	0.43513	Distal		2.0303
chr14	51534590	51535091	LIHC_88843	0.461078	Intron	FRMD6	2.73362
chr5	56757001	56757502	PRAD_32486	0.540918	Distal		1.9976
chr5	133993569	133994070	BRCA_63125	0.399202	Intron	VDAC1	2.40739
chr20	36062736	36063237	BLCA_100530	0.42515	Intron	NORAD	1.5867
chr7	42494172	42494673	BRCA_85063	0.427146	Distal		2.07734
chr8	123563890	123564391	BRCA_103804	0.441118	Intron	FBXO32	2.39067
chr16	84746836	84747337	BRCA_170331	0.411178	Intron	USP10	1.97559
chr8	117225839	117226340	ACC_42297	0.383234	Distal		2.07375
chr17	40618912	40619413	BRCA_176687	0.49501	Distal		2.64246
chr21	22399712	22400213	BRCA_205425	0.315369	Exon	LINC01687	1.52189
chr19	38713213	38713714	BRCA_194476	0.616766	Intron	CAPN12	2.15431
chr11	130762367	130762868	MESO_49737	0.53493	Distal		2.12964
chr12	39892128	39892629	ACC_56717	0.39521	Intron	SLC2A13	1.5729
chr8	115692794	115693295	BRCA_102747	0.295409	Intron	TRPS1	1.69521
chr22	26529222	26529723	LIHC_116821	0.516966	Intron	LOC100507599	1.97166
chr15	39153099	39153600	BRCA_157901	0.357285	Intron	C15orf54	1.5168
chr2	112591363	112591864	BLCA_15470	0.491018	Exon	CHCHD5	1.54386
chr16	85559310	85559811	BLCA_83689	0.570858	Intron	GINS2	1.55726
chr3	125062856	125063357	MESO_16688	0.52495	Exon	HEG1	1.53994
chr5	173757213	173757714	PCPG_26546	0.431138	Exon 1	LINC01484	2.03995
chr9	303832	304333	BRCA_107390	0.361277	Intron	DOCK8-AS1	1.54972
chr17	28475266	28475767	BRCA_173628	0.522954	Promoter	SLC13A2	1.99891
chr1	200755429	200755930	BRCA_15821	0.427146	Intron	CAMSAP2	2.13129
chr1	203089140	203089641	BRCA_16336	0.510978	Promoter	ADORA1	2.89842
chr3	184011192	184011693	BRCA_48192	0.38523	Exon	ABCC5-AS1	2.2568
chr8	143874203	143874704	BRCA_106802	0.552894	Intron	EPPK1	3.21752
chr19	23377273	23377774	PCPG_78243	0.383234	Intron	ZNF91	2.309
chr17	64315128	64315629	LIHC_102838	0.467066	Distal		1.95589
chr3	129507336	129507837	GBM_17823	0.560878	3'	RHO	1.56822
chr2	173038344	173038845	LIHC_21279	0.40519	Intron	MAP3K20	2.27479
chr8	127391065	127391566	HNSC_46303	0.439122	Intron	CCAT2	1.69608
chr3	39132670	39133171	BLCA_20196	0.487026	Exon	MIR6822	1.87444
chr19	16145421	16145922	BRCA_192064	0.497006	Intron	HSH2D	1.82483
chr11	124537997	124538498	SKCM_66542	0.433134	Distal		1.55408
chr12	109462405	109462906	CHOL_45877	0.497006	Intron	KCTD10	2.39496
chr6	82570064	82570565	BRCA_73867	0.39521	Distal		1.78609
chr16	9365278	9365779	ACC_69510	0.423154	Exon 1	LINC02177	2.192
chr14	73723989	73724490	MESO_57004	0.47505	Exon	PNMA1	2.16718
chr3	113536650	113537151	CESC_12702	0.417166	Intron	SIDT1	3.01851
chr17	39002233	39002734	BRCA_175143	0.530938	Distal		1.51609
chr8	86176091	86176592	BRCA_99990	0.343313	Distal		1.58314
chr2	31558291	31558792	LIHC_16194	0.439122	Intron	SRD5A2	2.54845
chr6	31728627	31729128	KIRC_31960	0.634731	Exon 1	MIR4646	1.66783
chr1	96865672	96866173	MESO_3553	0.407186	Distal		1.58698
chr19	4518369	4518870	LIHC_107707	0.658683	Promoter	PLIN4	1.58868
chr4	142474239	142474740	BLCA_29119	0.560878	5'	INPP4B	3.00201
chr4	786778	787279	BRCA_49902	0.698603	Intron	LOC100129917	1.54274
chr1	203322668	203323169	SKCM_8334	0.463074	Distal		1.6019
chr5	149406557	149407058	ACC_27040	0.59481	Promoter	CARMN	1.70299
chr9	121326085	121326586	CESC_28558	0.560878	Exon	GSN-AS1	3.01102
chr20	16541130	16541631	ACC_83420	0.479042	Intron	KIF16B	1.74469
chr5	32254837	32255338	HNSC_27531	0.453094	Intron	MTMR12	2.18044
chr15	83930759	83931260	LIHC_94112	0.413174	Intron	EFL1P1	2.28088
chr2	65300303	65300804	GBM_10292	0.582834	Distal		1.96509
chr2	96907314	96907815	LGG_10620	0.622754	Intron	SEMA4C	2.19392
chr17	39943916	39944417	BRCA_176057	0.622754	Promoter	LRRC3C	2.43789
chr2	65316025	65316526	BLCA_13917	0.483034	Intron	ACTR2	2.18425
chr13	49308128	49308629	PRAD_77330	0.578842	Downstream	CDADC1	1.63994
chr10	124703705	124704206	ACC_50984	0.572854	Promoter	FAM53B-AS1	1.63154
chr20	36861892	36862393	ACC_84350	0.612774	Promoter	SOGA1	2.93123
chr1	232378706	232379207	UCEC_11209	0.536926	Distal		1.82544
chr5	174724285	174724786	ACC_28305	0.590818	Promoter	MSX2	2.34167
chr11	62445127	62445628	MESO_47198	0.443114	Intron	SCGB1A1	1.53511
chr20	19275439	19275940	ACC_83544	0.570858	Intron	SLC24A3-AS1	1.66356
chr1	207002639	207003140	THCA_7957	0.53493	Distal		1.82758
chr1	161201373	161201874	CESC_4855	0.556886	Promoter	ADAMTS4	1.51991
chr17	81821651	81822152	STAD_103239	0.640719	Downstream	MCRIP1	2.46131
chr10	72009429	72009930	KIRC_51355	0.566866	3'	CHST3	2.4846
chr1	150579982	150580483	CESC_4050	0.457086	Promoter	MCL1	1.99818
chr21	41678307	41678808	BLCA_103246	0.558882	Promoter	LINC00111	2.90215
chr15	90149285	90149786	LIHC_94428	0.459082	Distal		1.56158
chr1	99659636	99660137	PRAD_5351	0.409182	Intron	PALMD	1.55943
chr19	42421552	42422053	ACC_81142	0.518962	Intron	LIPE	1.96167
chr21	42262675	42263176	ACC_86694	0.560878	Intron	TFF3	1.74282
chr11	45089268	45089769	MESO_46714	0.528942	Distal		1.66858
chr2	74441734	74442235	KIRC_11694	0.732535	Promoter	RTKN	2.37658
chr1	1431796	1432297	BLCA_132	0.632735	Promoter	LINC01770	1.67257
chr17	63435717	63436218	BRCA_180346	0.620758	Exon	CYB561	3.04834
chr12	120234742	120235243	ACC_60729	0.55489	Intron	PXN	3.08937
chr5	78504769	78505270	ACC_24416	0.542914	Intron	SCAMP1	2.41254
chr12	121796974	121797475	ACC_60915	0.636727	Intron	RHOF	3.16726
chr7	142885496	142885997	PRAD_48482	0.626747	5'	PIP	1.72709
chr6	10412114	10412615	MESO_26300	0.646707	Promoter	TFAP2A-AS1	2.68286
chr11	62909146	62909647	PRAD_67154	0.606786	3'	CHRM1	2.29338
chr14	23154327	23154828	MESO_55934	0.608782	5'	SLC7A8	2.5242
chr14	24367673	24368174	ACC_63803	0.566866	5'	NYNRIN	2.28161
chr15	90868317	90868818	PRAD_85522	0.502994	Promoter	FURIN	1.67073
chr16	28532277	28532778	ACC_70301	0.50499	3'	NUPR1	2.01536
chr12	14885621	14886122	TGCT_46623	0.491018	Promoter	MGP	2.10994
chr7	5426554	5427055	LIHC_50497	0.682635	Promoter	TNRC18	2.41846
chr3	141412740	141413241	ACC_16683	0.497006	Intron	RASA2	2.6155
chr5	2751541	2752042	ACC_22217	0.774451	Promoter	IRX2	3.51725
chr5	42811651	42812152	ACC_23318	0.381238	5'	CCDC152	2.49028
chr7	34748221	34748722	ACC_34802	0.50499	Intron	NPSR1	2.32825
chr16	16021985	16022486	ACC_69867	0.606786	Intron	MIR3180-2	2.50251
chr19	38667002	38667503	ACC_80744	0.439122	Intron	MAP4K1	1.58664
chr19	47256275	47256776	ACC_81686	0.688623	Promoter	CCDC9	1.55264
chr19	49150072	49150573	ACC_81972	0.654691	3'	HRC	2.36026
chr19	55641307	55641808	ACC_82554	0.596806	Promoter	CCDC106	1.70921
chr20	31662072	31662573	ACC_83850	0.532934	Downstream	COX4I2	1.55333
chr20	34703920	34704421	ACC_84107	0.696607	Promoter	TP53INP2	1.598
chr20	50645482	50645983	ACC_85333	0.550898	Promoter	RIPOR3-AS1	2.45893
chrX	72620473	72620974	ACC_89614	0.461078	Exon 1	HDAC8	2.11434
chr1	1758784	1759285	BLCA_164	0.688623	Exon	SLC35E2A	2.69929
chr3	39125772	39126273	BLCA_20194	0.467066	Exon 1	MIR6822	2.34205
chr3	49218575	49219076	BLCA_20745	0.457086	Intron	IHO1	2.31768
chr3	50150941	50151442	BLCA_20831	0.676647	Intron	SEMA3F	3.06935
chr5	132378484	132378985	BLCA_33024	0.48503	Exon	MIR3936HG	2.52401
chr15	90315587	90316088	BRCA_162526	0.49501	Distal		2.23262
chr15	99014662	99015163	BRCA_163605	0.734531	Promoter	LUNAR1	1.74558
chr16	29806076	29806577	CESC_43139	0.830339	Promoter	MAZ	1.69937
chr19	40749813	40750314	CESC_50136	0.510978	Promoter	SNRPA	1.65986
chr21	33429367	33429868	CESC_52831	0.522954	Intron	IFNAR1	2.01112
chr21	33428686	33429187	HNSC_88584	0.558882	Intron	IFNAR1	1.99355
chr17	29293382	29293883	LGG_66901	0.620758	Promoter	NUFIP2	1.89799
chr17	81833592	81834093	LIHC_104507	0.650699	Promoter	MCRIP1	1.5381
chr14	35826558	35827059	LUAD_101372	0.676647	Promoter	BRMS1L	1.57853
chr8	127949543	127950044	MESO_37906	0.598802	Promoter	TMEM75	3.39757
chr11	118921927	118922428	MESO_49193	0.656687	Promoter	UPK2	2.52181
chr21	43929345	43929846	PRAD_107855	0.618762	Intron	AGPAT3	1.95774
chr1	2410826	2411327	PRAD_303	0.491018	Promoter	PEX10	1.97907
chr1	234918884	234919385	UCEC_11454	0.618762	Intron	LOC101927851	1.64705
chr17	28952731	28953232	LGG_66846	0.463074	Promoter	PHF12	1.80942
chr1	192485666	192486167	MESO_6049	0.355289	Intron	RGS1	1.75544
chr15	96336761	96337262	LUAD_108627	0.487026	Intron	MIR1469	2.11383
chr19	56839686	56840187	ACC_82624	0.638723	Promoter	PEG3	2.51607
chr17	64327261	64327762	MESO_66535	0.461078	Intron	TEX2	1.57774
chr6	2988382	2988883	ACC_28755	0.612774	Promoter	NQO2	2.18121
chr4	123478693	123479194	BLCA_28767	0.461078	Distal		1.67591
chr14	75453013	75453514	KIRC_67460	0.620758	Intron	JDP2	1.98525
chr17	67779192	67779693	ACC_75565	0.530938	Distal		2.13846
chr19	40831773	40832274	ACC_81011	0.433134	Intron	CYP2A6	2.56623

## Sheet: COAD
Tissue specifically accessible regions in colon adenocarcinoma cancer
seqnames	start	end	name	GC percent	annotation	gene name	RelAccS
chr5	129377450	129377951	COAD_37738	0.447106	Distal		2.88466
chr2	169712745	169713246	COAD_18470	0.552894	Intron	PHOSPHO2-KLHL23	3.35522
chr2	195330564	195331065	COAD_19335	0.383234	Distal		3.22345
chr5	135869049	135869550	COAD_38151	0.361277	Intron	IL9	1.578
chr2	195331065	195331566	COAD_19336	0.423154	Distal		2.15062
chr4	186740058	186740559	COAD_34294	0.49501	Distal		1.5046
chr5	168260483	168260984	COAD_39525	0.451098	Intron	CTB-178M22.2	1.52126
chr4	6767895	6768396	COAD_29452	0.60479	Distal		3.01859
chr5	157670707	157671208	COAD_39301	0.50499	Promoter	SOX30	2.8516
chr4	99918596	99919097	COAD_32051	0.473054	Intron	LAMTOR3	2.71002
chr2	198695824	198696325	COAD_19494	0.335329	Intron	LINC01923	2.87161
chr10	88903537	88904038	COAD_68749	0.381238	Intron	STAMBPL1	3.23499
chr1	244347994	244348495	COAD_11783	0.397206	Distal		3.29839
chr1	234823159	234823660	COAD_11455	0.42515	Intron	PP2672	3.54846
chr19	41174189	41174690	COAD_110032	0.506986	Distal		3.08747
chr7	7516160	7516661	ESCA_48522	0.365269	Intron	COL28A1	1.5525
chr2	169711801	169712302	COAD_18469	0.49501	Intron	PHOSPHO2-KLHL23	1.58617
chr3	62922929	62923430	COAD_24421	0.459082	Distal		1.58726
chr12	64841301	64841802	COAD_80559	0.51497	Intron	LINC02389	1.56927
chr3	62939642	62940143	COAD_24424	0.459082	Distal		1.51408
chr9	7962869	7963370	COAD_60201	0.427146	Distal		1.63061
chrX	100880229	100880730	COAD_121973	0.403194	Distal		1.73532
chr13	44750550	44751051	COAD_84988	0.383234	Distal		1.69792
chr6	139872616	139873117	COAD_46403	0.41517	Intron	LOC100507477	1.54557
chr5	109080798	109081299	COAD_37137	0.37525	Intron	LOC285638	1.63597
chr7	132103670	132104171	COAD_53075	0.433134	Distal		1.60386
chr2	181780973	181781474	COAD_19014	0.522954	Distal		1.89978
chr7	5401330	5401831	COAD_48197	0.489022	Intron	TNRC18	2.9289
chr11	86675930	86676431	COAD_75584	0.41517	Distal		1.6054
chr13	105919022	105919523	COAD_86587	0.471058	Distal		3.77237
chr16	82782902	82783403	COAD_97962	0.50499	Intron	LOC101928446	1.67519
chr4	158998549	158999050	COAD_33603	0.409182	Intron	C4orf45	1.74514
chr4	24754536	24755037	COAD_30012	0.377246	Distal		1.5685
chr5	127758822	127759323	COAD_37648	0.441118	Intron	CCDC192	1.74002
chr13	28575162	28575663	COAD_84249	0.493014	Distal		2.96354
chr5	35609081	35609582	COAD_35154	0.407186	Distal		1.66104
chr17	72259962	72260463	COAD_103213	0.411178	Distal		1.72974
chr10	99595235	99595736	COAD_69247	0.489022	Distal		1.51411
chr2	134396497	134396998	COAD_17512	0.483034	Intron	MIR3679	3.26448
chr20	51859943	51860444	COAD_114979	0.491018	Promoter	LINC01429	1.75554
chr3	124974640	124975141	COAD_25967	0.431138	Intron	MUC13	1.97247
chr6	108454289	108454790	COAD_45176	0.457086	Intron	FOXO3	1.53835
chr9	136603768	136604269	COAD_65233	0.640719	Distal		1.71477
chr9	35920237	35920738	COAD_61103	0.481038	Intron	SPAAR	2.9863
chr12	52941987	52942488	COAD_79799	0.457086	Intron	KRT18	1.56937
chr3	4774475	4774976	COAD_21817	0.44511	Exon 1	EGOT	1.54658
chr5	145854473	145854974	COAD_38699	0.441118	Distal		3.45925
chr9	107614665	107615166	COAD_63185	0.532934	Distal		1.61626
chr7	73829906	73830407	ESCA_51118	0.552894	Promoter	CLDN4	3.42086
chr7	140238754	140239255	COAD_53366	0.580838	Distal		3.35397
chr16	82995576	82996077	COAD_97969	0.393214	Intron	LOC101928417	1.53602
chr19	10450904	10451405	TGCT_65067	0.626747	Exon	CDC37	3.57871
chr7	47460387	47460888	COAD_50079	0.53493	Intron	TNS3	1.69364
chr9	107606124	107606625	COAD_63182	0.451098	Distal		1.53382
chr1	190597132	190597633	COAD_8860	0.381238	Distal		2.6614
chr3	57978266	57978767	COAD_24230	0.508982	Distal		1.69774
chr1	169046455	169046956	COAD_8005	0.401198	Intron	LINC00970	1.62173
chr17	79073603	79074104	COAD_104097	0.562874	Promoter	ENGASE	3.18409
chr13	44748369	44748870	COAD_84987	0.451098	Distal		1.60571
chr22	20966106	20966607	COAD_117745	0.620758	Promoter	AIFM3	1.54409
chr10	125907543	125908044	COAD_70644	0.44511	Intron	FANK1	1.50298
chr16	326610	327111	COAD_94317	0.546906	Intron	AXIN1	2.65763
chr8	22812195	22812696	COAD_55007	0.459082	Intron	LOC101929237	1.52431
chr17	58387713	58388214	COAD_102441	0.427146	Intron	RNF43	3.74298
chr5	176403936	176404437	COAD_39909	0.550898	Intron	CLTB	3.29255
chr13	70856690	70857191	COAD_85616	0.403194	Distal		2.8767
chr17	71941859	71942360	COAD_103182	0.439122	Distal		1.51002
chr18	6947319	6947820	COAD_104917	0.530938	Intron	LOC101927188	1.55927
chr4	153218858	153219359	COAD_33436	0.401198	Intron	TRIM2	3.43162
chr18	12393959	12394460	COAD_105128	0.459082	Distal		1.55737
chr2	127535365	127535866	COAD_17282	0.612774	Promoter	MYO7B	3.60279
chr18	32201906	32202407	COAD_105623	0.439122	Intron	MEP1B	1.59523
chr20	9241959	9242460	COAD_112418	0.473054	Intron	PLCB4	1.63809
chr7	84022667	84023168	COAD_51105	0.39521	Intron	SEMA3A	3.28991
chr20	51934184	51934685	COAD_114987	0.393214	Distal		1.5777
chr6	106747142	106747643	LUSC_45892	0.421158	Exon	MIR587	3.1763
chr2	43161486	43161987	COAD_13917	0.481038	Distal		3.80033
chr2	43186859	43187360	COAD_13929	0.592814	Distal		2.88654
chr21	39141449	39141950	COAD_116843	0.457086	Distal		1.54426
chr11	1074613	1075114	COAD_71198	0.652695	Exon 1	MUC5B	1.56978
chr7	92645647	92646148	ESCA_52007	0.439122	Intron	FAM133B	3.44752
chr4	123349332	123349833	COAD_32693	0.411178	Exon	SPRY1	1.70822
chr2	218418781	218419282	COAD_20254	0.580838	Promoter	VIL1	3.55
chr9	6590735	6591236	COAD_60143	0.401198	Intron	GLDC	1.6038
chr4	110622980	110623481	CESC_16752	0.642715	5'	PANCR	3.19657
chr5	145855836	145856337	COAD_38700	0.45509	Downstream	PRELID2	1.58317
chr9	128150553	128151054	CHOL_35495	0.644711	Promoter	LCN2	1.578
chr14	65301886	65302387	STAD_87757	0.48503	Intron	MIR4708	1.64258
chr18	49723717	49724218	COAD_106012	0.479042	Distal		1.57467
chr12	130339957	130340458	COAD_83485	0.520958	Intron	FZD10	1.52072
chr7	157010502	157011003	PCPG_36621	0.784431	Promoter	MNX1	3.07203
chr12	115474727	115475228	BLCA_68997	0.481038	Distal		1.69177
chr18	22489667	22490168	CHOL_58002	0.433134	Distal		1.56623
chr1	209652943	209653444	CHOL_5867	0.532934	Promoter	LAMB3	3.4071
chr17	40098060	40098561	STAD_99632	0.536926	Promoter	NR1D1	2.59317
chr1	151513472	151513973	CHOL_3449	0.51497	Promoter	CGN	3.43967
chr1	155126013	155126514	CHOL_3732	0.696607	Promoter	EFNA1	3.29865
chr7	157690718	157691219	LGG_36764	0.734531	Intron	MIR153-2	1.52519

## Sheet: KIDNEY
Tissue specifically accessible regions in kidney cancers
seqnames	start	end	name	GC percent	annotation	gene name	RelAccS
chr6	1746951	1747452	KIRP_46284	0.451098	Intron	FOXC1	2.34535
chr17	37790073	37790574	KIRP_115363	0.510978	Distal		3.34328
chr17	72223772	72224273	KIRP_118524	0.479042	Intron	SOX9-AS1	2.07922
chr7	8133418	8133919	KIRC_36061	0.403194	Intron	LOC100505938	2.44535
chr15	58479827	58480328	KIRP_104926	0.407186	Intron	ALDH1A2	1.62893
chr4	155745890	155746391	KIRC_23991	0.419162	Distal		2.38135
chr4	5069767	5070268	KIRP_32769	0.506986	Intron	STK32B	2.30894
chr16	12060686	12061187	KIRC_72580	0.520958	Intron	SNX29	3.3833
chr2	84640323	84640824	KIRP_15218	0.38523	Exon	DNAH6	2.79238
chr5	178432481	178432982	KIRC_30215	0.592814	Intron	COL23A1	1.65216
chr1	48066885	48067386	KIRC_3117	0.518962	Exon	TRABD2B	1.93643
chr2	31083030	31083531	KIRP_12785	0.47505	Intron	GALNT14	3.05935
chr10	102514863	102515364	KIRP_79925	0.508982	Intron	SUFU	3.035
chr17	53724712	53725213	KIRC_78845	0.487026	Intron	KIF2B	2.71328
chr2	10346888	10347389	KIRC_9390	0.560878	Intron	HPCAL1	1.9314
chr3	190197254	190197755	KIRC_20695	0.447106	Distal		2.86085
chr2	31083534	31084035	KIRC_10254	0.526946	Intron	GALNT14	2.86616
chr7	89780219	89780720	KIRC_38480	0.502994	Distal		3.52624
chr11	86923923	86924424	KIRP_86457	0.463074	Intron	FZD4	2.76157
chr1	98988832	98989333	KIRC_4364	0.38523	Intron	LOC100129620	2.0654
chr4	15116633	15117134	KIRC_21734	0.397206	Intron	CPEB2	2.91215
chr5	7837376	7837877	KIRC_24887	0.433134	Intron	C5orf49	2.57355
chr11	130815273	130815774	KIRP_88576	0.463074	Distal		1.9074
chr7	53398499	53399000	KIRC_37601	0.321357	Distal		2.6564
chr4	156889944	156890445	KIRC_24008	0.433134	Intron	PDGFC	2.26105
chr9	90309961	90310462	KIRC_46900	0.449102	Intron	LINC01508	1.96703
chr4	138789730	138790231	KIRC_23612	0.409182	Intron	LOC105377448	1.91347
chr4	184787863	184788364	KIRP_37993	0.477046	Intron	SLED1	2.8157
chr10	2913408	2913909	KIRC_49330	0.483034	Distal		1.65209
chr18	37724122	37724623	KIRP_121575	0.483034	Intron	MIR4318	1.98615
chr4	88015655	88016156	KIRC_22948	0.467066	Intron	PKD2	1.98596
chr3	173685463	173685964	KIRC_20166	0.391218	Intron	NLGN1-AS1	2.40395
chr10	79185981	79186482	KIRP_78594	0.522954	Intron	ZMIZ1	2.57857
chr8	38839390	38839891	KIRC_42457	0.409182	3'	PLEKHA2	2.88011
chr6	167128118	167128619	KIRC_35294	0.47505	Intron	TCP10L2	2.11204
chr2	121219973	121220474	KIRP_17103	0.522954	3'	TFCP2L1	2.51658
chr16	71858743	71859244	KIRC_74756	0.409182	Intron	IST1	2.81074
chr7	130048875	130049376	KIRP_61310	0.353293	Promoter	ZC3HC1	2.03224
chr2	54601364	54601865	KIRC_10980	0.449102	Intron	RPL23AP32	2.59933
chr1	48074304	48074805	KIRC_3122	0.441118	Intron	TRABD2B	1.50095
chr3	138361465	138361966	KIRP_29267	0.572854	Intron	MRAS	2.54639
chr12	251658	252159	KIRC_58808	0.417166	Intron	LOC102723544	1.98331
chr5	178431836	178432337	KIRC_30214	0.409182	Intron	COL23A1	2.67691
chr17	5785316	5785817	KIRP_113435	0.491018	Intron	WSCD1	2.03819
chr2	10347487	10347988	KIRC_9391	0.518962	Intron	HPCAL1	2.54752
chr7	128910053	128910554	KIRP_61179	0.662675	Promoter	KCP	2.85507
chr12	253321	253822	KIRC_58810	0.516966	Exon	LOC102723544	2.14306
chr21	32642253	32642754	KIRC_90035	0.39521	Intron	CFAP298	1.97935
chr10	100728904	100729405	KIRC_52515	0.550898	Distal		2.66826
chr9	89466595	89467096	KIRC_46849	0.491018	Intron	SEMA4D	3.01256
chr17	37790584	37791085	KIRP_115364	0.479042	Distal		1.65736
chr13	20521670	20522171	KIRC_63810	0.401198	Intron	CRYL1	2.30641
chr9	16247134	16247635	KIRC_45649	0.447106	Intron	C9orf92	2.35748
chr13	110303013	110303514	KIRC_65496	0.451098	Promoter	COL4A2	2.4045
chr7	27120394	27120895	KIRP_56057	0.473054	Promoter	HOXA-AS2	3.19904
chr4	5722231	5722732	KIRP_32794	0.451098	Intron	EVC	2.77313
chr13	98207356	98207857	KIRP_98698	0.493014	Promoter	MIR3170	2.26618
chr13	95433651	95434152	KIRC_65085	0.520958	Promoter	CLDN10	2.06221
chr5	4419283	4419784	KIRC_24814	0.421158	Distal		2.83239
chr8	2004418	2004919	KIRC_41228	0.379242	3'	MIR7160	1.81418
chr2	104848534	104849035	KIRC_12525	0.427146	Intron	PANTR1	2.3219
chr13	111228650	111229151	KIRC_65593	0.566866	Intron	LOC101060553	2.9613
chr13	32969530	32970031	KIRC_64211	0.431138	Distal		2.09301
chr2	235302214	235302715	KIRC_16132	0.550898	Distal		2.45813
chr16	12061188	12061689	KIRC_72581	0.546906	Exon	SNX29	2.45154
chr17	27965168	27965669	KIRP_114621	0.518962	Intron	LINC01992	3.03071
chr5	4989111	4989612	CHOL_19539	0.373253	Promoter	LINC01020	2.46061
chr5	83522422	83522923	KIRP_41462	0.311377	Intron	VCAN-AS1	1.65814
chr12	261994	262495	KIRC_58816	0.429142	Promoter	SLC6A13	1.92596
chr17	37824336	37824837	KIRP_115374	0.546906	Distal		3.18364
chr5	132273589	132274090	KIRP_43037	0.40519	Intron	PDLIM4	2.27316
chr17	80060470	80060971	KIRP_119566	0.357285	Intron	CCDC40	2.54779
chr15	33453691	33454192	KIRC_68863	0.399202	Intron	RYR3	2.05246
chr2	34677530	34678031	KIRC_10327	0.54491	Exon 1	LINC01320	3.50568
chr3	64666194	64666695	KIRP_26256	0.429142	Intron	ADAMTS9-AS2	2.87543
chr2	205119078	205119579	KIRC_14980	0.431138	Intron	NRP2	1.69033
chr7	139683129	139683630	KIRP_62013	0.516966	Intron	TBXAS1	2.75336
chr5	135878269	135878770	KIRP_43413	0.510978	Intron	IL9	2.61085
chr22	39289615	39290116	KIRC_92444	0.590818	Distal		2.0423
chr10	100731908	100732409	KIRC_52518	0.497006	Distal		1.80717
chr2	109726587	109727088	KIRC_12753	0.546906	Distal		2.69204
chr12	100502579	100503080	KIRC_62229	0.383234	Intron	NR1H4	2.28088
chr4	81905931	81906432	KIRC_22766	0.42515	Intron	RASGEF1B	2.18361
chr5	7872685	7873186	KIRC_24896	0.427146	Intron	FASTKD3	2.36342
chr16	53773254	53773755	KIRC_73829	0.417166	Intron	FTO-IT1	3.64925
chr10	100743528	100744029	KIRC_52529	0.56487	Intron	PAX2	2.08713
chr21	45423487	45423988	KIRP_133428	0.596806	Promoter	COL18A1-AS1	2.45409
chr21	42474935	42475436	KIRC_90643	0.508982	Intron	LOC101930094	2.15002
chr13	112658020	112658521	KIRP_99345	0.510978	Intron	ATP11AUN	2.91713
chr1	19733996	19734497	KIRC_1378	0.512974	Intron	TMCO4	1.74497
chr5	16538542	16539043	KIRP_39023	0.497006	Intron	ZNF622	2.27556
chr12	51850934	51851435	KIRP_91581	0.546906	Promoter	FIGNL2	1.99982
chr11	117824584	117825085	KIRC_57995	0.578842	5'	FXYD2	3.27371
chr15	62842296	62842797	KIRC_69798	0.53493	3'	MIR190A	1.78402
chr7	101912793	101913294	KIRP_59729	0.489022	Exon 1	CUX1	3.27095
chr12	32266744	32267245	KIRC_60071	0.449102	Intron	FGD4	2.02953
chr12	3259883	3260384	KIRP_88996	0.532934	Intron	LOC100128253	2.76426
chr5	102312480	102312981	KIRC_27129	0.41517	Distal		2.46463
chrX	17580647	17581148	KIRC_93520	0.463074	Intron	NHS-AS1	2.11712
chr16	477385	477886	KIRC_71665	0.590818	Intron	CAPN15	2.30051
chr7	53397832	53398333	KIRC_37600	0.453094	Distal		2.23516
chr11	58028875	58029376	KIRC_55487	0.449102	Promoter	OR6Q1	2.80025
chr16	66918664	66919165	KIRP_110911	0.620758	Promoter	CDH16	3.48771
chr12	99427074	99427575	KIRP_94017	0.423154	Intron	FAM71C	1.72334
chrX	11665725	11666226	KIRP_136316	0.59481	Promoter	ARHGAP6	1.58842
chr7	130885030	130885531	KIRP_61361	0.469062	Intron	MIR29B1	3.11758
chr13	26019847	26020348	KIRP_96532	0.42515	3'	SHISA2	2.52894
chr17	53722355	53722856	KIRC_78844	0.423154	Intron	KIF2B	2.16278
chr2	31123750	31124251	KIRP_12789	0.510978	Intron	GALNT14	1.82664
chr5	178754851	178755352	KIRC_30257	0.377246	Distal		2.06259
chr16	64356162	64356663	KIRP_110797	0.379242	Distal		2.22761
chr1	238438235	238438736	KIRC_8753	0.335329	Distal		1.50853
chr17	37759103	37759604	KIRP_115355	0.49501	Distal		2.6768
chr2	31050137	31050638	KIRC_10249	0.50499	Intron	GALNT14	2.19068
chr3	135922156	135922657	KIRC_19256	0.437126	Distal		3.20322
chr17	80059670	80060171	KIRP_119565	0.506986	Intron	CCDC40	1.73416
chr11	133042393	133042894	KIRC_58700	0.502994	Intron	OPCML	1.56997
chr16	81532589	81533090	KIRC_75119	0.588822	Promoter	MIR7854	3.8915
chr2	70551193	70551694	KIRC_11517	0.451098	Promoter	TGFA	1.92486
chr3	7190029	7190530	KIRP_22952	0.389222	Intron	GRM7-AS2	2.04718
chr2	208573499	208574000	KIRC_15122	0.461078	Intron	LOC101927960	2.2418
chr8	72009422	72009923	KIRC_43103	0.411178	Intron	TRPA1	2.69413
chr4	183747747	183748248	KIRP_37903	0.421158	Distal		1.95053
chr2	208542444	208542945	KIRC_15116	0.43513	Intron	LOC101927960	2.76076
chr11	58060533	58061034	KIRC_55490	0.43513	Intron	OR6Q1	2.01106
chr16	478243	478744	KIRC_71666	0.49501	Intron	CAPN15	1.66375
chr2	204828139	204828640	KIRP_20621	0.409182	Intron	PARD3B	1.74625
chr11	36037075	36037576	KIRC_55083	0.542914	Intron	MIR3973	2.21129
chr12	54593690	54594191	KIRC_60988	0.526946	Distal		2.04433
chr17	37824843	37825344	STAD_99060	0.532934	Distal		2.88475
chr2	159090618	159091119	KIRC_13891	0.487026	Intron	MIR6888	2.89239
chr2	10085584	10086085	KIRP_11492	0.487026	Exon	CYS1	2.42937
chr7	150840665	150841166	KIRP_62532	0.453094	Intron	AOC1	1.67529
chr2	218644640	218645141	KIRC_15449	0.566866	3'	BCS1L	2.2314
chr19	37999374	37999875	KIRC_85249	0.528942	Intron	SIPA1L3	3.25686
chr21	38315241	38315742	KIRP_132843	0.403194	Distal		2.58667
chr7	15057241	15057742	KIRP_55386	0.433134	Distal		2.03904
chr2	20506103	20506604	KIRC_9727	0.463074	Distal		1.7053
chr2	208648358	208648859	KIRC_15125	0.427146	Intron	LOC101927960	2.57725
chr7	41943668	41944169	KIRP_56941	0.506986	Distal		2.06971
chrX	18733245	18733746	KIRC_93545	0.508982	Intron	PPEF1-AS1	1.83196
chr3	59609803	59610304	KIRC_17966	0.471058	Intron	CFAP20DC	2.13397
chr10	35546146	35546647	KIRP_76757	0.365269	Intron	GJD4	1.90157
chr10	120580750	120581251	KIRC_53278	0.518962	Intron	LINC01561	2.69346
chr4	23779733	23780234	KIRP_33506	0.46507	Intron	PPARGC1A	1.53282
chr10	100745453	100745954	KIRC_52532	0.704591	5'	PAX2	3.0658
chr5	132339466	132339967	KIRC_27813	0.419162	Intron	MIR3936	2.1553
chr17	69732283	69732784	KIRP_118440	0.419162	Intron	LINC01483	1.87029
chr12	32296474	32296975	KIRC_60077	0.45509	Intron	FGD4	2.75037
chr6	161436088	161436589	KIRC_35160	0.568862	Intron	AGPAT4	2.23282
chr15	62841170	62841671	KIRC_69796	0.483034	3'	MIR190A	1.84749
chr17	4480376	4480877	CHOL_54082	0.600798	Intron	SPNS2	3.14074
chr7	135152219	135152720	KIRP_61721	0.42515	Intron	TMEM140	2.13115
chr2	122307753	122308254	KIRC_13211	0.499002	Intron	TSN	2.94315
chr12	252624	253125	KIRP_88756	0.54491	Intron	LOC102723544	2.76606
chr15	96324529	96325030	KIRP_107036	0.48503	Promoter	NR2F2	2.51818
chr2	62011293	62011794	KIRC_11153	0.379242	Intron	COMMD1	1.55822
chr4	110371346	110371847	KIRP_35999	0.451098	Intron	ENPEP	2.48515
chr18	23114912	23115413	KIRC_81359	0.467066	Distal		2.67438
chr9	89562304	89562805	KIRC_46867	0.491018	Distal		2.89364
chr3	190073286	190073787	KIRC_20681	0.451098	Intron	P3H2-AS1	2.35847
chr16	13436549	13437050	KIRC_72660	0.439122	Intron	ERCC4	3.02781
chr16	4597019	4597520	KIRC_72225	0.576846	Intron	UBALD1	3.63271
chr3	172257579	172258080	KIRC_20099	0.477046	Intron	GHSR	2.75436
chr19	20388463	20388964	KIRC_84775	0.329341	Intron	MIR1270	1.78742
chr22	30542400	30542901	KIRP_134436	0.626747	Exon 1	SEC14L6	1.62508
chr7	2516060	2516561	KIRP_54805	0.630739	Intron	LFNG	2.80724
chr20	1920193	1920694	KIRP_127781	0.469062	Intron	SIRPA	3.10894
chr12	100497354	100497855	KIRP_94061	0.437126	Intron	NR1H4	1.70784
chr20	6863346	6863847	KIRP_128116	0.411178	Distal		1.93477
chr11	85767290	85767791	KIRP_86347	0.403194	Intron	SYTL2	1.78233
chr3	64554158	64554659	KIRP_26242	0.361277	Intron	ADAMTS9-AS1	1.69785
chr15	71757699	71758200	KIRP_105788	0.558882	Exon 1	NR2E3	2.11657
chr7	151661533	151662034	KIRP_62647	0.401198	Intron	RHEB	2.59261
chr7	28786578	28787079	KIRP_56294	0.439122	Intron	TRIL	1.6282
chr3	64674446	64674947	KIRC_18036	0.469062	Intron	ADAMTS9-AS2	2.19034
chr16	87456942	87457443	CHOL_53644	0.461078	Intron	LOC101928737	3.06366
chr20	50673467	50673968	KIRP_130830	0.526946	Intron	RIPOR3	2.89019
chr13	24452025	24452526	KIRP_96478	0.50499	Exon	TPTE2P6	2.23686
chr7	120837538	120838039	KIRP_60808	0.431138	Intron	TSPAN12	2.03112
chr2	73091197	73091698	KIRC_11618	0.493014	Intron	SFXN5	1.93312
chr12	54592250	54592751	KIRP_92052	0.540918	Distal		1.70851
chr7	125436174	125436675	KIRP_60976	0.393214	Intron	LOC101928254	2.20035
chr6	130369655	130370156	KIRP_52425	0.44511	Intron	TMEM200A	2.11875
chr21	42618664	42619165	KIRC_90667	0.43513	Distal		1.72433
chr3	141323765	141324266	KIRC_19401	0.429142	Promoter	ZBTB38	2.14872
chr10	100739584	100740085	KIRC_52525	0.660679	Intron	PAX2	2.83364
chr4	121449339	121449840	KIRP_36249	0.403194	Distal		2.59167
chr12	82857212	82857713	KIRC_61790	0.45509	Exon	TMTC2	2.67177
chr5	39400731	39401232	KIRP_39675	0.391218	Intron	C9	2.42748
chr2	34679472	34679973	KIRC_10329	0.45509	Intron	LINC01320	1.53482
chr8	24089801	24090302	KIRC_41901	0.403194	Distal		1.60675
chr18	27136126	27136627	CHOL_58129	0.467066	Intron	CHST9	2.17727
chr2	453024	453525	KIRP_10999	0.522954	Distal		2.13221
chr5	112239917	112240418	KIRP_42294	0.417166	Intron	LOC101927023	2.26385
chr5	10514471	10514972	KIRC_24959	0.463074	Intron	LINC02213	1.99869
chr22	35384458	35384959	KIRC_92053	0.526946	Intron	HMOX1	2.25684
chr6	131635398	131635899	KIRC_34227	0.512974	Intron	ENPP3	2.90656
chr7	771162	771663	PCPG_31922	0.560878	Exon	PRKAR1B	2.77974
chr13	44131226	44131727	KIRP_97331	0.46507	Intron	LINC00390	1.80573
chr5	501226	501727	KIRC_24631	0.612774	Intron	SLC9A3	2.22653
chr6	11621052	11621553	KIRC_30939	0.491018	Distal		2.95059
chr17	27606671	27607172	KIRC_77085	0.449102	Intron	LGALS9	1.63876
chr11	10301862	10302363	KIRC_54389	0.383234	Promoter	ADM	2.18507
chr7	4747693	4748194	KIRP_54970	0.431138	Intron	AP5Z1	1.64293
chr6	1123758	1124259	KIRC_30461	0.477046	Distal		2.45365
chr4	186642983	186643484	KIRP_38139	0.449102	Intron	FAT1	1.60375
chr4	84958519	84959020	KIRP_35232	0.449102	Intron	WDFY3-AS2	1.98703
chr7	117771709	117772210	KIRP_60727	0.497006	Intron	CTTNBP2	2.78065
chr4	144562274	144562775	KIRC_23752	0.487026	Intron	HHIP	2.66437
chr6	29762834	29763335	KIRP_48004	0.566866	Exon	HCP5B	2.63594
chr17	18951756	18952257	KIRC_76902	0.582834	Promoter	SLC5A10	2.52221
chr16	48003125	48003626	KIRP_109987	0.479042	Distal		2.65474
chr6	11620529	11621030	KIRC_30938	0.451098	Distal		1.55382
chr5	145536151	145536652	KIRC_28757	0.383234	Intron	PRELID2	1.99035
chr17	4498048	4498549	KIRP_113292	0.61477	Promoter	SPNS2	2.35604
chr8	1779489	1779990	KIRC_41199	0.46507	Intron	MIR3674	1.60998
chr17	66469896	66470397	KIRP_118209	0.471058	Intron	PRKCA-AS1	1.50812
chr5	91292779	91293280	KIRC_26849	0.351297	Intron	LUCAT1	1.60998
chr9	68540643	68541144	KIRC_46294	0.493014	Promoter	TMEM252	2.91281
chr13	23679112	23679613	CHOL_46631	0.411178	Distal		2.08804
chr6	9539277	9539778	KIRP_46807	0.417166	Distal		1.73072
chr1	100623458	100623959	KIRC_4404	0.409182	Distal		1.91986
chr8	85496194	85496695	KIRC_43330	0.341317	Intron	CA3-AS1	1.68725
chr17	4585116	4585617	KIRP_113317	0.628743	Promoter	SMTNL2	3.18056
chr2	64234747	64235248	KIRC_11233	0.467066	Intron	LINC00309	2.37844
chr2	73084937	73085438	CHOL_9100	0.499002	Intron	SFXN5	2.75598
chr10	100729839	100730340	KIRC_52516	0.60479	Distal		1.82852
chr3	95357388	95357889	KIRP_26944	0.41517	Distal		1.72323
chr10	6464920	6465421	KIRP_75297	0.520958	Intron	LINC02656	2.22069
chr2	174032702	174033203	KIRC_14276	0.518962	Distal		3.32335
chr3	190123946	190124447	KIRC_20691	0.42515	Promoter	P3H2	2.10881
chr4	51964106	51964607	KIRC_22296	0.38523	Distal		1.79734
chr7	128911299	128911800	KIRP_61180	0.60479	Promoter	KCP	1.99856
chr2	160245539	160246040	KIRC_13936	0.39521	Intron	LINC02478	2.09229
chr7	128909468	128909969	KIRP_61178	0.556886	Promoter	KCP	1.91461
chr2	187403636	187404137	KIRP_19638	0.383234	Intron	CALCRL	2.61583
chr10	100738777	100739278	KIRC_52524	0.634731	Intron	PAX2	1.81122
chr20	4817328	4817829	KIRP_127993	0.477046	Intron	RASSF2	2.04622
chr13	48121679	48122180	KIRC_64598	0.46507	Distal		2.36176
chr17	4497380	4497881	KIRC_76189	0.540918	Promoter	SPNS2	3.81953
chr1	244080412	244080913	KIRP_10763	0.532934	Intron	ZBTB18	1.75801
chr10	100746069	100746570	HNSC_54237	0.654691	5'	PAX2	2.17646
chr7	38215056	38215557	KIRP_56805	0.467066	Exon	STARD3NL	2.2723
chr3	71707635	71708136	KIRP_26602	0.451098	Intron	GPR27	1.8348
chr12	8618091	8618592	KIRC_59351	0.479042	Distal		2.89179
chr2	217650176	217650677	KIRC_15301	0.43513	Intron	DIRC3	1.84047
chr7	768971	769472	KIRP_54566	0.660679	5'	PRKAR1B	2.23852
chr16	63702939	63703440	CHOL_52947	0.44511	Distal		2.17199
chr19	52635777	52636278	KIRC_86505	0.477046	5'	ZNF83	2.18046
chr5	59543419	59543920	KIRC_25962	0.433134	Intron	MIR582	3.12139
chr10	100735589	100736090	KIRP_79743	0.634731	Promoter	PAX2	1.56003
chr4	169143391	169143892	KIRC_24167	0.45509	Intron	SH3RF1	2.45841
chr11	117814135	117814636	KIRC_57983	0.528942	Promoter	DSCAML1	2.92921
chr16	89632932	89633433	KIRP_112761	0.660679	Intron	DPEP1	3.11332
chr2	56449471	56449972	KIRC_11061	0.419162	Distal		2.33398
chr7	66170635	66171136	ACC_35512	0.588822	Distal		2.09797
chr15	46442160	46442661	KIRP_104482	0.453094	Intron	LOC105370802	1.71572
chr8	37014866	37015367	KIRC_42334	0.45509	Distal		1.75737
chr12	214353	214854	KIRC_58797	0.57485	Promoter	SLC6A12	1.94927
chr6	100460753	100461254	KIRC_33639	0.46507	Intron	SIM1	1.81723
chr3	43176996	43177497	KIRP_24723	0.540918	Distal		1.68882
chr7	135320251	135320752	KIRP_61773	0.546906	Distal		2.12385
chr13	95317009	95317510	KIRC_65082	0.483034	Distal		1.78062
chr5	16666093	16666594	KIRC_25124	0.508982	3'	RETREG1	2.225
chr10	58414533	58415034	CHOL_37619	0.44511	Distal		2.18727
chr7	93920488	93920989	KIRP_59121	0.377246	Promoter	GNG11	1.97075
chr7	135317599	135318100	KIRP_61772	0.55489	Exon 1	STRA8	3.16392
chr5	135578807	135579308	KIRC_28073	0.678643	Promoter	CXCL14	2.65731
chr3	143464819	143465320	KIRC_19476	0.49501	Intron	SLC9A9-AS1	1.87046
chr1	79079755	79080256	KIRC_3954	0.441118	Intron	ADGRL4	1.91807
chr4	47703905	47704406	KIRC_22244	0.393214	Intron	MIR8053	2.22591
chr2	31138375	31138876	KIRC_10260	0.744511	5'	GALNT14	2.42812
chr8	641445	641946	KIRP_63044	0.50499	Intron	TDRP	1.85685
chr10	117542364	117542865	UCEC_61781	0.586826	Promoter	EMX2	3.45152
chr10	101001327	101001828	ACC_50145	0.528942	5'	LZTS2	2.01568
chr15	101616016	101616517	LIHC_94904	0.550898	Promoter	LINC02348	2.82337
chr6	100457518	100458019	KIRP_51350	0.62475	Intron	SIM1	2.01871
chr13	56351039	56351540	KIRP_97907	0.429142	Distal		1.94368
chr2	30979913	30980414	KIRP_12772	0.56487	Intron	CAPN13	2.17589
chr10	116766452	116766953	KIRC_53121	0.449102	Intron	ENO4	1.75839
chr16	84687603	84688104	KIRP_112226	0.43513	Distal		1.63287
chr2	186576585	186577086	THCA_14908	0.441118	Distal		1.87739
chr4	7022248	7022749	ACC_18775	0.572854	Intron	TADA2B	2.8099
chr11	1559346	1559847	CHOL_39713	0.684631	Exon 1	MOB2	3.75745
chr6	165701919	165702420	KIRC_35230	0.510978	Intron	LINC00602	1.69961
chr4	15118296	15118797	KIRC_21736	0.491018	Intron	CPEB2	1.94518
chr2	20584183	20584684	KIRP_12047	0.58483	Intron	HS1BP3-IT1	3.31762
chr4	21544958	21545459	KIRC_21829	0.419162	Intron	MIR7978	1.82006
chr16	525494	525995	ACC_68814	0.572854	Promoter	CAPN15	2.95684
chr3	190120705	190121206	ACC_18000	0.656687	Promoter	P3H2-AS1	2.76277
chr15	38531442	38531943	MESO_58139	0.46507	Intron	RASGRP1	1.95718
chr3	11131217	11131718	KIRP_23193	0.477046	Distal		2.28724
chr12	32258781	32259282	KIRC_60069	0.461078	Intron	FGD4	1.87852
chr13	112843458	112843959	KIRC_65664	0.491018	Intron	MCF2L	1.81069
chr2	145108422	145108923	KIRC_13646	0.437126	Intron	TEX41	2.18971
chr1	205505730	205506231	KIRC_7338	0.636727	Promoter	CDK18	2.87616
chr7	26348299	26348800	KIRC_36503	0.487026	Intron	LOC105375304	3.936
chr11	103611523	103612024	KIRP_87039	0.508982	Distal		1.83433
chr5	100270121	100270622	KIRC_27099	0.37525	Distal		2.07954
chrX	10041420	10041921	KIRC_93404	0.499002	Intron	WWC3	1.6801
chr3	123424549	123425050	KIRC_18773	0.552894	Intron	ADCY5	1.89043
chr11	3627239	3627740	CHOL_39854	0.493014	Intron	ART5	2.32381
chr7	131225712	131226213	KIRP_61457	0.552894	Intron	MKLN1-AS	3.41592
chr2	190929930	190930431	KIRP_19918	0.473054	Intron	GLS	2.66734
chr16	66976116	66976617	KIRC_74299	0.540918	Distal		1.85334
chr3	142976530	142977031	ACC_16753	0.429142	Intron	PAQR9	2.15175
chr10	117543268	117543769	KIRP_80711	0.704591	Promoter	EMX2	1.87607
chr16	75249940	75250441	ACC_71990	0.626747	5'	BCAR1	2.69893
chr11	111907874	111908375	KIRC_57717	0.42515	Downstream	HSPB2	2.35589
chr2	34701677	34702178	KIRC_10331	0.459082	Intron	LINC01320	1.54933
chr3	95356811	95357312	KIRC_18222	0.443114	Distal		2.3666
chr16	75248902	75249403	KIRP_111697	0.618762	5'	BCAR1	2.29361
chr7	127035061	127035562	CHOL_28862	0.411178	Intron	MIR592	1.52251
chr7	36747192	36747693	KIRC_36979	0.441118	Distal		2.86421
chr2	226478276	226478777	ACC_12353	0.49501	Distal		2.34591
chr13	112842936	112843437	KIRC_65663	0.644711	Intron	MCF2L	1.74841
chr8	544697	545198	ACC_39031	0.736527	Promoter	TDRP	3.03865
chr7	26292758	26293259	KIRC_36487	0.520958	Promoter	SNX10	2.15629
chr20	390949	391450	KIRC_86917	0.566866	Exon	RBCK1	2.39942
chr2	104867376	104867877	GBM_11278	0.652695	Exon 1	LINC01159	1.93146
chr14	103073053	103073554	KIRC_68273	0.588822	Distal		3.67325
chr3	57949734	57950235	KIRP_25876	0.469062	Distal		2.11909
chr11	73314460	73314961	KIRP_85785	0.568862	Intron	LOC100287837	2.31576
chr12	15757825	15758326	LUSC_77889	0.447106	Intron	EPS8	1.9569
chr12	100633069	100633570	KIRC_62244	0.479042	Distal		2.23694
chr10	99906393	99906894	ACC_50074	0.50499	Intron	DNMBP-AS1	2.74005
chr16	84643139	84643640	ACC_72328	0.566866	Distal		2.97981
chr7	124459393	124459894	KIRP_60958	0.433134	Intron	LOC101928211	2.01281
chr2	113278212	113278713	KIRP_16761	0.660679	Promoter	PAX8	2.40935
chr12	46160459	46160960	KIRC_60263	0.433134	Distal		3.15264
chr7	94300936	94301437	KIRP_59146	0.483034	Intron	COL1A2	2.92354
chr16	51137051	51137552	KIRC_73740	0.56487	3'	SALL1	2.63148
chr2	177282441	177282942	KIRP_19329	0.439122	Intron	MIR3128	1.77158
chr16	13909792	13910293	ACC_69731	0.45509	Distal		2.3637
chr21	42624342	42624843	KIRC_90672	0.451098	Distal		2.61158
chr2	176152262	176152763	KIRC_14356	0.632735	Promoter	HOXD4	1.95415
chr8	30118710	30119211	KIRC_42185	0.481038	Intron	LEPROTL1	2.51485
chr16	84832432	84832933	MESO_63274	0.54491	Intron	CRISPLD2	3.07346
chr4	184364083	184364584	KIRC_24384	0.467066	Downstream	LINC02363	1.64454
chr16	27286417	27286918	KIRP_109428	0.479042	Exon	NSMCE1	1.72715
chr2	233386485	233386986	KIRC_15992	0.542914	Intron	DGKD	1.7937
chr16	77298464	77298965	KIRP_111814	0.491018	Exon	SYCE1L	2.54703
chr1	43546042	43546543	CESC_2305	0.592814	Intron	PTPRF	1.81868
chr11	8233905	8234406	KIRC_54301	0.558882	Intron	LMO1	2.08297
chr16	35599689	35600190	MESO_62168	0.451098	Distal		1.59755
chr15	99486392	99486893	KIRC_71473	0.61477	Distal		2.38313
chr1	91585898	91586399	KIRC_4146	0.532934	Distal		1.69809
chr2	1653083	1653584	KIRC_9062	0.530938	3'	PXDN	2.20886
chr3	56468226	56468727	ACC_14863	0.762475	Promoter	ERC2	2.17976
chr3	64685688	64686189	ACC_15080	0.636727	Promoter	ADAMTS9-AS2	3.65421
chr3	156535160	156535661	ACC_17121	0.477046	Intron	SSR3	3.427
chr4	4859324	4859825	ACC_18645	0.738523	Promoter	MSX1	1.9532
chr4	20251558	20252059	ACC_19124	0.714571	Promoter	SLIT2	2.7111
chr4	21544245	21544746	ACC_19150	0.421158	5'	MIR7978	1.52609
chr4	128601311	128601812	ACC_20961	0.50499	Exon 1	JADE1	2.6141
chr5	124628993	124629494	ACC_25635	0.602794	Distal		2.43198
chr5	132215285	132215786	ACC_25895	0.570858	Promoter	MIR6830	3.07273
chr5	148268516	148269017	ACC_26972	0.481038	Promoter	SPINK13	1.84022
chr5	154850390	154850891	ACC_27439	0.506986	5'	CNOT8	1.58293
chr7	108001376	108001877	ACC_37326	0.61477	Promoter	LAMB1	1.86881
chr7	123533918	123534419	ACC_37673	0.471058	Promoter	IQUB	1.56311
chr8	23072442	23072943	ACC_39751	0.542914	Intron	TNFRSF10B	1.54133
chr8	102754096	102754597	ACC_41995	0.578842	Distal		2.59912
chr9	22446511	22447012	ACC_43909	0.600798	Promoter	DMRTA1	2.92284
chr9	92242215	92242716	ACC_44984	0.417166	Exon	MIR3651	2.77623
chr9	130444652	130445153	ACC_46575	0.784431	Promoter	ASS1	2.48651
chr12	63667831	63668332	ACC_58103	0.572854	Promoter	DPY19L2	1.84161
chr12	100473622	100474123	ACC_59522	0.483034	Promoter	NR1H4	2.2917
chr12	101894684	101895185	ACC_59622	0.481038	Intron	DRAM1	2.06582
chr12	119178470	119178971	ACC_60668	0.606786	Promoter	HSPB8	3.70853
chr16	67277244	67277745	ACC_71479	0.546906	Promoter	PLEKHG4	2.53716
chr16	75245371	75245872	ACC_71989	0.688623	Intron	BCAR1	3.991
chr16	79658248	79658749	ACC_72115	0.518962	Distal		1.84576
chr16	81645304	81645805	ACC_72208	0.612774	5'	MIR6504	2.75959
chr2	20491956	20492457	ACC_7628	0.592814	Distal		1.62174
chr20	34907657	34908158	ACC_84127	0.487026	Intron	GGT7	1.63527
chr10	102629537	102630038	BLCA_58231	0.586826	Intron	TRIM8	1.70646
chr5	150626775	150627276	CESC_19018	0.606786	Exon 1	SYNPO	1.91431
chr7	140564603	140565104	CESC_24677	0.427146	Intron	MKRN1	2.2229
chr2	119435127	119435628	CESC_9382	0.502994	Intron	TMEM37	2.26039
chr8	22053959	22054460	CHOL_30038	0.606786	Intron	DMTN	2.47152
chr7	12111395	12111896	GBM_31015	0.632735	Distal		2.2205
chr11	28836220	28836721	GBM_45765	0.423154	Intron	MIR8068	2.83217
chr3	4995501	4996002	HNSC_17029	0.526946	Distal		1.81824
chr2	69734010	69734511	KIRC_11436	0.45509	Intron	AAK1	2.02599
chr2	74865347	74865848	KIRC_11742	0.562874	Intron	HK2	1.53905
chr2	182372589	182373090	KIRC_14511	0.463074	Intron	PDE1A	2.10297
chr2	217797587	217798088	KIRC_15320	0.516966	Downstream	DIRC3	2.2528
chr2	237669520	237670021	KIRC_16286	0.461078	Intron	LRRFIP1	2.95368
chr3	123422993	123423494	KIRC_18771	0.612774	Intron	ADCY5	1.98085
chr5	16486603	16487104	KIRC_25098	0.439122	Intron	ZNF622	2.35142
chr5	116273377	116273878	KIRC_27418	0.305389	Intron	SEMA6A-AS1	2.00791
chr5	128217026	128217527	KIRC_27708	0.572854	Distal		2.20435
chr5	151023618	151024119	KIRC_29095	0.542914	Intron	GPX3	1.68136
chr5	151028644	151029145	KIRC_29100	0.596806	3'	GPX3	2.00419
chr7	36747768	36748269	KIRC_36980	0.459082	Distal		1.85746
chr7	44105343	44105844	KIRC_37214	0.55489	Promoter	AEBP1	3.13827
chr7	47539457	47539958	KIRC_37468	0.552894	5'	TNS3	2.46137
chr7	128454341	128454842	KIRC_39820	0.57485	Promoter	METTL2B	3.34851
chr7	133853634	133854135	KIRC_40142	0.500998	Intron	LRGUK	2.06778
chr7	149720379	149720880	KIRC_40677	0.62475	Exon	KRBA1	3.47236
chr8	125466526	125467027	KIRC_44299	0.510978	Exon 1	TRIB1	2.9168
chr1	109927975	109928476	KIRC_4597	0.546906	Intron	CSF1	3.10636
chr11	86173998	86174499	KIRC_57206	0.459082	Distal		2.75552
chr12	51863386	51863887	KIRC_60626	0.622754	Distal		2.23403
chr12	103784149	103784650	KIRC_62288	0.518962	Intron	NT5DC3	1.74628
chr12	120262605	120263106	KIRC_63047	0.473054	Promoter	PXN	1.52716
chr13	24159764	24160265	KIRC_63943	0.44511	Promoter	MIR2276	1.52015
chr13	48591401	48591902	KIRC_64641	0.463074	Intron	LINC00462	2.45539
chr15	51132633	51133134	KIRC_69397	0.439122	Intron	TNFAIP8L3	2.11725
chr15	101613478	101613979	KIRC_71591	0.578842	Promoter	LINC02348	2.83836
chr16	57600295	57600796	KIRC_74048	0.620758	Distal		1.53238
chr17	74446661	74447162	KIRC_79760	0.658683	3'	CD300A	2.81109
chr18	74496521	74497022	KIRC_82437	0.690619	Promoter	CNDP2	1.7146
chr19	55479467	55479968	KIRC_86688	0.55489	Promoter	ZNF628	2.3367
chr20	62359415	62359916	KIRC_89495	0.666667	Intron	LAMA5-AS1	2.90408
chr21	15932613	15933114	KIRC_89804	0.413174	Intron	MIR99AHG	1.58599
chr22	37496637	37497138	KIRC_92225	0.600798	Exon 1	MFNG	1.77748
chr16	84829116	84829617	KIRP_112244	0.572854	Exon	CRISPLD2	2.29907
chr20	23659013	23659514	KIRP_128927	0.447106	Intron	CST3	1.64904
chr2	56185137	56185638	KIRP_14094	0.598802	Promoter	LOC100129434	1.81386
chr2	177281867	177282368	KIRP_19328	0.479042	Intron	MIR3128	2.27724
chr3	64445268	64445769	KIRP_26233	0.744511	Promoter	PRICKLE2	2.00244
chr5	52836965	52837466	KIRP_39967	0.41517	Intron	PELO	1.88755
chr5	73814439	73814940	KIRP_40998	0.461078	Intron	ARHGEF28	1.75085
chr5	138944049	138944550	KIRP_43606	0.59481	Downstream	LRRTM2	1.94619
chr6	161186042	161186543	KIRP_53990	0.54491	Intron	AGPAT4	1.86843
chr7	12571605	12572106	KIRP_55333	0.391218	Promoter	SCIN	1.50532
chr7	46568999	46569500	KIRP_57251	0.550898	Distal		2.48685
chr7	114083260	114083761	KIRP_60353	0.608782	Promoter	FOXP2	1.60298
chr7	114084879	114085380	KIRP_60355	0.690619	Promoter	FOXP2	1.88134
chr7	139682627	139683128	KIRP_62012	0.51497	Intron	TBXAS1	2.86974
chr7	143285332	143285833	KIRP_62251	0.548902	Promoter	TMEM139-AS1	2.95125
chr12	15169078	15169579	KIRP_89847	0.443114	Intron	RERG-AS1	2.07909
chr12	100632426	100632927	KIRP_94083	0.427146	Distal		1.86673
chr13	44013690	44014191	LGG_56653	0.443114	Intron	SMIM2-AS1	2.40884
chr6	31945701	31946202	MESO_27404	0.582834	5'	MIR1236	2.93353
chr13	102825840	102826341	MESO_55500	0.459082	Intron	ERCC5	1.82595
chr16	19595402	19595903	MESO_61710	0.550898	Intron	VPS35L	1.62911
chr18	22683321	22683822	MESO_68248	0.457086	Distal		3.04024
chr21	36104884	36105385	MESO_75462	0.538922	Promoter	LOC105369306	1.77871
chr7	2640380	2640881	PCPG_32119	0.678643	Intron	TTYH3	3.0497
chr7	3239202	3239703	PRAD_43633	0.516966	Distal		1.83714
chr11	6319098	6319599	STAD_70382	0.662675	Promoter	CAVIN3	1.8247
chr16	11079059	11079560	TGCT_57341	0.487026	Intron	CLEC16A	1.54183
chr8	30539883	30540384	THCA_42122	0.52495	Intron	SMIM18	1.71851
chr1	205301112	205301613	THCA_7780	0.598802	Downstream	NUAK2	3.09883
chr2	11697346	11697847	UCEC_12628	0.598802	Intron	LPIN1	1.89169
chr7	94056771	94057272	UCEC_46275	0.427146	Intron	BET1	1.69103
chr1	156747049	156747550	UCEC_6713	0.660679	Exon 1	PRCC	2.72384
chr10	86970060	86970561	ACC_49638	0.634731	Promoter	AGAP11	1.73259

## Sheet: LIHC
Tissue specifically accessible regions in liver cancer
seqnames	start	end	name	GC percent	annotation	gene name	RelAccS
chr3	16331385	16331886	LIHC_24864	0.363273	Intron	OXNAD1	2.12732
chr9	101062612	101063113	LIHC_66122	0.363273	Intron	MRPL50	2.44987
chr11	116829638	116830139	LIHC_78627	0.622754	Promoter	APOC3	3.56416
chr11	116826745	116827246	LIHC_78623	0.572854	Promoter	APOC3	3.1478
chr14	94293069	94293570	LIHC_90488	0.518962	5'	SERPINA11	3.14285
chr17	18138289	18138790	LIHC_99972	0.570858	Intron	MYO15A	1.73147
chr4	113404189	113404690	LIHC_34814	0.447106	Distal		2.30044
chr1	197067380	197067881	LIHC_10582	0.323353	Promoter	F13B	2.17574
chr2	48219738	48220239	LIHC_17128	0.409182	Intron	FOXN2	3.39213
chr11	46718910	46719411	LIHC_75520	0.592814	Promoter	F2	3.28105
chr22	20773761	20774262	LIHC_116451	0.459082	Promoter	SERPIND1	2.38794
chr17	68820640	68821141	LIHC_103231	0.441118	Distal		3.13004
chr12	121116875	121117376	LIHC_84569	0.47505	Distal		2.41571
chr1	179089789	179090290	LIHC_9670	0.616766	Intron	TOR3A	2.82647
chr3	133733216	133733717	LIHC_28887	0.51497	Intron	SRPRB	2.11493
chr2	240857295	240857796	LIHC_24056	0.620758	Distal		3.29876
chr17	43475620	43476121	LIHC_101392	0.477046	Distal		1.89296
chr11	121564869	121565370	LIHC_78965	0.393214	Intron	SORL1	2.25573
chr16	72062756	72063257	LIHC_97953	0.463074	Promoter	HPR	2.80002
chr18	13338269	13338770	LIHC_105358	0.42515	Intron	LDLRAD4-AS1	1.92725
chr12	121518619	121519120	LIHC_84611	0.576846	Intron	KDM2B	3.01769
chr1	173916644	173917145	LIHC_9343	0.532934	Promoter	SERPINC1	2.55378
chr6	3840933	3841434	LIHC_43239	0.441118	Intron	FAM50B	2.751
chr14	94295562	94296063	LIHC_90490	0.479042	Distal		1.78639
chr2	38733551	38734052	LIHC_16460	0.461078	3'	SRSF7	2.18266
chr5	147671333	147671834	LIHC_41317	0.516966	5'	JAKMIP2	2.47135
chr2	43842105	43842606	LIHC_16800	0.520958	Intron	ABCG5	2.33776
chr10	80281741	80282242	LIHC_71414	0.46507	Intron	MAT1A	3.20643
chr11	6440767	6441268	LIHC_74099	0.54491	Promoter	HPX	3.06972
chr1	196887747	196888248	LIHC_10552	0.343313	Promoter	CFHR4	2.6857
chr18	21980709	21981210	LIHC_105441	0.499002	Exon 1	MIR133A1HG	2.78022
chr19	5870863	5871364	LIHC_107843	0.52495	Intron	FUT3	2.72131
chr18	58452333	58452834	LIHC_106533	0.431138	Promoter	MIR3591	3.24594
chr1	171090548	171091049	LIHC_9085	0.447106	Promoter	FMO3	2.95254
chr5	68080547	68081048	LIHC_38311	0.393214	Distal		2.30404
chr12	210250	210751	LIHC_79437	0.556886	5'	SLC6A12	3.14257
chr10	52775009	52775510	LIHC_70325	0.536926	Distal		2.44199
chr12	583240	583741	LIHC_79469	0.582834	Promoter	LOC105369595	2.93499
chr1	161224043	161224544	LIHC_8307	0.489022	Promoter	APOA2	4.34674
chr11	116837468	116837969	LIHC_78635	0.632735	Promoter	APOA1	3.16596
chr3	10508500	10509001	LIHC_24514	0.518962	Intron	MIR885	2.49039
chr19	15643323	15643824	LIHC_108737	0.427146	Promoter	CYP4F3	2.46463
chr5	53477052	53477553	LIHC_37728	0.419162	Distal		3.04972
chr2	21043857	21044358	LIHC_15620	0.702595	Promoter	APOB	2.83686
chr5	74918083	74918584	LIHC_38582	0.403194	Intron	FAM169A	1.73901
chr12	57451209	57451710	LIHC_81891	0.548902	Promoter	INHBE	3.95793
chr2	233718558	233719059	LIHC_23596	0.546906	Promoter	UGT1A4	2.22021
chr9	130597141	130597642	LIHC_67817	0.41517	Intron	FUBP3	1.89373
chr4	39649794	39650295	LIHC_33175	0.401198	Intron	SMIM14	2.01979
chr4	39413683	39414184	LIHC_33143	0.379242	Promoter	MIR5591	2.0744
chr3	52844182	52844683	LIHC_26484	0.491018	Promoter	MIR8064	1.93895
chr6	12001686	12002187	LIHC_43796	0.38523	Promoter	LOC101928253	2.20333
chr1	173917149	173917650	LIHC_9344	0.487026	Promoter	SERPINC1	3.90799
chr4	99574571	99575072	LIHC_34550	0.41517	5'	TRMT10A	1.9761
chr12	56760392	56760893	LIHC_81782	0.512974	Intron	PRIM1	1.86668
chr2	43837843	43838344	LIHC_16795	0.59481	Promoter	ABCG5	2.12228
chr18	49682502	49683003	LIHC_106219	0.487026	Distal		1.89892
chr3	126353980	126354481	LIHC_28502	0.572854	Promoter	KLF15	2.63383
chr22	27892671	27893172	LIHC_116869	0.411178	Intron	TTC28-AS1	2.43971
chr19	44924122	44924623	LIHC_110459	0.562874	Promoter	APOC1P1	3.24664
chr14	69792931	69793432	LIHC_89615	0.479042	Intron	SLC10A1	2.42889
chr12	7492986	7493487	LIHC_79908	0.43513	Intron	CD163	2.02281
chr18	58445860	58446361	LIHC_106527	0.538922	Exon 1	MIR122	2.85551
chr10	15108283	15108784	LIHC_69179	0.457086	3'	RPP38-DT	1.99608
chr17	14373091	14373592	LIHC_99680	0.510978	Distal		2.84816
chr22	35824238	35824739	LIHC_117394	0.371257	5'	APOL6	1.6041
chr14	54837702	54838203	LIHC_88997	0.473054	Distal		2.66102
chr2	207799239	207799740	LIHC_22474	0.499002	Distal		2.69026
chr8	48150194	48150695	LIHC_58282	0.431138	Distal		2.29157
chr3	52829402	52829903	LIHC_26476	0.572854	Exon	ITIH4-AS1	2.29988
chr1	161223447	161223948	LIHC_8306	0.530938	Promoter	APOA2	3.74319
chr11	116792153	116792654	LIHC_78607	0.57485	Promoter	APOA5	2.50715
chr11	102460935	102461436	LIHC_78154	0.427146	Intron	LOC102723838	2.16513
chr10	52774496	52774997	LIHC_70324	0.516966	Promoter	MBL2	3.327
chr11	112017398	112017899	LIHC_78397	0.387226	Exon 1	DLAT	2.32654
chr14	69797099	69797600	LIHC_89619	0.536926	Promoter	SLC10A1	1.94355
chr2	21007349	21007850	LIHC_15603	0.391218	Exon	APOB	1.75608
chr9	89699627	89700128	LIHC_65549	0.512974	Intron	UNQ6494	1.78084
chr3	67876135	67876636	LIHC_27044	0.379242	Intron	TAFA1	2.16857
chr10	50571890	50572391	LIHC_70275	0.453094	Intron	SGMS1-AS1	2.91859
chr3	188002670	188003171	LIHC_31325	0.437126	Intron	LINC01991	1.57908
chr11	116813855	116814356	LIHC_78617	0.548902	Exon 1	APOA4	3.06069
chr1	169588159	169588660	LIHC_9013	0.337325	Promoter	F5	3.02125
chr2	43838570	43839071	LIHC_16796	0.628743	Promoter	ABCG5	2.91998
chr3	121594798	121595299	LIHC_28148	0.399202	Promoter	FBXO40	1.76043
chr7	96359788	96360289	LIHC_53619	0.341317	Distal		1.51645
chr5	109989655	109990156	LIHC_39584	0.409182	Distal		1.63084
chr2	64688822	64689323	LIHC_17777	0.379242	Intron	SERTAD2	1.8726
chr3	171013887	171014388	LIHC_30397	0.379242	Intron	SLC2A2	2.87246
chr1	59346391	59346892	LIHC_3910	0.38523	Exon	FGGY	1.76212
chr1	95122108	95122609	LIHC_5340	0.47505	Intron	TLCD4-RWDD3	3.46647
chr3	52778227	52778728	LIHC_26458	0.558882	Promoter	ITIH1	2.24075
chr20	22465534	22466035	LIHC_112580	0.457086	Intron	LOC284788	2.12831
chr18	3233762	3234263	LIHC_104950	0.371257	Intron	MYL12A	3.03935
chr20	13692888	13693389	LIHC_112278	0.47505	Distal		1.82907
chr13	94292002	94292503	LIHC_86672	0.39521	Intron	GPC6-AS1	3.39158
chrX	29281006	29281507	LIHC_119137	0.369261	Intron	MIR4666B	1.64393
chr3	142941605	142942106	LIHC_29256	0.419162	Exon	PAQR9-AS1	3.1991
chr2	172967541	172968042	LIHC_21270	0.489022	Intron	MAP3K20	3.13751
chr12	57437335	57437836	LIHC_81888	0.499002	Promoter	INHBC	1.69263
chr17	62090180	62090681	LIHC_102684	0.459082	Distal		2.2726
chr5	150137216	150137717	LIHC_41496	0.602794	5'	PDGFRB	2.82309
chr12	585392	585893	LIHC_79470	0.542914	Promoter	LOC105369595	2.90142
chr6	25928896	25929397	LIHC_44585	0.333333	Promoter	SLC17A2	2.723
chr9	105418422	105418923	LIHC_66292	0.447106	Intron	FSD1L	3.02645
chr6	54037386	54037887	LIHC_46936	0.409182	Intron	MLIP	2.57368
chr17	28368113	28368614	LIHC_100251	0.572854	Promoter	SEBOX	2.50244
chr1	213728825	213729326	LIHC_12092	0.431138	Distal		2.17825
chr1	146021529	146022030	LIHC_6520	0.50499	5'	HJV	3.75932
chr3	186634052	186634553	LIHC_31150	0.441118	Promoter	FETUB	3.43595
chr1	65471260	65471761	LIHC_4228	0.399202	Intron	LEPR	2.83421
chr1	56854543	56855044	LIHC_3745	0.407186	Promoter	C8A	2.46721
chr5	34061941	34062442	LIHC_37061	0.403194	Intron	AMACR	2.05946
chr6	31927187	31927688	LIHC_45295	0.457086	5'	MIR1236	3.2608
chr18	58451519	58452020	LIHC_106532	0.419162	Promoter	MIR3591	3.11591
chr19	44939640	44940141	LIHC_110469	0.437126	Promoter	APOC4	2.42968
chr4	38140580	38141081	LIHC_33021	0.419162	Distal		1.77467
chr3	187997800	187998301	LIHC_31323	0.441118	Intron	LINC01991	2.60702
chr17	44247468	44247969	LIHC_101489	0.618762	Downstream	SLC4A1	2.51239
chr1	58283656	58284157	LIHC_3816	0.41517	Intron	DAB1	1.63056
chr2	98803866	98804367	LIHC_18968	0.50499	Intron	LINC02611	2.03666
chr3	133670268	133670769	LIHC_28881	0.38523	Intron	TOPBP1	3.25771
chr18	58450825	58451326	LIHC_106531	0.449102	Promoter	MIR3591	2.15052
chr11	68845389	68845890	LIHC_76897	0.512974	Promoter	CPT1A	3.31279
chr18	58453359	58453860	LIHC_106534	0.459082	Promoter	MIR3591	2.32935
chr10	5528334	5528835	LIHC_68788	0.520958	Promoter	CALML3-AS1	2.68351
chr9	71279057	71279558	LIHC_64928	0.377246	Intron	TRPM3	2.55056
chr17	35979908	35980409	LIHC_100680	0.512974	3'	LRRC37A8P	2.21583
chr3	52830844	52831345	LIHC_26478	0.568862	Intron	ITIH4	3.02929
chr19	19098713	19099214	LIHC_109124	0.542914	Intron	SLC25A42	3.00196
chr17	76596516	76597017	LIHC_103883	0.522954	Distal		2.59207
chr12	90851730	90852231	LIHC_82867	0.309381	Intron	LINC00615	2.21272
chr3	126341327	126341828	LIHC_28497	0.540918	Downstream	KLF15	2.78845
chr1	225825025	225825526	LIHC_12971	0.52495	5'	EPHX1	3.53677
chr2	95695563	95696064	LIHC_18811	0.443114	Distal		1.99615
chr11	116826019	116826520	LIHC_78622	0.556886	Promoter	APOA4	2.49975
chr1	154237241	154237742	LIHC_7365	0.371257	Intron	C1orf43	2.73015
chr3	171841114	171841615	LIHC_30469	0.379242	Promoter	TMEM212	2.09691
chr1	230698028	230698529	LIHC_13442	0.548902	Distal		1.95896
chr6	160701869	160702370	LIHC_49727	0.44511	Promoter	PLG	2.63842
chr3	186720321	186720822	LIHC_31184	0.427146	Promoter	KNG1	2.33312
chr2	15766248	15766749	LIHC_15221	0.546906	Distal		2.15076
chr3	52775360	52775861	LIHC_26455	0.520958	Promoter	ITIH1	2.86451
chr22	20790736	20791237	LIHC_116460	0.421158	Intron	SERPIND1	2.84664
chr6	3841689	3842190	LIHC_43240	0.502994	Intron	FAM50B	2.85319
chr6	160704642	160705143	LIHC_49730	0.522954	Promoter	PLG	3.11408
chr4	6733497	6733998	LIHC_32258	0.552894	Distal		2.98067
chr9	134259052	134259553	LIHC_68089	0.648703	Distal		3.36915
chr8	52695194	52695695	LIHC_58450	0.417166	Intron	RB1CC1	4.16512
chr3	69255920	69256421	LIHC_27070	0.487026	Intron	LMOD3	2.3425
chr1	212257999	212258500	LIHC_12008	0.46507	Distal		2.83395
chr2	216572616	216573117	LIHC_22733	0.483034	Intron	LINC01280	2.91775
chr2	20215240	20215741	LIHC_15465	0.572854	Intron	SDC1	3.22831
chr3	10998453	10998954	LIHC_24543	0.552894	Intron	SLC6A1	2.31701
chr6	16821766	16822267	LIHC_44129	0.489022	Distal		3.48531
chr18	58407266	58407767	LIHC_106510	0.433134	Distal		2.96955
chr2	208354789	208355290	LIHC_22533	0.399202	Exon	PTH2R	2.52178
chr12	115089261	115089762	LIHC_84270	0.536926	Distal		2.86724
chr3	72590689	72591190	LIHC_27213	0.532934	Distal		2.02124
chr19	33276020	33276521	LIHC_109512	0.654691	Distal		3.52297
chr12	126267584	126268085	LIHC_84993	0.451098	Intron	LINC02350	2.69006
chr7	36972013	36972514	LIHC_51735	0.447106	Intron	ELMO1-AS1	2.10746
chr10	52771518	52772019	LIHC_70322	0.491018	Promoter	MBL2	2.19483
chr20	38346116	38346617	LIHC_113365	0.566866	Promoter	LBP	3.0169
chr5	172725191	172725692	LIHC_42273	0.556886	Distal		2.17287
chr6	7270713	7271214	LIHC_43468	0.53493	Intron	SSR1	3.38326
chr3	45544640	45545141	LIHC_25823	0.550898	Intron	LIMD1	2.02155
chr1	208119822	208120323	LIHC_11686	0.508982	Intron	PLXNA2	3.95721
chr3	123528054	123528555	LIHC_28270	0.367265	5'	HACD2	1.8226
chr2	210541223	210541724	LIHC_22583	0.397206	Intron	CPS1	2.45622
chr2	85559688	85560189	LIHC_18554	0.453094	Promoter	GGCX	2.37498
chr1	116273418	116273919	LIHC_6061	0.497006	Distal		2.57168
chr7	45893597	45894098	LIHC_52106	0.473054	3'	IGFBP1	2.70919
chr21	45454065	45454566	LIHC_116050	0.598802	Intron	MIR6815	3.28573
chr14	69887893	69888394	LIHC_89629	0.48503	Intron	SMOC1	2.16428
chr2	48249850	48250351	LIHC_17132	0.459082	Intron	FOXN2	2.35541
chr7	15580896	15581397	LIHC_50798	0.359281	Distal		2.57556
chr7	106530142	106530643	LIHC_54474	0.447106	Intron	CCDC71L	2.22524
chr20	22429332	22429833	LIHC_112573	0.483034	Intron	LOC284788	2.97208
chr7	69248340	69248841	LIHC_52699	0.443114	Intron	CT66	3.28329
chr4	154584121	154584622	LIHC_35528	0.510978	3'	FGA	2.50741
chr17	42900314	42900815	LIHC_101314	0.44511	Promoter	G6PC	3.01964
chr1	201848142	201848643	LIHC_10920	0.44511	Exon	MIR6739	2.04133
chr5	115709466	115709967	LIHC_39801	0.443114	Distal		3.01242
chr1	159711901	159712402	LIHC_8071	0.45509	Promoter	CRP	2.4535
chr15	81038893	81039394	LIHC_94017	0.46507	Intron	CFAP161	3.18635
chr7	45885276	45885777	LIHC_52096	0.572854	Promoter	IGFBP1	3.41684
chr5	14760560	14761061	LIHC_36727	0.48503	Intron	MIR4637	2.1666
chr2	218755640	218756141	LIHC_22911	0.502994	Distal		2.97941
chr11	121931907	121932408	LIHC_78977	0.441118	Distal		1.83395
chr5	140560199	140560700	LIHC_40915	0.59481	Promoter	SRA1	2.8347
chr9	112033542	112034043	LIHC_66635	0.453094	Exon	MIR4668	2.59768
chr18	58601731	58602232	LIHC_106560	0.479042	Promoter	SNORA108	2.00852
chr3	146115557	146116058	LIHC_29338	0.38523	Intron	LNCSRLR	2.55845
chr17	35973360	35973861	LIHC_100677	0.500998	Distal		3.1103
chr1	76673830	76674331	LIHC_4514	0.449102	Distal		2.52953
chr13	80074345	80074846	LIHC_86536	0.556886	Exon 1	LINC01080	2.77551
chr2	229265651	229266152	LIHC_23312	0.431138	Intron	PID1	1.76218
chr2	11715899	11716400	LIHC_15095	0.568862	Intron	LPIN1	2.44797
chr14	94377160	94377661	LIHC_90511	0.580838	3'	SERPINA11	2.81314
chr12	106120513	106121014	LIHC_83619	0.53493	Intron	NUAK1	3.1658
chr5	96292568	96293069	LIHC_39345	0.389222	Intron	PCSK1	2.42568
chr1	203244738	203245239	LIHC_11088	0.427146	Intron	CHIT1	2.79767
chr9	133892211	133892712	LIHC_68017	0.590818	Intron	VAV2	3.54681
chr1	229099000	229099501	LIHC_13266	0.502994	Intron	RAB4A	2.74056
chr10	116056918	116057419	LIHC_73025	0.451098	3'	GFRA1	2.73523
chr19	44945769	44946270	LIHC_110474	0.568862	Promoter	APOC2	3.0769
chr1	186295998	186296499	LIHC_10276	0.337325	Promoter	PRG4	2.63425
chr4	4259426	4259927	LIHC_32192	0.429142	Distal		2.5334
chr8	135538941	135539442	LIHC_62771	0.447106	Exon 1	KHDRBS3	3.4742
chr9	89648234	89648735	LIHC_65533	0.451098	Intron	UNQ6494	2.86961
chr3	50210610	50211111	LIHC_26223	0.59481	Intron	SLC38A3	3.52806
chr1	213737373	213737874	LIHC_12094	0.431138	Intron	PROX1	2.08619
chr1	200042369	200042870	CHOL_5165	0.576846	5'	NR5A2	2.49561
chr10	3747986	3748487	LIHC_68601	0.383234	Distal		3.111
chr11	1654579	1655080	LIHC_73834	0.592814	Distal		1.73652
chr2	102100795	102101296	LIHC_19201	0.44511	Intron	IL1R1	2.51991
chr3	170780929	170781430	LIHC_30371	0.397206	Intron	RPL22L1	1.9666
chrX	153622930	153623431	LIHC_121355	0.576846	Distal		1.57451
chr1	161219670	161220171	LIHC_8301	0.473054	Intron	APOA2	1.58226
chr6	35415173	35415674	LIHC_45636	0.483034	Intron	FANCE	3.00664
chr17	40352777	40353278	LIHC_101032	0.540918	Intron	RARA-AS1	2.58548
chr5	36403194	36403695	LIHC_37213	0.449102	Distal		2.64289
chr12	3104618	3105119	LIHC_79610	0.538922	Intron	TSPAN9	1.95124
chr17	43456778	43457279	LIHC_101388	0.506986	Distal		2.61427
chr11	69970335	69970836	LIHC_77010	0.548902	Distal		2.70595
chr2	27496543	27497044	LIHC_16005	0.566866	Promoter	GCKR	2.87868
chr1	222061933	222062434	LIHC_12614	0.403194	Intron	LINC02257	3.5604
chr18	57445850	57446351	LIHC_106417	0.49501	Intron	ONECUT2	1.88672
chr18	62452056	62452557	CHOL_58606	0.453094	Distal		2.35266
chr20	40668558	40669059	LIHC_113471	0.471058	Distal		2.7503
chr10	102849909	102850410	LIHC_72541	0.493014	Intron	BORCS7	2.33082
chr11	1690383	1690884	LIHC_73854	0.642715	Distal		1.75042
chr2	228838858	228839359	LIHC_23295	0.387226	Promoter	LINC01807	2.47754
chr17	55446597	55447098	CHOL_56060	0.381238	Distal		2.40961
chr21	45469492	45469993	LIHC_116062	0.550898	Intron	MIR6815	3.04756
chr8	124724206	124724707	LIHC_61917	0.461078	Intron	MTSS1	2.99946
chr3	171045179	171045680	LIHC_30410	0.447106	Intron	SLC2A2	3.13249
chr11	19511568	19512069	LGG_48346	0.56487	Exon	NAV2-AS5	2.83736
chr15	52134535	52135036	LIHC_92295	0.516966	Intron	BCL2L10	3.42201
chrX	54708320	54708821	LIHC_119605	0.451098	Distal		1.7216
chr10	46031931	46032432	LIHC_70143	0.457086	Promoter	NCOA4	2.45573
chr2	3585530	3586031	LIHC_14740	0.576846	Distal		2.83112
chr9	113652639	113653140	CHOL_35000	0.50499	Intron	RGS3	2.42889
chr10	5199375	5199876	LIHC_68763	0.542914	Intron	AKR1C4	2.52026
chr15	89136709	89137210	LIHC_94318	0.489022	Intron	ABHD2	3.01187
chr18	61898536	61899037	LIHC_106622	0.48503	Distal		2.45861
chr8	134614111	134614612	LIHC_62718	0.487026	Intron	ZFAT-AS1	2.26087
chr1	204994995	204995496	LIHC_11321	0.51497	Intron	CNTN2	2.23264
chr18	45814777	45815278	LIHC_106040	0.441118	Distal		2.26511
chr14	95318239	95318740	LIHC_90630	0.566866	Promoter	LINC02292	1.81148
chr18	79934334	79934835	PCPG_76136	0.516966	Intron	SLC66A2	3.07308
chr2	200585809	200586310	ACC_11618	0.654691	Promoter	AOX1	1.7692
chr2	207926154	207926655	ACC_11899	0.449102	Intron	PLEKHM3	2.04228
chr2	240251357	240251858	ACC_12889	0.658683	Intron	OTOS	2.23519
chr1	26937986	26938487	ACC_1315	0.552894	Intron	KDF1	3.09532
chr3	13263782	13264283	ACC_13404	0.596806	Intron	IQSEC1	2.85908
chr3	114624755	114625256	ACC_15717	0.491018	5'	MIR4796	2.60424
chr3	155232468	155232969	ACC_17100	0.43513	Distal		1.61984
chr3	194271058	194271559	ACC_18130	0.646707	Distal		2.94579
chr5	6158957	6159458	ACC_22276	0.43513	Distal		1.78379
chr5	173788901	173789402	ACC_28185	0.542914	Exon 1	LINC01485	3.37267
chr5	179839465	179839966	ACC_28598	0.54491	3'	MIR340	2.24975
chr6	44229380	44229881	ACC_30635	0.57485	5'	SLC29A1	2.28431
chr6	154510387	154510888	ACC_32861	0.714571	Promoter	CNKSR3	2.93274
chr7	1919462	1919963	ACC_33586	0.56487	Intron	MIR4655	2.04828
chr7	66148433	66148934	ACC_35507	0.463074	Intron	CRCP	2.74401
chr1	219928404	219928905	ACC_6194	0.690619	5'	SLC30A10	3.20306
chr14	69579920	69580421	ACC_65105	0.457086	Distal		2.07605
chr16	67726544	67727045	ACC_71540	0.57485	3'	GFOD2	4.0101
chr2	111176316	111176817	ACC_9948	0.556886	Intron	BCL2L11	2.1632
chr1	162152284	162152785	BLCA_7042	0.526946	Intron	MIR4654	2.79085
chr11	34784179	34784680	CESC_32628	0.419162	Distal		2.883
chr3	52827728	52828229	CHOL_13547	0.58483	Intron	ITIH4-AS1	3.30388
chr3	52831468	52831969	CHOL_13549	0.598802	3'	ITIH4	2.55358
chr6	135830396	135830897	CHOL_25502	0.44511	Distal		1.9763
chr8	102782440	102782941	CHOL_31897	0.532934	Distal		2.56553
chr11	57597411	57597912	CHOL_40789	0.59481	Promoter	SERPING1	3.17486
chr18	58417818	58418319	CHOL_58530	0.451098	Distal		2.45041
chr8	11628638	11629139	ESCA_55617	0.572854	Distal		2.66392
chr1	43707736	43708237	GBM_2019	0.658683	Promoter	KDM4A-AS1	2.36101
chr5	63164911	63165412	GBM_23428	0.423154	Distal		1.72198
chr14	95301004	95301505	GBM_57698	0.469062	Intron	LINC02292	2.00734
chr17	14330439	14330940	GBM_63507	0.518962	Intron	MGC12916	2.00836
chr2	101962130	101962631	KIRC_12420	0.598802	Promoter	LINC01127	1.78263
chr18	58399834	58400335	KIRC_82165	0.487026	3'	MIR122	1.90347
chr18	58402963	58403464	KIRC_82169	0.578842	Distal		1.91197
chr22	46652163	46652664	KIRC_93044	0.610778	Intron	GRAMD4	2.47233
chr14	69879126	69879627	LGG_59219	0.706587	5'	SMOC1	2.90824
chr17	72120681	72121182	LGG_68763	0.596806	Promoter	SOX9	3.35467
chr19	44912823	44913324	LGG_73627	0.592814	Promoter	APOC1	3.01656
chr17	44001335	44001836	LIHC_101445	0.562874	Promoter	PYY	2.58982
chr17	51435580	51436081	LIHC_102138	0.487026	Exon 1	LINC02073	2.4757
chr1	196361313	196361814	LIHC_10459	0.437126	Intron	MIR4735	2.63712
chr18	13175779	13176280	LIHC_105337	0.44511	Distal		2.4936
chr18	24113025	24113526	LIHC_105605	0.54491	5'	CABYR	3.35153
chr18	34808303	34808804	LIHC_105826	0.463074	Intron	MAPRE2	1.55435
chr18	36176038	36176539	LIHC_105894	0.431138	3'	COSMOC	2.77615
chr18	51038011	51038512	LIHC_106293	0.449102	Intron	SMAD4	2.18508
chr1	199865743	199866244	LIHC_10697	0.47505	Distal		2.71844
chr19	2395882	2396383	LIHC_107425	0.578842	Exon 1	TIMM13	3.12439
chr19	4654632	4655133	LIHC_107729	0.516966	3'	TNFAIP8L1	2.33354
chr19	44943758	44944259	LIHC_110472	0.550898	Promoter	APOC4-APOC2	2.27476
chr19	46890653	46891154	LIHC_110687	0.451098	Intron	ARHGAP35	3.47416
chr19	49210344	49210845	LIHC_111006	0.618762	3'	TRPM4	3.42723
chr19	49923079	49923580	LIHC_111095	0.600798	Intron	ATF5	2.89924
chr20	1401456	1401957	LIHC_111720	0.429142	Distal		2.00439
chr20	7147131	7147632	LIHC_112092	0.443114	Exon	LINC01428	2.14689
chr20	7585303	7585804	LIHC_112105	0.41517	Distal		2.63889
chr20	62178719	62179220	LIHC_114701	0.538922	3'	MTG2	3.56231
chr21	42630581	42631082	LIHC_115850	0.50499	Distal		1.82546
chr21	45455231	45455732	LIHC_116052	0.650699	5'	MIR6815	3.15431
chr22	30398206	30398707	LIHC_117084	0.576846	Promoter	SEC14L2	2.75273
chr22	36263107	36263608	LIHC_117439	0.487026	Intron	APOL1	2.99939
chr1	223886567	223887068	LIHC_12782	0.483034	Distal		3.79909
chr1	230728988	230729489	LIHC_13464	0.487026	Intron	CAPN9	3.23786
chr2	8139367	8139868	LIHC_14798	0.443114	Exon 1	LINC00298	2.38159
chr2	16775485	16775986	LIHC_15279	0.453094	Distal		2.42147
chr2	20213764	20214265	LIHC_15463	0.49501	Intron	SDC1	3.48015
chr2	33051889	33052390	LIHC_16271	0.391218	Intron	LTBP1	1.92595
chr2	42959370	42959871	LIHC_16667	0.506986	Distal		2.69059
chr2	62450569	62451070	LIHC_17580	0.500998	Distal		3.46236
chr2	88127869	88128370	LIHC_18710	0.487026	Promoter	FABP1	2.23446
chr2	112817971	112818472	LIHC_19595	0.391218	Exon	IL1B	2.59677
chr2	113337727	113338228	LIHC_19665	0.443114	Intron	PAX8	2.15178
chr2	164878644	164879145	LIHC_20961	0.441118	Intron	COBLL1	2.32645
chr2	234998430	234998931	LIHC_23711	0.52495	Intron	SH3BP4	2.68198
chr3	13262616	13263117	LIHC_24668	0.47505	Intron	IQSEC1	1.88962
chr3	16332845	16333346	LIHC_24865	0.37525	Intron	OXNAD1	2.23478
chr3	58143660	58144161	LIHC_26700	0.528942	Intron	FLNB-AS1	2.01752
chr3	125935165	125935666	LIHC_28455	0.433134	Promoter	ALG1L	2.06328
chr3	133746096	133746597	LIHC_28895	0.668663	5'	SRPRB	2.88965
chr3	141431455	141431956	LIHC_29180	0.447106	5'	RASA2	2.57924
chr3	142962552	142963053	LIHC_29261	0.634731	Promoter	PAQR9	2.07655
chr3	147184742	147185243	LIHC_29378	0.40519	Intron	LOC440982	1.65584
chr3	157134654	157135155	LIHC_29956	0.469062	Intron	LINC00880	3.69312
chr3	168186528	168187029	LIHC_30243	0.383234	Distal		2.16582
chr3	188170952	188171453	LIHC_31339	0.403194	Intron	FLJ42393	2.89481
chr3	194075764	194076265	LIHC_31581	0.471058	Intron	LINC02028	2.61201
chr3	194101529	194102030	LIHC_31588	0.512974	Intron	LINC02028	2.70701
chr4	34200468	34200969	LIHC_32920	0.43513	Intron	LINC02484	2.42268
chr4	74096182	74096683	LIHC_33901	0.429142	Promoter	CXCL2	2.33643
chr1	56818700	56819201	LIHC_3738	0.552894	Promoter	FYB2	3.37642
chr5	53479961	53480462	LIHC_37732	0.678643	Promoter	FST	2.77474
chr1	58753099	58753600	LIHC_3838	0.46507	Intron	JUN	2.43425
chr5	71972964	71973465	LIHC_38448	0.47505	Distal		1.82351
chr5	81422555	81423056	LIHC_38909	0.37525	Intron	ACOT12	2.82235
chr5	95857146	95857647	LIHC_39276	0.542914	Intron	LINC01554	3.6658
chr5	95986792	95987293	LIHC_39307	0.461078	Intron	LOC101929710	2.76117
chr5	115816384	115816885	LIHC_39822	0.656687	Promoter	CDO1	3.03823
chr5	132853289	132853790	LIHC_40340	0.383234	Distal		2.66224
chr5	150522444	150522945	LIHC_41559	0.499002	Intron	NDST1-AS1	4.00871
chr5	157564043	157564544	LIHC_41860	0.506986	Exon	ADAM19	1.96466
chr5	172852670	172853171	LIHC_42315	0.522954	Intron	ERGIC1	3.14953
chr5	172858652	172859153	LIHC_42320	0.58483	Intron	ERGIC1	2.91765
chr6	1227750	1228251	LIHC_42987	0.447106	Distal		1.6628
chr6	3789662	3790163	LIHC_43226	0.45509	Distal		2.20829
chr1	67572576	67573077	LIHC_4346	0.562874	Distal		3.0389
chr6	13561792	13562293	LIHC_43919	0.417166	Distal		2.44488
chr1	8009918	8010419	LIHC_463	0.487026	Intron	ERRFI1	2.05811
chr1	8013350	8013851	LIHC_467	0.47505	3'	ERRFI1	2.44333
chr6	63514047	63514548	LIHC_47096	0.471058	Distal		3.59494
chr1	8027228	8027729	LIHC_480	0.556886	Promoter	ERRFI1	3.55571
chr6	126380204	126380705	LIHC_48406	0.37525	Intron	CENPW	1.88009
chr7	8211651	8212152	LIHC_50656	0.361277	Intron	LOC100505938	2.00799
chr1	92715400	92715901	LIHC_5073	0.51497	Intron	EVI5	2.7717
chr7	45881973	45882474	LIHC_52093	0.481038	Distal		2.83372
chr1	100515774	100516275	LIHC_5487	0.349301	Intron	GPR88	2.43672
chr1	100538702	100539203	LIHC_5492	0.620758	Promoter	GPR88	1.98381
chr7	131498244	131498745	LIHC_55286	0.473054	Downstream	PODXL	2.19192
chr7	143104807	143105308	LIHC_55798	0.401198	Distal		2.093
chr7	143487613	143488114	LIHC_55840	0.439122	Intron	LOC100507507	2.34384
chr8	85188349	85188850	LIHC_59822	0.491018	Intron	E2F5	2.34356
chr8	102776422	102776923	LIHC_60856	0.52495	Distal		3.49715
chr8	121958454	121958955	LIHC_61590	0.347305	Intron	HAS2	3.44486
chr8	125501506	125502007	LIHC_62062	0.502994	Intron	TRIB1	3.28939
chr8	128197084	128197585	LIHC_62286	0.427146	Distal		3.52686
chr9	4839319	4839820	LIHC_63792	0.43513	5'	MIR101-2	2.26832
chr1	146019221	146019722	LIHC_6517	0.650699	5'	HJV	2.29256
chr9	78406801	78407302	LIHC_65187	0.437126	Distal		2.50925
chr9	89994957	89995458	LIHC_65589	0.506986	Intron	MIR4290	2.39971
chr9	104906647	104907148	LIHC_66250	0.469062	Intron	ABCA1	3.27512
chr9	123324778	123325279	LIHC_67181	0.562874	Distal		1.7175
chr9	128102914	128103415	LIHC_67521	0.602794	Intron	SLC25A25-AS1	3.5114
chr10	93601162	93601663	LIHC_71943	0.734531	Promoter	RBP4	3.31175
chr10	94991424	94991925	LIHC_72011	0.44511	Distal		2.42314
chr10	116207169	116207670	LIHC_73032	0.457086	Intron	GFRA1	1.79096
chr10	133526984	133527485	LIHC_73616	0.556886	5'	CYP2E1	2.59389
chr11	1690993	1691494	LIHC_73855	0.568862	Distal		3.11463
chr11	16804311	16804812	LIHC_74615	0.47505	Intron	SOX6	2.79365
chr11	17769997	17770498	LIHC_74670	0.60479	Intron	KCNC1	1.96993
chr1	155105431	155105932	LIHC_7568	0.50499	Distal		3.54379
chr11	57441624	57442125	LIHC_75717	0.441118	Distal		1.74843
chr11	63251264	63251765	LIHC_76162	0.397206	Intron	SLC22A25	1.59345
chr11	78156285	78156786	LIHC_77573	0.467066	Intron	KCTD21-AS1	3.54581
chr11	115592050	115592551	LIHC_78566	0.471058	Intron	CADM1	2.56528
chr12	577829	578330	LIHC_79467	0.487026	Intron	LOC105369595	1.79408
chr12	672916	673417	LIHC_79488	0.417166	Distal		2.23842
chr1	11047060	11047561	LIHC_795	0.622754	Promoter	MASP2	2.07682
chr12	9124589	9125090	LIHC_79962	0.620758	Distal		3.06238
chr12	57434379	57434880	LIHC_81886	0.510978	Promoter	INHBC	3.23735
chr12	100437311	100437812	LIHC_83317	0.423154	Distal		2.67419
chr1	162372409	162372910	LIHC_8434	0.578842	Intron	SPATA46	2.76388
chr12	117466935	117467436	LIHC_84354	0.57485	3'	NOS1	1.92567
chr12	128861352	128861853	LIHC_85043	0.502994	Intron	GLT1D1	2.71417
chr14	21054280	21054781	LIHC_87903	0.439122	Intron	RNASE8	2.83976
chr14	24816263	24816764	LIHC_88180	0.49501	3'	GZMB	3.05266
chr1	12170110	12170611	LIHC_882	0.558882	Intron	TNFRSF1B	2.92797
chr14	89367397	89367898	LIHC_90234	0.548902	Intron	FOXN3-AS1	1.90638
chr14	94375568	94376069	LIHC_90509	0.510978	Distal		1.83739
chr14	94381478	94381979	LIHC_90517	0.576846	Intron	SERPINA11	1.67126
chr14	103315413	103315914	LIHC_91067	0.58483	Distal		1.95215
chr15	50244888	50245389	LIHC_92201	0.471058	Exon 1	HDC	3.01793
chr15	101446701	101447202	LIHC_94875	0.55489	Intron	PCSK6	2.41909
chr16	2039150	2039651	LIHC_95150	0.646707	Downstream	NTHL1	3.33672
chr16	10265902	10266403	LIHC_95581	0.45509	Distal		1.65891
chr16	12643862	12644363	LIHC_95799	0.483034	Distal		1.73643
chr16	71593961	71594462	LIHC_97908	0.467066	Distal		2.99112
chr17	6713302	6713803	LIHC_99273	0.700599	Promoter	SLC13A5	2.81599
chr7	8211087	8211588	LUAD_54674	0.469062	Intron	LOC100505938	1.52117
chr12	91818397	91818898	LUAD_94827	0.433134	Distal		1.97976
chr1	57280249	57280750	LUSC_3408	0.439122	Intron	C8B	2.33033
chr9	104903630	104904131	PCPG_42967	0.520958	5'	ABCA1	1.71262
chr2	96601682	96602183	PRAD_14379	0.542914	3'	FER1L5	2.46094
chr1	11842006	11842507	SKCM_710	0.522954	Promoter	NPPA-AS1	1.95065
chr11	116808836	116809337	STAD_75317	0.467066	Distal		3.05088
chr12	21773238	21773739	TGCT_46981	0.550898	Promoter	KCNJ8	2.33792
chr5	36324165	36324666	THCA_27340	0.53493	Distal		2.85191
chr20	17858970	17859471	THCA_86934	0.59481	Distal		2.20024
chr22	24042813	24043314	THCA_90335	0.463074	Exon	CABIN1	2.01991
chr3	48429909	48430410	UCEC_23076	0.630739	Promoter	PLXNB1	3.11509
chr9	129568635	129569136	UCEC_56869	0.772455	Distal		2.67365

## Sheet: LUNG
Tissue specifically accessible regions in lung cancers
seqnames	start	end	name	GC percent	annotation	gene name	RelAccS
chr2	85659168	85659669	LUAD_18412	0.552894	3'	SFTPB	2.45621
chr22	41638111	41638612	LUAD_135946	0.429142	Intron	XRCC6	1.98112
chr7	48053758	48054259	LUAD_56703	0.417166	Intron	C7orf57	2.18443
chr22	41638677	41639178	LUAD_135947	0.419162	Intron	XRCC6	1.50337
chr4	128475143	128475644	LUAD_37338	0.481038	Intron	LINC02615	1.77912
chr2	85659674	85660175	LUAD_18413	0.60479	3'	SFTPB	2.52735
chr2	231248116	231248617	LUAD_24303	0.48503	Intron	ARMC9	1.83334
chr5	38792998	38793499	LUAD_40671	0.483034	Intron	LINC01265	1.60082
chr2	85658150	85658651	LUAD_18411	0.473054	3'	SFTPB	2.38883
chr2	31531868	31532369	LUSC_13076	0.447106	Intron	SRD5A2	1.51265
chr6	38604674	38605175	LUAD_49499	0.39521	Intron	BTBD9	1.56619
chr5	161051885	161052386	LUAD_45528	0.359281	Distal		1.66439
chr5	143671561	143672062	LUAD_44638	0.401198	Intron	MIR5197	1.64733
chr10	12702134	12702635	LUAD_77080	0.473054	Intron	MIR548Q	1.61883
chr5	82407990	82408491	LUAD_42313	0.409182	Distal		1.55722
chr2	85668336	85668837	LUAD_18425	0.578842	Promoter	SFTPB	2.54437
chr5	143629837	143630338	LUAD_44630	0.37525	Intron	MIR5197	1.76409
chr2	85657343	85657844	LUAD_18410	0.46507	3'	SFTPB	2.10679
chr7	6444858	6445359	LUAD_54548	0.387226	Intron	KDELR2	1.85178
chr12	16584001	16584502	LUAD_91045	0.41517	Intron	LMO3	1.94711
chr2	85663552	85664053	LUAD_18418	0.634731	Exon	SFTPB	1.53697
chr5	151241275	151241776	LUAD_45126	0.500998	Intron	CCDC69	1.58879
chr9	34158343	34158844	LUAD_71600	0.45509	Distal		3.0386
chr2	110828341	110828842	LUAD_19496	0.413174	Intron	ACOXL	1.50378
chr20	45128756	45129257	LUAD_130793	0.41517	Distal		1.58156
chr5	61277725	61278226	LUAD_41509	0.45509	Intron	LINC02057	2.12164
chr1	242579474	242579975	LUAD_13844	0.427146	Distal		1.83135
chr2	85660680	85661181	LUAD_18414	0.55489	Intron	SFTPB	1.82782
chr20	33232470	33232971	LUAD_129933	0.502994	Distal		2.01527
chr2	169087067	169087568	LUAD_21534	0.50499	Intron	DHRS9	2.02458
chr8	94692069	94692570	LUAD_66445	0.437126	Intron	DPY19L4	1.75054
chr3	184039351	184039852	LUSC_29225	0.389222	3'	HTR3D	1.69666
chr7	66813102	66813603	LUAD_57196	0.487026	Intron	GTF2IRD1P1	1.81832
chr3	167689348	167689849	LUSC_27267	0.39521	Intron	WDR49	1.64204
chr2	85661270	85661771	LUAD_18415	0.630739	3'	SFTPB	1.8204
chr5	130530109	130530610	SKCM_34037	0.447106	Distal		2.17864
chr13	85651435	85651936	LUAD_99222	0.39521	Distal		1.59391
chr1	231272866	231273367	LUAD_13113	0.493014	Intron	GNPAT	2.45576
chr11	105910252	105910753	LUAD_88240	0.373253	Exon 1	MSANTD4	1.56589
chr3	183629575	183630076	LUAD_31967	0.481038	Distal		1.64913
chr7	66609180	66609681	LUAD_57177	0.44511	Distal		2.4302
chr12	24754865	24755366	LUAD_91275	0.40519	Intron	LINC00477	2.92422
chr2	85656806	85657307	LUAD_18409	0.463074	Downstream	SFTPB	1.54748
chr7	117281479	117281980	MESO_33464	0.467066	Intron	WNT2	1.97927
chr6	63140669	63141170	LUAD_50716	0.467066	Distal		1.71049
chr1	200323793	200324294	LUAD_10297	0.477046	Intron	LINC00862	1.56089
chr3	186808617	186809118	LUSC_29781	0.361277	Promoter	RFC4	1.9894
chr1	220544771	220545272	LUAD_12052	0.447106	Intron	MARK1	1.64168
chr10	10831053	10831554	LUAD_76916	0.471058	Intron	CELF2	1.76618
chr5	142386058	142386559	LUAD_44497	0.489022	Intron	SPRY4-AS1	1.91263
chr3	188760346	188760847	LUSC_30029	0.407186	Intron	MIR28	2.11065
chr10	49369650	49370151	LUAD_78648	0.500998	Intron	DRGX	1.88625
chr12	23472253	23472754	TGCT_47063	0.550898	Distal		2.31737
chr3	181956042	181956543	LUSC_28520	0.516966	Intron	LINC01206	2.17563
chr8	65510684	65511185	LUAD_65009	0.40519	Distal		2.09017
chr1	230901682	230902183	LUAD_13072	0.491018	Distal		1.76265
chr2	222033954	222034455	LUAD_23816	0.387226	Distal		2.10112
chr3	181955513	181956014	LUSC_28519	0.381238	Intron	LINC01206	1.64493
chr2	61356504	61357005	LUSC_14363	0.317365	Intron	SNORA70B	1.61308
chr17	42472998	42473499	CESC_45877	0.389222	Intron	ATP6V0A1	1.77146
chr7	48637346	48637847	LUAD_56732	0.345309	Intron	CDC14C	1.85303
chr3	170307841	170308342	CHOL_15732	0.463074	Distal		2.13671
chr2	55839447	55839948	HNSC_11374	0.413174	Distal		1.98612
chr3	181755917	181756418	LUSC_28387	0.381238	Intron	SOX2	1.82499
chr1	159429195	159429696	LUAD_8044	0.457086	Promoter	OR10J4	1.64365
chr8	94693055	94693556	LUAD_66446	0.37525	Intron	DPY19L4	2.40786
chr10	97891839	97892340	THCA_52531	0.576846	Intron	GOLGA7B	1.58751
chr3	181951077	181951578	LUSC_28512	0.387226	Promoter	LINC01206	1.90124
chr12	24754329	24754830	LUAD_91274	0.369261	Intron	LINC00477	1.77276
chr14	36974079	36974580	LUAD_101593	0.351297	Intron	MIR4503	2.25981
chr2	60507776	60508277	LUSC_14213	0.381238	Intron	BCL11A	1.7597
chr3	183296878	183297379	LUAD_31945	0.502994	Exon	B3GNT5	1.53777
chr2	60861608	60862109	LUAD_17327	0.536926	Intron	LINC01185	2.13352
chr6	12328639	12329140	LUSC_41445	0.469062	Distal		1.98389
chr7	22969024	22969525	LUAD_55271	0.487026	Intron	FAM126A	1.82794
chr4	25568354	25568855	MESO_19105	0.409182	Intron	SLC34A2	1.54376
chr3	189400080	189400581	LUSC_30124	0.313373	Distal		2.86444
chr3	167009471	167009972	LUSC_27226	0.317365	Distal		1.68166
chr3	183991346	183991847	LUSC_29193	0.393214	Intron	ABCC5-AS1	3.31316
chr14	36478658	36479159	LUAD_101476	0.39521	Intron	NKX2-1-AS1	1.68734
chr3	195131148	195131649	LUSC_30700	0.483034	Promoter	MIR3137	2.33782
chr17	78278331	78278832	HNSC_79171	0.650699	Promoter	LINC01993	2.36545
chr2	96631896	96632397	LUAD_18750	0.477046	Intron	FER1L5	1.6879
chr2	14932428	14932929	LUSC_12088	0.403194	Intron	LRATD1	1.51168
chr3	153293146	153293647	LUSC_26639	0.357285	Distal		1.53744
chr3	181915424	181915925	LUSC_28482	0.397206	Distal		3.15362
chr18	29156429	29156930	HNSC_80651	0.38523	Distal		1.59037
chr8	117916149	117916650	LUSC_59234	0.40519	Intron	EXT1	1.50263
chr12	30877403	30877904	LUAD_91865	0.481038	Intron	TSPAN11	2.36864
chr3	183070997	183071498	LUSC_28794	0.401198	3'	MCCC1	2.12029
chr11	47485070	47485571	LUAD_84893	0.463074	Intron	RAPSN	2.20794
chr14	36238587	36239088	LUAD_101423	0.467066	Distal		2.34733
chr2	17893018	17893519	TGCT_8404	0.552894	Intron	KCNS3	1.63272
chr3	144948474	144948975	LUSC_26123	0.327345	Distal		1.97873
chr3	181943221	181943722	LUSC_28504	0.443114	Distal		1.57441
chr7	148327358	148327859	LUSC_54733	0.431138	Intron	C7orf33	1.72517
chr8	100864496	100864997	HNSC_45228	0.449102	Distal		1.80441
chr3	177110804	177111305	LUSC_27948	0.413174	5'	TBL1XR1	2.01815
chr10	102131664	102132165	LUAD_81071	0.41517	Promoter	PPRC1	1.68158
chr3	172355880	172356381	LUSC_27695	0.393214	Intron	GHSR	2.61432
chr18	73235486	73235987	THCA_82334	0.411178	Intron	LINC02864	1.6358
chr17	68542959	68543460	LUAD_118762	0.453094	Intron	FAM20A	1.93443
chr8	39615366	39615867	LUSC_56658	0.369261	Intron	LOC100130964	1.62315
chr3	177483559	177484060	CESC_14438	0.461078	Intron	LINC00578	2.01199
chr3	181681597	181682098	LUSC_28323	0.359281	Intron	SOX2	1.50991
chr22	41375041	41375542	THCA_91486	0.538922	Intron	TEF	1.56598
chr3	172348294	172348795	LUSC_27692	0.341317	Intron	GHSR	2.43425
chr9	72441265	72441766	LUSC_62250	0.447106	Distal		1.58946
chr20	50492978	50493479	LUAD_131326	0.483034	Distal		2.3664
chr2	74293439	74293940	THCA_12080	0.45509	Intron	SLC4A5	1.85149
chr2	29987115	29987616	LUSC_12963	0.407186	Distal		1.53345
chr12	93699218	93699719	LUSC_81147	0.349301	Intron	CRADD	1.63148
chr9	97887698	97888199	HNSC_49394	0.443114	Distal		2.0816
chr11	44964791	44965292	THCA_55480	0.562874	Distal		1.56866
chr4	26500486	26500987	LUAD_34364	0.493014	Distal		1.86492
chr3	187444691	187445192	LUSC_29862	0.441118	Distal		1.9449
chr3	182426359	182426860	LUSC_28632	0.59481	Distal		2.29707
chr12	90905634	90906135	LUSC_80990	0.401198	Exon	LINC00615	1.57486
chr15	34147350	34147851	ESCA_94643	0.371257	Exon	PGBD4	1.61619
chr5	137206071	137206572	THCA_29626	0.461078	Intron	SPOCK1	1.68179
chr18	40874197	40874698	LUAD_121976	0.343313	Distal		1.55959
chr13	51557886	51558387	THCA_64750	0.43513	Distal		1.55429
chr1	231049397	231049898	LUAD_13092	0.439122	Distal		1.98955
chr8	132321309	132321810	LUAD_69152	0.481038	5'	KCNQ3	2.38729
chr21	33443159	33443660	THCA_89237	0.439122	Intron	SON	1.90421
chr8	116587191	116587692	LUAD_67761	0.437126	Distal		1.68325
chr1	90347337	90347838	HNSC_4019	0.401198	Distal		1.57605
chr22	29979785	29980286	LUSC_113956	0.357285	Exon 1	MIR6818	1.52811
chr7	50446462	50446963	LUSC_51151	0.423154	3'	DDC-AS1	2.5274
chr3	181952894	181953395	LUSC_28515	0.461078	Promoter	LINC01206	1.69235
chr5	140391686	140392187	LUAD_44336	0.449102	Intron	ANKHD1	1.76277
chr9	104854500	104855001	HNSC_49558	0.433134	Intron	ABCA1	1.77976
chr19	40855074	40855575	LUAD_126369	0.41517	Intron	CYP2A6	1.57001
chr3	181590812	181591313	LUSC_28287	0.568862	Intron	SOX2	1.51919
chr2	203108842	203109343	CHOL_11464	0.477046	Intron	NBEAL1	1.74581
chr1	154484205	154484706	THCA_5838	0.447106	3'	TDRD10	2.41234
chr2	19089440	19089941	LUSC_12233	0.552894	Intron	LINC01376	2.16917
chr3	149407216	149407717	LUSC_26267	0.339321	Distal		1.68439
chr5	38853995	38854496	STAD_32461	0.399202	Intron	OSMR	1.58909
chr5	57171718	57172219	CESC_17682	0.481038	Promoter	GPBP1	1.72182
chr2	120476063	120476564	THCA_13503	0.596806	Distal		1.6272
chr4	88963687	88964188	ESCA_32841	0.359281	Intron	FAM13A	1.50085
chr3	185560044	185560545	CESC_14756	0.52495	Distal		2.22491
chr1	117631288	117631789	LUAD_6380	0.451098	Distal		1.56879
chr3	185727723	185728224	LUSC_29549	0.461078	Intron	IGF2BP2-AS1	1.54458
chr1	168628837	168629338	CESC_5062	0.419162	Distal		2.08574
chr1	207240603	207241104	MESO_6737	0.371257	Intron	CD55	2.14044
chr3	162096785	162097286	LUSC_27124	0.399202	Distal		1.51083
chr3	151815935	151816436	LUSC_26502	0.431138	Promoter	AADAC	2.71698
chr3	183481526	183482027	LUSC_29066	0.43513	Distal		1.8945
chr1	183493552	183494053	LUAD_9695	0.467066	Intron	SMG7	1.66083
chr3	171791681	171792182	LUSC_27609	0.463074	3'	PLD1	2.21656
chr7	121753780	121754281	HNSC_41130	0.411178	Distal		1.74007
chr3	149369938	149370439	LUSC_26247	0.41517	3'	TM4SF1	1.89399
chr22	21555959	21556460	LUAD_134102	0.46507	Intron	RIMBP3B	1.72588
chr10	120971036	120971537	LUSC_70008	0.40519	Intron	WDR11-AS1	1.52441
chr14	36976412	36976913	LUAD_101595	0.461078	Intron	MIR4503	1.53701
chr3	161600158	161600659	LUAD_31236	0.45509	Exon 1	OTOL1	2.37943
chr15	69685990	69686491	LUSC_90309	0.493014	Intron	PCAT29	1.71563
chr2	24996825	24997326	LUAD_15461	0.407186	Intron	DNAJC27	1.72233
chr3	183291006	183291507	LUSC_28997	0.397206	Intron	B3GNT5	1.56841
chr3	172617919	172618420	LUSC_27747	0.45509	Distal		1.82624
chr12	18723661	18724162	LUAD_91092	0.373253	Intron	PLCZ1	1.73039
chr1	198443315	198443816	CESC_5571	0.391218	Distal		2.00984
chr8	40120511	40121012	LUAD_63780	0.447106	Intron	TCIM	2.06966
chr1	200185630	200186131	LUSC_8290	0.55489	Distal		1.76672
chr3	189572186	189572687	LUSC_30142	0.367265	Distal		1.90189
chr3	172707901	172708402	LUSC_27775	0.367265	Promoter	NCEH1	1.65806
chr7	13099055	13099556	LUSC_49563	0.41517	Intron	ARL4A	1.80136
chr3	184448663	184449164	LUSC_29372	0.489022	Intron	THPO	2.58458
chr6	106261751	106262252	LUSC_45731	0.48503	Intron	ATG5	2.46636
chr5	82405665	82406166	LUAD_42311	0.383234	Distal		2.32328
chr8	71265883	71266384	LUSC_57667	0.43513	Intron	EYA1	1.73547
chr1	117632188	117632689	LUAD_6381	0.467066	Distal		1.91602
chr3	177520581	177521082	BLCA_24641	0.532934	Intron	LINC00578	1.64149
chr2	177314627	177315128	HNSC_15011	0.447106	Promoter	MIR6512	1.9085
chr10	56912048	56912549	LUAD_78766	0.413174	Distal		1.71372
chr2	60719306	60719807	LUSC_14270	0.421158	Exon 1	PAPOLG	1.83978
chr2	138564877	138565378	HNSC_13982	0.379242	3'	SPOPL	1.87455
chr9	81605009	81605510	LUAD_72503	0.46507	Intron	TLE1	1.77244
chr13	113064479	113064980	ESCA_90014	0.520958	Exon	F7	1.84955
chr7	43636102	43636603	LUAD_56355	0.461078	Intron	STK17A	2.52057
chr4	14726694	14727195	LUAD_33962	0.37525	Intron	LINC00504	1.58954
chr3	189563698	189564199	ESCA_29455	0.423154	Distal		1.88304
chr5	101424752	101425253	GBM_24262	0.323353	Distal		1.88624
chr3	195119402	195119903	LUSC_30694	0.491018	Intron	MIR3137	2.21704
chr10	102136660	102137161	CESC_31199	0.52495	Intron	PPRC1	2.26191
chr18	35827427	35827928	LUSC_102022	0.413174	Distal		1.54064
chr20	52923194	52923695	GBM_72897	0.42515	Distal		2.24636
chr10	6291093	6291594	KIRC_49601	0.437126	Intron	LINC02649	1.9608
chr3	151837023	151837524	LUSC_26505	0.407186	Intron	AADAC	1.69782
chr2	46645688	46646189	MESO_9362	0.49501	Distal		1.96929
chr4	20809802	20810303	ACC_19140	0.47505	Intron	PACRGL	1.72287
chr6	12472712	12473213	LUSC_41463	0.481038	Distal		2.95808
chr3	171753604	171754105	CESC_14281	0.467066	Intron	PLD1	1.75146
chr3	153797020	153797521	LUSC_26662	0.570858	Intron	LINC02006	1.6119
chr7	151003516	151004017	UCEC_48454	0.461078	3'	NOS3	1.71571
chr7	1520563	1521064	LUSC_48933	0.548902	Distal		2.70806
chr6	110853977	110854478	LUSC_46242	0.383234	Distal		1.86974
chr2	72827928	72828429	BLCA_14239	0.387226	Promoter	EXOC6B	1.82817
chr2	207408465	207408966	LUSC_19683	0.39521	Intron	CREB1	1.96437
chr10	34305108	34305609	LUAD_78148	0.451098	Intron	PARD3	2.13712
chr20	10619426	10619927	LUSC_108864	0.357285	Intron	MIR6870	1.98486
chr3	123732369	123732870	LUSC_24734	0.413174	Intron	MYLK-AS2	1.66315
chr2	27721246	27721747	LUAD_15751	0.562874	Distal		2.23732
chr2	88329986	88330487	HNSC_12473	0.487026	Distal		2.17234
chr19	48978771	48979272	ACC_81947	0.520958	Intron	FTL	2.0853
chr2	20214307	20214808	LIHC_15464	0.572854	Intron	SDC1	1.8115
chr11	102139087	102139588	HNSC_59145	0.387226	Intron	YAP1	1.57126
chr12	28759219	28759720	LUAD_91770	0.429142	Distal		2.16284
chr8	42501037	42501538	ESCA_57419	0.41517	5'	SMIM19	2.05441
chr8	37073376	37073877	LUSC_56321	0.373253	Distal		1.67614
chr2	67463722	67464223	LUSC_14867	0.399202	Distal		2.01727
chr2	10497765	10498266	BLCA_11647	0.658683	Distal		1.87153
chr4	41709862	41710363	LUAD_34805	0.381238	Distal		1.50371
chr1	204319348	204319849	LUSC_8783	0.45509	Intron	LINC00628	2.11767
chr8	141043277	141043778	THCA_44906	0.43513	Distal		1.77317
chr4	73727565	73728066	LUAD_35533	0.489022	Distal		1.84317
chr2	6186673	6187174	ACC_7198	0.443114	Distal		1.75659
chr2	25618661	25619162	LUAD_15520	0.373253	Intron	DTNB	2.31526
chr7	158431929	158432430	ACC_38968	0.548902	Intron	MIR595	2.32226
chr4	76892613	76893114	BLCA_27758	0.461078	Downstream	SOWAHB	1.53013
chr1	89547681	89548182	ACC_3145	0.37525	Intron	LRRC8B	1.54122
chr2	60948823	60949324	LUSC_14299	0.371257	Intron	REL	1.60417
chr1	95742609	95743110	CESC_3331	0.536926	Exon 1	LINC02790	1.85883
chr11	102178213	102178714	LUSC_75008	0.371257	Intron	YAP1	2.41713
chr7	6077174	6077675	ACC_33848	0.48503	Distal		2.44022
chr8	105849607	105850108	HNSC_45489	0.540918	Intron	ZFPM2-AS1	1.56381
chr3	13850126	13850627	LUAD_25814	0.672655	Intron	WNT7A	1.564
chr4	128601311	128601812	ACC_20961	0.50499	Exon 1	JADE1	2.45157
chr19	14536898	14537399	ACC_79512	0.668663	Intron	DNAJB1	2.08977
chr15	89167727	89168228	ESCA_97627	0.453094	Intron	RLBP1	2.07506
chr7	21617811	21618312	ACC_34247	0.483034	Exon 1	DNAH11	1.66066
chr14	103512887	103513388	CESC_40269	0.56487	Distal		2.2409
chr1	50620919	50621420	CESC_2530	0.542914	Intron	DMRTA2	2.27806
chr3	184319330	184319831	LUSC_29311	0.576846	5'	EIF4G1	2.4774
chr1	109197327	109197828	ACC_3476	0.506986	3'	SARS1	1.59409
chr16	22199538	22200039	ACC_70094	0.497006	Distal		1.5722
chr19	18660211	18660712	ACC_80008	0.704591	Intron	CRTC1	1.95385
chr17	81991659	81992160	BLCA_90327	0.654691	Intron	ASPSCR1	2.80575
chr3	100600329	100600830	CESC_12452	0.55489	Distal		1.80937
chr8	22581907	22582408	CESC_25216	0.596806	Intron	PDLIM2	1.82563
chr2	113117592	113118093	CESC_9291	0.54491	5'	IL1RN	2.67685
chr17	17840680	17841181	SKCM_84632	0.588822	Downstream	SREBF1	1.83551
chr3	188947500	188948001	LUSC_30055	0.59481	Promoter	TPRG1-AS1	2.9782
chr14	104967311	104967812	CESC_40360	0.672655	Intron	AHNAK2	1.66279
chr4	153486797	153487298	CESC_16982	0.528942	Intron	TMEM131L	1.82366
chr12	12892603	12893104	THCA_59812	0.558882	Promoter	GPRC5A	1.69513
chr14	39203944	39204445	HNSC_67300	0.54491	Distal		1.60611
chr3	170222663	170223164	MESO_17694	0.644711	Promoter	PRKCI	2.08527
chr20	47318810	47319311	MESO_74234	0.55489	Promoter	LOC100131496	2.09388
chr20	11178943	11179444	CHOL_62998	0.369261	Distal		1.63326

## Sheet: PRAD
Tissue specifically accessible regions in prostate cancer
seqnames	start	end	name	GC percent	annotation	gene name	RelAccS
chr19	50854608	50855109	PRAD_102732	0.610778	Promoter	KLK3	3.50644
chr19	50879211	50879712	PRAD_102758	0.43513	3'	KLKP1	2.59374
chr10	96381745	96382246	PRAD_62747	0.453094	Intron	OPALIN	1.6743
chr5	14788172	14788673	PRAD_31408	0.431138	Exon 1	MIR4637	1.90012
chr9	83141803	83142304	PRAD_56074	0.337325	Distal		2.05272
chr15	45510700	45511201	PRAD_83277	0.345309	Exon 1	SLC30A4	2.23968
chr7	38241222	38241723	PRAD_44956	0.407186	Intron	TARP	2.81849
chr5	72010357	72010858	PRAD_32944	0.363273	Distal		1.88866
chr15	100909503	100910004	PRAD_85978	0.506986	Intron	LRRK1	1.9226
chr6	22520943	22521444	PRAD_37957	0.387226	Intron	HDGFL1	2.8324
chr2	12882124	12882625	PRAD_11531	0.373253	Exon	LOC100506474	1.99352
chr6	168322926	168323427	PRAD_43185	0.383234	Distal		2.40953
chr14	73660375	73660876	PRAD_80767	0.38523	Intron	DNAL1	2.1753
chr15	79778330	79778831	PRAD_84958	0.453094	Distal		3.02278
chr12	52128007	52128508	PRAD_72766	0.42515	Distal		1.56005
chr3	144291095	144291596	PRAD_24140	0.363273	Distal		1.87011
chr15	32823699	32824200	PRAD_82655	0.429142	Intron	LOC101928042	1.94006
chr2	73874253	73874754	PRAD_13866	0.365269	Distal		2.27236
chr2	98108056	98108557	PRAD_14462	0.299401	Intron	VWA3B	1.69696
chr11	83139257	83139758	PRAD_68851	0.419162	Distal		2.59758
chr1	205698842	205699343	PRAD_8948	0.393214	Distal		2.73766
chr9	98175757	98176258	PRAD_56893	0.401198	Intron	CORO2A	2.57203
chr14	79525566	79526067	PRAD_81121	0.41517	Intron	LOC105370586	1.74545
chr10	126558805	126559306	PRAD_64182	0.429142	Intron	LOC728158	1.65872
chr14	37417813	37418314	PRAD_79516	0.321357	Intron	FOXA1	2.42665
chr21	42671946	42672447	PRAD_107732	0.479042	Intron	PDE9A	3.1749
chr3	132305143	132305644	PRAD_23686	0.249501	Distal		2.32177
chr7	90227203	90227704	PRAD_46357	0.363273	Exon	STEAP2-AS1	2.57876
chr17	57075758	57076259	PRAD_93543	0.353293	Intron	AKAP1	1.95146
chr11	60834729	60835230	PRAD_66807	0.441118	Distal		1.83209
chr8	25312236	25312737	PRAD_50036	0.449102	Intron	MIR6876	1.97865
chr5	149016981	149017482	PRAD_35578	0.389222	Intron	MIR584	1.85264
chr13	34764270	34764771	PRAD_76806	0.407186	Distal		1.91937
chr8	40088281	40088782	PRAD_50598	0.377246	Distal		1.78733
chr3	190760864	190761365	PRAD_25630	0.331337	Distal		1.98567
chr19	50873049	50873550	PRAD_102750	0.572854	5'	KLK2	3.87639
chr5	114702595	114703096	PRAD_34084	0.353293	Distal		2.4622
chr16	6605436	6605937	PRAD_86821	0.467066	Intron	MIR8065	1.66597
chr17	35030651	35031152	PRAD_91925	0.399202	Intron	CCT6B	2.58724
chr7	85259055	85259556	PRAD_46243	0.327345	Distal		1.58082
chr9	96068431	96068932	PRAD_56754	0.497006	Promoter	LOC158435	1.60776
chr8	23677912	23678413	PRAD_50004	0.371257	Downstream	NKX3-1	1.77099
chr9	22537660	22538161	PRAD_54942	0.341317	Distal		2.02615
chr9	91412885	91413386	PRAD_56448	0.389222	Intron	NFIL3	1.89983
chr14	29734280	29734781	PRAD_79207	0.399202	Intron	PRKD1	2.24132
chr3	132237726	132238227	PRAD_23666	0.367265	Intron	CPNE4	1.6188
chr4	94650044	94650545	PRAD_28664	0.337325	Intron	BMPR1B-DT	2.43548
chr20	57763141	57763642	PRAD_106012	0.431138	Distal		2.55147
chr7	16833330	16833831	PRAD_44097	0.365269	Promoter	AGR2	1.92042
chr14	52545547	52546048	PRAD_79855	0.391218	Intron	TXNDC16	2.32469
chr1	228728283	228728784	PRAD_10076	0.301397	Distal		2.36401
chr18	59065567	59066068	PRAD_97847	0.345309	Intron	OACYLP	2.48056
chr6	24734098	24734599	PRAD_38008	0.399202	Intron	C6orf62	2.54328
chr1	43235073	43235574	PRAD_3468	0.473054	Intron	TMEM125	3.15254
chr19	50878696	50879197	PRAD_102757	0.518962	3'	KLK2	1.92477
chr6	110763534	110764035	PRAD_41231	0.393214	Intron	CDK19	1.50042
chr18	58779397	58779898	PRAD_97790	0.441118	Distal		2.04489
chr2	234020249	234020750	PRAD_18710	0.377246	Distal		1.61323
chr10	99080185	99080686	PRAD_62898	0.357285	Intron	HPSE2	1.65262
chr3	151154559	151155060	PRAD_24325	0.333333	Intron	GPR171	1.56932
chr3	132219011	132219512	PRAD_23660	0.347305	Intron	CPNE4	2.94002
chr6	44730671	44731172	PRAD_39808	0.489022	Intron	MIR4642	2.25203
chr14	79074485	79074986	PRAD_81109	0.439122	Exon 1	LOC105370586	1.54901
chr13	95218085	95218586	PRAD_78046	0.391218	Intron	ABCC4	3.19702
chr16	21275581	21276082	PRAD_87400	0.433134	Exon	CRYM-AS1	1.55473
chr12	106035379	106035880	PRAD_74723	0.413174	Distal		1.69624
chr5	28880875	28881376	PRAD_31635	0.357285	Intron	LSP1P3	2.51794
chr9	70475737	70476238	PRAD_55657	0.463074	Distal		1.60654
chr13	48391212	48391713	PRAD_77286	0.391218	Exon 1	LPAR6	1.65858
chr8	23678654	23679155	PRAD_50005	0.353293	3'	NKX3-1	1.80872
chr13	51412440	51412941	PRAD_77427	0.39521	Intron	INTS6-AS1	1.61576
chr16	61459921	61460422	PRAD_88576	0.347305	Distal		2.22565
chr7	144390410	144390911	PRAD_48550	0.459082	Distal		2.8522
chr13	95197548	95198049	PRAD_78030	0.377246	Intron	ABCC4	1.81136
chr6	16233918	16234419	PRAD_37708	0.383234	Distal		1.51764
chr16	21597714	21598215	PRAD_87425	0.469062	Exon	SLC7A5P2	2.31135
chr19	50861719	50862220	PRAD_102741	0.403194	Promoter	KLK2	2.29487
chr11	15668674	15669175	PRAD_65512	0.399202	Intron	#N/A	1.85565
chr15	29337313	29337814	PRAD_82537	0.47505	Intron	LOC100130111	1.54175
chr14	89572532	89573033	PRAD_81289	0.467066	Intron	FOXN3-AS2	2.13393
chr2	233953361	233953862	PRAD_18704	0.373253	Exon 1	TRPM8	2.42464
chr13	46164649	46165150	PRAD_77228	0.41517	Intron	LCP1	1.96862
chr3	42424066	42424567	PRAD_20650	0.43513	Distal		1.96991
chr6	45827895	45828396	PRAD_39845	0.447106	Distal		1.98753
chr16	72188398	72188899	PRAD_89080	0.43513	Distal		2.3466
chr6	144279665	144280166	PRAD_42247	0.41517	Distal		1.91765
chr6	46137100	46137601	PRAD_39856	0.39521	Intron	ENPP4	1.903
chr15	85500001	85500502	PRAD_85192	0.39521	Intron	MIR7706	2.46615
chr19	32910804	32911305	PRAD_100874	0.40519	Intron	SLC7A9	2.65022
chr12	118342057	118342558	PRAD_75404	0.329341	Intron	TAOK3	2.42345
chr5	101755146	101755647	PRAD_33831	0.383234	Distal		2.03211
chr4	10530165	10530666	PRAD_26695	0.443114	Exon	ZNF518B	3.07593
chr4	167379253	167379754	PRAD_30325	0.401198	Distal		2.15118
chr10	98517594	98518095	PRAD_62894	0.42515	Intron	HPS1	1.74828
chr22	29361478	29361979	PRAD_108753	0.43513	Intron	SNORD125	1.6143
chr2	73546205	73546706	PRAD_13851	0.323353	Intron	ALMS1-IT1	1.89207
chr10	86849598	86850099	PRAD_62425	0.397206	Intron	BMPR1A	2.03119
chr4	173037181	173037682	PRAD_30463	0.38523	Intron	GALNT7	1.96517
chr8	74715376	74715877	PRAD_51513	0.371257	Intron	MIR2052	2.46335
chr2	238030291	238030792	PRAD_18967	0.477046	3'	SCLY	1.81055
chr11	117176200	117176701	PRAD_69840	0.469062	Promoter	SIDT2	2.93875
chr3	115011515	115012016	PRAD_22924	0.305389	Intron	ZBTB20-AS4	2.24781
chr5	14716938	14717439	PRAD_31399	0.46507	Exon 1	OTULIN	3.40442
chr19	50880891	50881392	PRAD_102760	0.463074	Downstream	KLKP1	1.83198
chr18	59053203	59053704	PRAD_97840	0.391218	Exon 1	OACYLP	2.63384
chr21	41484870	41485371	PRAD_107474	0.433134	Intron	TMPRSS2	1.87668
chr5	62000582	62001083	PRAD_32679	0.391218	Distal		1.82206
chr1	186521565	186522066	PRAD_8203	0.397206	Exon 1	PDC	2.06437
chr2	170999191	170999692	PRAD_16519	0.315369	Intron	GORASP2	1.72642
chr8	102242529	102243030	PRAD_52492	0.437126	Exon 1	UBR5-AS1	2.10025
chr8	23671941	23672442	PRAD_50001	0.493014	Distal		2.89399
chr10	44675204	44675705	PRAD_60946	0.389222	Distal		1.58321
chr18	57577517	57578018	PRAD_97275	0.345309	Intron	FECH	1.86589
chr21	45522361	45522862	PRAD_107956	0.46507	Intron	SLC19A1	1.68809
chr12	45131976	45132477	PRAD_72272	0.431138	Distal		1.51791
chr21	42715875	42716376	PRAD_107737	0.423154	Intron	PDE9A	1.76362
chr3	187014392	187014893	PRAD_25435	0.481038	Intron	ST6GAL1	3.31133
chr3	34890179	34890680	PRAD_20355	0.335329	Distal		2.20456
chr2	233922929	233923430	PRAD_18697	0.471058	Intron	TRPM8	1.91368
chr21	36790577	36791078	PRAD_107185	0.481038	Intron	SIM2	2.25243
chr16	80837049	80837550	PRAD_89369	0.347305	Intron	CDYL2	2.03897
chr2	11556910	11557411	PRAD_11456	0.315369	Intron	MIR4429	1.9695
chr12	56215915	56216416	PRAD_73165	0.41517	Intron	RNF41	2.57586
chr1	173744591	173745092	PRAD_7730	0.301397	Intron	KLHL20	2.02923
chr7	155647445	155647946	PRAD_48961	0.441118	Promoter	LOC100506302	1.70966
chr10	88114842	88115343	PRAD_62477	0.419162	Distal		1.61685
chr15	39554319	39554820	PRAD_82811	0.431138	Distal		2.21423
chr5	127827398	127827899	PRAD_34483	0.38523	Intron	CCDC192	2.0658
chr6	3494531	3495032	PRAD_37110	0.401198	Distal		3.13114
chr21	41491261	41491762	PRAD_107482	0.510978	Intron	TMPRSS2	2.08167
chr5	149437204	149437705	PRAD_35616	0.403194	Distal		2.46551
chr7	101382812	101383313	PRAD_47030	0.41517	Intron	COL26A1	2.07411
chr4	38099118	38099619	PRAD_27194	0.37525	Intron	PTTG2	2.37731
chr2	47050720	47051221	PRAD_12963	0.447106	Exon	MCFD2	2.57314
chr19	35047987	35048488	PRAD_101050	0.419162	Intron	HPN	2.35984
chr11	66186415	66186916	PRAD_67710	0.453094	Intron	KLC2	1.78513
chr22	32112353	32112854	PRAD_108990	0.397206	3'	AP1B1P1	1.54285
chr3	7159997	7160498	PRAD_19484	0.44511	Intron	GRM7-AS2	1.76749
chr3	26135924	26136425	PRAD_20135	0.355289	Distal		1.73228
chr4	140085919	140086420	PRAD_29601	0.39521	Intron	LOC101927516	2.36409
chr14	98304530	98305031	PRAD_81711	0.335329	Distal		1.93471
chr13	104170991	104171492	PRAD_78367	0.42515	Distal		2.9138
chr5	5209107	5209608	PRAD_31124	0.399202	Exon 1	ADAMTS16	2.70806
chr14	99966802	99967303	PRAD_81787	0.60479	Distal		2.35664
chr2	203900179	203900680	PRAD_17543	0.38523	Distal		1.85396
chr1	23984282	23984783	PRAD_2046	0.391218	Distal		2.8791
chr22	45334064	45334565	PRAD_110076	0.387226	Intron	FAM118A	1.63051
chr11	26847411	26847912	PRAD_65823	0.391218	Distal		2.4964
chr11	34758268	34758769	PRAD_66110	0.502994	Distal		1.64765
chr12	52126984	52127485	PRAD_72765	0.518962	Distal		2.40153
chr11	114132784	114133285	PRAD_69689	0.453094	Intron	ZBTB16	2.08437
chr14	92088386	92088887	PRAD_81450	0.381238	5'	ATXN3	2.03248
chr12	115758800	115759301	PRAD_75242	0.461078	Intron	MIR620	1.63924
chr18	59054867	59055368	PRAD_97842	0.457086	Intron	OACYLP	3.59721
chr2	101079783	101080284	PRAD_14597	0.479042	Intron	TBC1D8-AS1	3.29332
chr9	34503359	34503860	PRAD_55211	0.487026	Intron	ENHO	2.05306
chr13	44221637	44222138	PRAD_77096	0.40519	Intron	MIR8079	2.65712
chr1	21332076	21332577	PRAD_1822	0.508982	Intron	ECE1	1.73833
chr18	63848168	63848669	PRAD_98016	0.387226	Distal		2.0937
chr7	136023625	136024126	PRAD_48207	0.443114	Distal		2.7238
chr22	48618249	48618750	PRAD_110353	0.578842	Intron	LOC284933	1.59966
chr7	149626061	149626562	PRAD_48664	0.45509	Promoter	ZNF767P	2.81359
chr9	127024030	127024531	PRAD_58037	0.337325	Intron	ANGPTL2	3.11882
chr16	80837672	80838173	PRAD_89370	0.401198	3'	CDYL2	3.43139
chr4	1808385	1808886	PRAD_26250	0.461078	3'	FGFR3	1.90871
chr9	82580920	82581421	PRAD_56044	0.345309	Intron	RASEF	2.73357
chr2	24539900	24540401	PRAD_11915	0.371257	Intron	NCOA1	2.94005
chr5	101782302	101782803	PRAD_33832	0.339321	Distal		2.41311
chr5	169050212	169050713	PRAD_36228	0.423154	Intron	SLIT3-AS1	2.06892
chr8	572764	573265	PRAD_49181	0.506986	Distal		1.97872
chr2	108613176	108613677	PRAD_14926	0.467066	Intron	LIMS1-AS1	2.90663
chr8	19767911	19768412	PRAD_49778	0.439122	Distal		1.52532
chr14	64515024	64515525	PRAD_80305	0.339321	Intron	ZBTB25	2.48143
chr2	28746401	28746902	PRAD_12211	0.383234	Intron	PPP1CB	2.99564
chr18	57659402	57659903	PRAD_97283	0.38523	Exon	LOC100505549	2.44634
chr19	4933478	4933979	PRAD_99106	0.473054	Promoter	MIR4747	1.69907
chr9	96603816	96604317	PRAD_56780	0.421158	Intron	CDC14B	3.22371
chr8	19765326	19765827	PRAD_49776	0.363273	Distal		2.97404
chr14	50766335	50766836	PRAD_79807	0.42515	Exon 1	LOC105370489	2.46816
chr3	143827383	143827884	PRAD_24123	0.347305	Intron	SLC9A9	2.66233
chr22	17601038	17601539	PRAD_108087	0.447106	Exon	LOC101929372	1.63795
chr7	83266987	83267488	PRAD_46214	0.329341	Distal		2.83174
chr2	208257241	208257742	PRAD_17697	0.467066	Promoter	IDH1-AS1	3.0757
chr20	40468716	40469217	PRAD_105004	0.391218	Distal		2.64275
chr12	101783155	101783656	PRAD_74548	0.419162	Intron	SYCP3	2.96707
chr2	106561321	106561822	PRAD_14867	0.542914	Distal		2.06455
chr9	119868674	119869175	PRAD_57689	0.532934	Distal		2.47301
chr12	52126464	52126965	PRAD_72764	0.540918	Distal		3.84677
chr7	110155411	110155912	PRAD_47433	0.447106	Intron	EIF3IP1	2.4022
chr16	23390731	23391232	PRAD_87518	0.499002	Intron	COG7	2.32757
chr1	21343032	21343533	PRAD_1834	0.510978	Promoter	ECE1	2.09853
chr2	235052866	235053367	PRAD_18796	0.483034	Intron	SH3BP4	2.70258
chr1	10697579	10698080	PRAD_949	0.588822	Intron	CASZ1	2.23325
chr21	36127132	36127633	PRAD_107051	0.46507	Promoter	LOC100133286	2.96912
chr2	20913432	20913933	PRAD_11843	0.457086	Distal		1.51357
chr11	114165235	114165736	PRAD_69711	0.51497	Intron	NNMT	2.19348
chr5	60387116	60387617	PRAD_32603	0.41517	Intron	PART1	2.59449
chr21	30223656	30224157	PRAD_106754	0.421158	Distal		1.88498
chr3	121969944	121970445	PRAD_23130	0.345309	Distal		2.35776
chr1	9384740	9385241	LIHC_652	0.578842	Distal		2.66941
chr4	3401377	3401878	PRAD_26372	0.51497	Intron	HGFAC	1.59095
chr11	34168757	34169258	PRAD_66008	0.479042	Intron	NAT10	3.18715
chr3	79358281	79358782	PRAD_22325	0.351297	Intron	LOC101927374	1.61034
chr3	128382168	128382669	PRAD_23458	0.522954	Intron	DNAJB8-AS1	3.0038
chr9	96073501	96074002	PRAD_56755	0.469062	Intron	LOC158435	2.25083
chr2	58614151	58614652	LUSC_14114	0.329341	Exon 1	LINC01122	1.74453
chr5	98786403	98786904	PRAD_33806	0.37525	Intron	RGMB-AS1	2.73611
chr4	147117407	147117908	MESO_20836	0.427146	Intron	TTC29	2.44984
chr2	16661467	16661968	PRAD_11610	0.37525	Intron	CYRIA	1.90233
chr21	36043974	36044475	PRAD_107036	0.451098	Intron	CBR1	3.03976
chr9	70475186	70475687	PRAD_55656	0.403194	Distal		3.06538
chr9	4879054	4879555	PRAD_54511	0.489022	Intron	MIR101-2	1.63562
chr21	36044489	36044990	PRAD_107037	0.510978	Intron	CBR1	1.64047
chr2	9001102	9001603	PRAD_11224	0.397206	Promoter	MBOAT2	3.56125
chr21	41521442	41521943	PRAD_107515	0.45509	Intron	TMPRSS2	3.29971
chr14	37566809	37567310	PRAD_79533	0.391218	Exon 1	FOXA1	3.50088
chr9	69347520	69348021	PRAD_55602	0.393214	Intron	FAM189A2	2.60931
chr6	134166661	134167162	PRAD_41789	0.419162	Downstream	SLC2A12	2.18117
chr5	34178425	34178926	PRAD_31790	0.481038	Intron	LOC646652	2.02436
chr11	83126728	83127229	PRAD_68847	0.421158	Distal		1.76306
chr12	101784337	101784838	COAD_81845	0.411178	Intron	SYCP3	1.71138
chr2	54617266	54617767	PRAD_13145	0.413174	Exon	RPL23AP32	1.75882
chr1	16248543	16249044	PRAD_1406	0.479042	3'	CPLANE2	3.43817
chr2	106559697	106560198	PRAD_14866	0.399202	Distal		2.26358
chr18	10444553	10445054	PRAD_96203	0.44511	Distal		2.23263
chr16	16041183	16041684	PRAD_87185	0.49501	Intron	MIR3180-2	2.77679
chr6	14092822	14093323	PRAD_37614	0.379242	Distal		1.74373
chr4	187209822	187210323	PRAD_30880	0.407186	Distal		3.07608
chr2	101080332	101080833	PRAD_14598	0.471058	Intron	TBC1D8-AS1	4.38101
chr17	81725940	81726441	PRAD_95453	0.532934	Distal		3.5365
chr18	63681601	63682102	PRAD_98003	0.377246	Intron	SERPINB3	3.05204
chr1	94707294	94707795	PRAD_5239	0.489022	Intron	MIR378G	2.32735
chr9	70474378	70474879	PRAD_55655	0.453094	Distal		2.43471
chr17	2995418	2995919	PRAD_90355	0.61477	Exon 1	LOC101927911	2.25957
chr14	95046740	95047241	PRAD_81601	0.512974	Distal		1.96597
chr21	37155190	37155691	PRAD_107212	0.40519	Intron	TTC3-AS1	1.82266
chr16	88760571	88761072	PRAD_89860	0.648703	Intron	LOC339059	2.93864
chr2	102120545	102121046	PRAD_14692	0.437126	Intron	IL1R1	3.34292
chr22	42646384	42646885	PRAD_109829	0.652695	Promoter	CYB5R3	2.61604
chr18	58254941	58255442	PRAD_97507	0.493014	5'	MIR122	1.96296
chr17	42982230	42982731	PRAD_92641	0.419162	Promoter	RUNDC1	3.06388
chr3	73451152	73451653	PRAD_22212	0.421158	Intron	PDZRN3-AS1	2.8047
chr9	72533260	72533761	PRAD_55740	0.431138	Intron	TMC1	2.36814
chr7	121049001	121049502	PRAD_47694	0.423154	Intron	CPED1	2.01653
chr1	227549865	227550366	PRAD_9992	0.459082	Distal		2.23567
chr18	63679796	63680297	PRAD_98002	0.367265	Intron	SERPINB3	1.6925
chr19	50889400	50889901	ACC_82217	0.483034	Intron	KLKP1	2.69837
chr8	133326674	133327175	PRAD_53525	0.449102	Distal		3.50205
chr9	91341385	91341886	PRAD_56441	0.401198	Intron	AUH	2.06501
chr18	78407013	78407514	PRAD_98250	0.447106	Distal		1.77123
chr5	76163231	76163732	PRAD_33141	0.421158	Intron	SV2C	1.50614
chr21	33121465	33121966	GBM_73709	0.49501	Promoter	LOC101928107	2.11655
chr3	50163992	50164493	PRAD_21155	0.572854	Intron	SEMA3F-AS1	1.54636
chr3	64685688	64686189	ACC_15080	0.636727	Promoter	ADAMTS9-AS2	2.96496
chr4	2256789	2257290	ACC_18500	0.626747	Intron	MXD4	1.7931
chr4	150722898	150723399	ACC_21321	0.512974	Intron	MAB21L2	1.59625
chr5	80175305	80175806	ACC_24496	0.467066	Intron	SERINC5	2.18542
chr5	140718551	140719052	ACC_26611	0.52495	Promoter	VTRNA1-2	2.91192
chr7	158431929	158432430	ACC_38968	0.548902	Intron	MIR595	1.69488
chr8	101277920	101278421	ACC_41950	0.447106	Intron	ZNF706	2.70875
chr9	130444652	130445153	ACC_46575	0.784431	Promoter	ASS1	2.14068
chr9	130689969	130690470	ACC_46595	0.451098	Distal		2.11753
chr12	52044222	52044723	ACC_57348	0.56487	Intron	NR4A1	2.32825
chr12	79690941	79691442	ACC_58803	0.728543	Promoter	PAWR	2.818
chr12	93943738	93944239	ACC_59239	0.512974	Promoter	LOC105369911	2.49078
chr12	114669415	114669916	ACC_60396	0.56487	Downstream	TBX3	2.12153
chr12	114672041	114672542	ACC_60399	0.610778	Exon	TBX3	2.17216
chr12	114673200	114673701	ACC_60400	0.54491	Intron	TBX3	1.94593
chr12	114675843	114676344	ACC_60403	0.518962	Exon	TBX3	2.68712
chr12	114676353	114676854	ACC_60404	0.49501	Exon	TBX3	1.61647
chr12	114684332	114684833	ACC_60414	0.692615	Promoter	TBX3	3.91437
chr12	114914392	114914893	ACC_60445	0.46507	Distal		2.1487
chr12	119692884	119693385	ACC_60685	0.41517	Intron	MIR1178	2.39514
chr14	69342935	69343436	ACC_65096	0.443114	Intron	SLC39A9	2.71141
chr16	2082138	2082639	ACC_69053	0.666667	3'	MIR1225	2.48584
chr16	4935232	4935733	ACC_69406	0.61477	Intron	SEC14L5	2.56113
chr16	9365278	9365779	ACC_69510	0.423154	Exon 1	LINC02177	2.05445
chr19	50909261	50909762	ACC_82222	0.674651	Promoter	KLK4	3.3003
chr20	8094218	8094719	ACC_83229	0.389222	Intron	PLCB1	2.32856
chr22	19271772	19272273	ACC_87021	0.429142	Intron	CLTCL1	1.77569
chr20	40286965	40287466	BLCA_100741	0.582834	Distal		3.19612
chr20	63889131	63889632	BLCA_102131	0.502994	Exon	DNAJC5	1.96438
chr21	36155508	36156009	BLCA_102862	0.60479	Promoter	CBR3-AS1	2.72687
chr15	71746638	71747139	BLCA_77381	0.596806	Exon 1	NR2E3	2.3057
chr1	15610154	15610655	BLCA_998	0.423154	Distal		2.3757
chr10	60387520	60388021	BRCA_119543	0.401198	Intron	ANK3	2.39045
chr5	17305653	17306154	BRCA_58471	0.367265	Distal		2.76286
chr3	172561786	172562287	CESC_14347	0.377246	Intron	LINC02068	1.94668
chr20	62433549	62434050	COAD_115614	0.580838	Intron	RBBP8NL	1.92009
chr1	204089057	204089558	GBM_6126	0.550898	Intron	SOX13	3.30922
chr17	81066020	81066521	HNSC_79434	0.600798	Intron	BAIAP2	3.15812
chr7	55181071	55181572	LGG_33788	0.578842	3'	EGFR-AS1	2.91718
chr3	120555965	120556466	LIHC_28121	0.500998	Distal		2.48486
chr8	107601827	107602328	LUAD_67500	0.44511	Distal		1.6384
chr8	67676269	67676770	LUSC_57554	0.371257	Intron	CPA6	1.79737
chr4	79652081	79652582	MESO_19898	0.307385	Distal		3.23229
chr14	65024906	65025407	MESO_56720	0.421158	Intron	MIR4706	1.90705
chr1	231601898	231602399	PRAD_10240	0.373253	Intron	LINC00582	1.63206
chr20	4937470	4937971	PRAD_103667	0.44511	Intron	SLC23A2	3.12781
chr20	14775689	14776190	PRAD_103944	0.409182	Intron	MACROD2-AS1	2.01029
chr20	47029832	47030333	PRAD_105351	0.417166	Intron	EYA2	1.65642
chr21	32494991	32495492	PRAD_106859	0.463074	3'	EVA1C	1.82165
chr21	43929345	43929846	PRAD_107855	0.618762	Intron	AGPAT3	3.15327
chr21	46189508	46190009	PRAD_107996	0.612774	3'	MCM3AP-AS1	2.21919
chr22	50006947	50007448	PRAD_110437	0.365269	Intron	IL17REL	2.87517
chr2	19009283	19009784	PRAD_11665	0.371257	Intron	LINC01376	2.42074
chr2	232319874	232320375	PRAD_18595	0.508982	Intron	ALPP	2.89155
chr2	238299590	238300091	PRAD_18999	0.508982	Exon	PER2	2.24108
chr3	177465198	177465699	PRAD_25003	0.407186	Intron	LINC00578	2.26275
chr3	186971569	186972070	PRAD_25424	0.451098	Intron	ST6GAL1	3.22811
chr4	169092787	169093288	PRAD_30383	0.401198	Downstream	CBR4	2.22636
chr5	67248652	67249153	PRAD_32793	0.431138	Distal		2.03316
chr5	68201915	68202416	PRAD_32821	0.439122	Distal		2.50828
chr5	172533581	172534082	PRAD_36337	0.536926	Intron	LINC01944	1.88085
chr6	56899285	56899786	PRAD_40219	0.383234	Intron	DST	1.93713
chr6	145886297	145886798	PRAD_42302	0.331337	3'	FBXO30	2.39928
chr1	59595754	59596255	PRAD_4264	0.371257	Intron	MIR4711	2.25339
chr6	168834787	168835288	PRAD_43222	0.461078	Distal		2.70381
chr8	74177476	74177977	PRAD_51486	0.373253	Intron	GDAP1	2.27493
chr1	94676628	94677129	PRAD_5233	0.48503	Intron	MIR378G	2.75199
chr9	35258512	35259013	PRAD_55275	0.407186	5'	UNC13B	2.36699
chr9	137482041	137482542	PRAD_59378	0.520958	Intron	NSMF	2.03649
chr10	14041959	14042460	PRAD_60022	0.401198	Intron	LOC101928453	1.93472
chr10	44673508	44674009	PRAD_60944	0.471058	Distal		2.13302
chr10	71603127	71603628	PRAD_61752	0.59481	Intron	CDH23-AS1	1.55788
chr11	78954119	78954620	PRAD_68772	0.477046	Intron	NARS2	2.803
chr11	114198051	114198552	PRAD_69735	0.493014	Intron	NNMT	3.49207
chr13	95271462	95271963	PRAD_78068	0.409182	Intron	ABCC4	2.80342
chr15	71609780	71610281	PRAD_84498	0.449102	Intron	NR2E3	2.43348
chr15	100760246	100760747	PRAD_85930	0.499002	Intron	LOC105369201	1.91317
chr17	73860467	73860968	PRAD_94473	0.461078	Distal		2.38901
chr1	10726356	10726857	PRAD_963	0.636727	Intron	CASZ1	1.61952
chr19	10744123	10744624	PRAD_99612	0.562874	Intron	MIR638	1.5703
chr5	149935422	149935923	SKCM_35091	0.46507	Promoter	MFFP2	2.2865
chr2	218026660	218027161	THCA_15819	0.610778	Intron	RUFY4	1.72519
chr3	193997100	193997601	THCA_22536	0.49501	Intron	DPPA2P3	1.506
chr3	190807556	190808057	UCEC_27363	0.437126	Distal		2.33924
chr19	16986225	16986726	PRAD_100277	0.562874	Intron	CPAMD8	2.48795

## Sheet: STAD
Tissue specifically accessible regions in stomach cancer
seqnames	start	end	name	GC percent	annotation	gene name	RelAccS
chr6	20274239	20274740	STAD_37918	0.441118	Intron	MBOAT1	1.74927
chr14	37968752	37969253	STAD_86987	0.345309	Intron	LINC00517	2.01126
chr7	147008438	147008939	STAD_49132	0.341317	Intron	CNTNAP2-AS1	1.90259
chr3	138007892	138008393	STAD_24305	0.489022	Intron	CLDN18	1.58976
chr6	10048371	10048872	STAD_37464	0.433134	Intron	TFAP2A-AS2	1.61991
chr7	33764637	33765138	STAD_45315	0.37525	Intron	BMPER	1.51187
chr3	137998486	137998987	CHOL_14976	0.518962	Promoter	CLDN18	3.39972
chr18	22001747	22002248	CHOL_57942	0.566866	Intron	GATA6	2.52767
chr3	160185649	160186150	STAD_25069	0.439122	Intron	IL12A-AS1	1.74837
chr13	71358176	71358677	STAD_84601	0.347305	Distal		1.53156
chr6	73409424	73409925	STAD_40440	0.393214	Intron	OOEP	1.85251
chr1	26976689	26977190	STAD_2288	0.423154	Distal		1.59146
chr3	138008421	138008922	CHOL_14983	0.483034	Intron	CLDN18	1.52625
chr4	103073249	103073750	STAD_29345	0.347305	Intron	SLC9B2	1.6787
chr12	54132937	54133438	COAD_79990	0.528942	Intron	LINC02381	1.63861
chr2	187785113	187785614	STAD_17479	0.399202	Intron	TFPI	1.53367
chr6	154980971	154981472	STAD_42795	0.439122	Intron	MIR1273C	2.10854
chr5	142828802	142829303	STAD_35373	0.473054	Intron	ARHGAP26-AS1	1.64164
chr11	66143996	66144497	STAD_72983	0.341317	Intron	PACS1	1.69201
chr11	20564814	20565315	STAD_71111	0.361277	Distal		1.57329
chr21	33425791	33426292	STAD_115452	0.45509	Intron	IFNAR1	1.61511
chr9	108134666	108135167	STAD_62796	0.361277	Distal		1.70651
chr20	11982512	11983013	STAD_111665	0.397206	Distal		1.67893
chr4	168092258	168092759	STAD_30565	0.329341	Promoter	ANXA10	2.44367
chr6	128230507	128231008	STAD_41793	0.339321	Exon	LAMA2	1.76191
chr6	30940595	30941096	LUAD_48616	0.628743	5'	MIR4640	1.89444
chr6	77487936	77488437	CHOL_24914	0.37525	Distal		2.18159
chr3	137988084	137988585	CHOL_14973	0.41517	Distal		2.43767
chr12	22562595	22563096	STAD_77449	0.427146	Intron	C2CD5	2.24703
chr12	74619794	74620295	CHOL_45405	0.399202	Distal		1.54532
chr21	41593644	41594145	STAD_115968	0.411178	Distal		2.70895
chr18	12000251	12000752	STAD_103960	0.441118	Intron	IMPA2	1.90167
chr8	17794593	17795094	STAD_50335	0.353293	Intron	MTUS1	2.70357
chr7	99219314	99219815	STAD_47331	0.469062	Distal		1.67866
chr15	39211458	39211959	LIHC_91679	0.391218	Intron	C15orf54	1.54243
chr8	127707505	127708006	STAD_57010	0.381238	Intron	MYC	1.99878
chr17	71329482	71329983	CHOL_56535	0.39521	Distal		1.93926
chr8	125142718	125143219	STAD_55255	0.447106	Intron	WASHC5	1.7825
chr19	51475081	51475582	CHOL_62286	0.433134	Distal		2.83788
chr13	108827930	108828431	STAD_85711	0.407186	Intron	MYO16	1.58734
chr13	73102952	73103453	STAD_84655	0.355289	Distal		1.68804
chr1	9172081	9172582	STAD_789	0.443114	Intron	LNCTAM34A	1.75593
chr10	86415019	86415520	CHOL_38397	0.403194	Distal		1.94805
chr16	19754218	19754719	MESO_61715	0.337325	Intron	KNOP1	2.10681
chr3	137997809	137998310	CHOL_14975	0.409182	Promoter	CLDN18	1.53226
chr15	85795583	85796084	ESCA_97522	0.459082	Promoter	KLHL25	1.52339
chr12	122823278	122823779	CHOL_46262	0.379242	3'	HIP1R	1.71553
chr5	157888075	157888576	CHOL_22094	0.391218	Distal		2.08207
chr5	73612682	73613183	STAD_33360	0.369261	Distal		1.94302
chr9	76634353	76634854	STAD_61584	0.367265	Intron	PCA3	2.37714
chr4	38163094	38163595	STAD_27821	0.457086	Distal		1.70782
chr17	74974585	74975086	CHOL_56696	0.47505	Promoter	HID1	2.11869
chr7	24171915	24172416	STAD_44777	0.45509	Distal		1.96967
chr10	60977650	60978151	STAD_66626	0.313373	Intron	RHOBTB1	1.82279
chr15	68012893	68013394	TGCT_55744	0.489022	Distal		1.84281
chr10	72686967	72687468	LUAD_79513	0.40519	Distal		2.13057
chr7	98371596	98372097	ESCA_52489	0.447106	Intron	BAIAP2L1	1.92093
chr3	170023135	170023636	STAD_25287	0.401198	Distal		1.68934
chr8	125358502	125359003	STAD_55496	0.419162	Intron	TRIB1	1.84412
chr21	42357828	42358329	STAD_116080	0.443114	Distal		1.50171
chr7	23685728	23686229	BRCA_83550	0.359281	Intron	FAM221A	1.85447
chr11	39489964	39490465	STAD_71507	0.361277	Distal		1.95588
chr18	3043307	3043808	COAD_104767	0.461078	Distal		2.52796
chr11	1202373	1202874	STAD_70055	0.678643	Distal		1.51543
chr20	22617061	22617562	STAD_112190	0.45509	Distal		2.44626
chr7	134364568	134365069	ESCA_54156	0.42515	Distal		2.79775
chr7	100912618	100913119	STAD_47617	0.367265	Distal		2.02335
chr5	74408269	74408770	COAD_36269	0.379242	Intron	LINC01333	2.21142
chr13	108033860	108034361	CHOL_47623	0.329341	Distal		1.58144
chr12	1639531	1640032	TGCT_45133	0.690619	Exon	FBXL14	1.71102
chr6	41064810	41065311	ESCA_43214	0.367265	3'	UNC5CL	2.23621
chr16	84879808	84880309	STAD_96385	0.48503	Intron	CRISPLD2	2.1684
chr12	22598685	22599186	STAD_77456	0.341317	Intron	LOC105369691	1.81339
chr2	42986474	42986975	STAD_12962	0.343313	Distal		1.51976
chr5	57435782	57436283	MESO_22717	0.401198	Intron	ACTBL2	2.51699
chr21	42350978	42351479	STAD_116077	0.56487	Promoter	TFF2	2.17567
chr6	107275235	107275736	STAD_41165	0.383234	Intron	BEND3	1.56063
chr8	41650660	41651161	PCPG_38057	0.602794	Promoter	NKX6-3	1.6667
chr14	37969381	37969882	LUAD_101729	0.479042	Intron	LINC00517	2.04037
chr8	11700353	11700854	ESCA_55635	0.602794	5'	NEIL2	1.50434
chr15	36506736	36507237	CHOL_49698	0.365269	Distal		1.98236
chr3	138019647	138020148	CHOL_14990	0.431138	Intron	CLDN18	2.4325
chr2	104236342	104236843	COAD_16317	0.373253	Distal		2.04358
chr18	74225147	74225648	STAD_105484	0.43513	Intron	CYB5A	1.88245
chr11	1157605	1158106	STAD_70012	0.654691	5'	MUC5B	1.87364
chr1	233665769	233666270	STAD_10773	0.427146	Intron	MIR4427	2.06464
chr12	21444169	21444670	STAD_77414	0.317365	Intron	PYROXD1	1.64731
chr4	184342459	184342960	STAD_30885	0.459082	Intron	LINC02363	1.91017
chr1	98336424	98336925	STAD_5237	0.417166	Distal		2.06917
chr12	96112542	96113043	COAD_81681	0.419162	Distal		1.55256
chr2	203105897	203106398	CHOL_11463	0.353293	Intron	NBEAL1	1.69446
chr6	128365644	128366145	STAD_41796	0.369261	Intron	LAMA2	1.93999
chr10	117366725	117367226	STAD_69050	0.413174	Intron	PDZD8	2.23743
chr3	7504662	7505163	CHOL_12639	0.355289	Intron	GRM7-AS1	1.73312
chr5	134638615	134639116	STAD_34859	0.46507	Intron	SEC24A	2.42096
chr12	63083013	63083514	STAD_79579	0.357285	Distal		1.93048
chr10	121337331	121337832	STAD_69210	0.44511	Distal		1.50227
chr2	147031802	147032303	CHOL_10522	0.369261	Distal		1.73417
chr4	174626557	174627058	STAD_30746	0.377246	Distal		2.18949
chr19	48678126	48678627	ESCA_115729	0.489022	Intron	NTN5	2.16628
chr12	89939434	89939935	ESCA_85578	0.363273	Intron	LINC02399	1.85267
chr15	63460615	63461116	BLCA_76886	0.479042	Intron	USP3	1.76707
chr6	134307043	134307544	STAD_41987	0.37525	Intron	SGK1	1.84627
chr7	16599794	16600295	BLCA_41156	0.373253	3'	ANKMY2	1.91616
chr12	79977819	79978320	COAD_81116	0.373253	Distal		1.69986
chr6	85575166	85575667	BLCA_38367	0.371257	Intron	SNX14	1.72695
chr5	140216428	140216929	STAD_35163	0.518962	Intron	CYSTM1	1.93035
chr5	61255090	61255591	CHOL_20288	0.423154	Intron	LINC02057	1.52794
chr3	71254149	71254650	CHOL_13787	0.39521	Intron	FOXP1-AS1	2.01456
chr8	22365416	22365917	CHOL_30067	0.45509	Promoter	SLC39A14	2.49758
chr10	14550289	14550790	STAD_65444	0.43513	Intron	FRMD4A	2.34712
chr6	158848522	158849023	BLCA_40162	0.439122	Intron	OSTCP1	2.27493
chr1	163671322	163671823	STAD_7439	0.417166	Distal		1.91644
chr4	121686163	121686664	STAD_29700	0.39521	Exon	ANXA5	1.51404
chr8	11707715	11708216	STAD_50068	0.566866	5'	NEIL2	1.7243
chr7	155953992	155954493	CHOL_29615	0.580838	Distal		1.77874
chr8	17789382	17789883	COAD_54723	0.40519	Intron	MTUS1	2.47915
chr3	49465689	49466190	SKCM_20269	0.558882	Promoter	DAG1	2.15059
chr17	75635568	75636069	STAD_102397	0.600798	Promoter	SMIM5	2.00028
chr6	127565977	127566478	STAD_41786	0.387226	Intron	C6orf58	2.05776
chr19	44592352	44592853	STAD_109363	0.467066	Intron	IGSF23	1.63151
chr6	132607468	132607969	ESCA_45923	0.389222	Promoter	TAAR3P	1.53991
chr13	106129224	106129725	BLCA_72138	0.341317	Distal		2.23255
chr8	29499888	29500389	ESCA_56599	0.37525	Distal		1.53927
chr4	148852085	148852586	COAD_33248	0.423154	Intron	LOC105377480	1.70074
chr1	207009411	207009912	CHOL_5761	0.49501	Distal		2.35277
chr18	49858889	49859390	COAD_106023	0.469062	Intron	SCARNA17	2.45202
chr6	149177193	149177694	COAD_46709	0.40519	Distal		1.79345
chr6	95805039	95805540	STAD_40858	0.347305	Distal		2.84878
chr7	2571937	2572438	CHOL_26262	0.50499	3'	IQCE	3.0848
chr5	73605200	73605701	STAD_33359	0.423154	Distal		1.95849
chr1	223794006	223794507	CHOL_6333	0.337325	Intron	TP53BP2	1.71638
chr11	94602302	94602803	ESCA_79017	0.287425	Intron	FUT4	1.84374
chr10	72638643	72639144	STAD_67155	0.397206	Distal		2.24839
chr20	22471470	22471971	LUAD_129410	0.53493	Exon 1	LOC284788	1.82114
chr7	98384274	98384775	STAD_47271	0.379242	Intron	BAIAP2L1	2.3156
chr2	168221074	168221575	STAD_16921	0.355289	Intron	STK39	2.28994
chr2	218187240	218187741	MESO_13017	0.409182	Distal		1.55035
chr7	24825488	24825989	ESCA_49137	0.359281	Intron	GSDME	1.88795
chr1	185448735	185449236	COAD_8780	0.371257	Distal		1.58649
chr7	23709347	23709848	STAD_44756	0.339321	Promoter	STK31	2.6362
chr8	85236598	85237099	STAD_52757	0.437126	Intron	CA13	1.7648
chr3	178277601	178278102	PCPG_17979	0.411178	Exon	KCNMB2	1.97788
chr9	72828144	72828645	CHOL_34086	0.361277	Intron	LINC01474	2.3012
chr6	155085569	155086070	COAD_46997	0.431138	Intron	CLDN20	2.12052
chr16	84992230	84992731	COAD_98088	0.489022	Intron	ZDHHC7	1.84909
chr9	19397876	19398377	BLCA_51419	0.536926	Intron	ACER2	2.16778
chr19	43774384	43774885	MESO_71751	0.684631	Exon	KCNN4	1.79822
chr7	147081550	147082051	STAD_49133	0.451098	Exon	CNTNAP2-AS1	1.6289
chr2	202135300	202135801	MESO_12682	0.429142	Exon 1	KIAA2012-AS1	1.60334
chr8	11701908	11702409	STAD_50060	0.612774	Intron	NEIL2	1.59373
chr19	17915904	17916405	LUSC_105152	0.49501	Distal		1.9874
chr2	203510809	203511310	CHOL_11472	0.365269	Intron	RAPH1	1.51303
chr20	33277696	33278197	CHOL_63472	0.556886	Intron	BPIFB1	1.82469
chr2	12675339	12675840	STAD_11851	0.538922	Intron	TRIB2	2.08568
chr10	31942785	31943286	CHOL_37236	0.343313	Distal		2.42317
chr7	23709946	23710447	STAD_44757	0.592814	Promoter	STK31	1.69794
chr3	194320658	194321159	STAD_26396	0.483034	Promoter	LINC00887	1.71126
chr5	41182614	41183115	STAD_32575	0.377246	Intron	C6	2.89971
chr9	68739796	68740297	CHOL_33981	0.461078	5'	PIP5K1B	2.89416
chr9	137127692	137128193	CHOL_36236	0.491018	Distal		1.53575
chr2	41859917	41860418	STAD_12846	0.427146	Promoter	LINC01913	2.20712
chr12	22588710	22589211	PCPG_54507	0.357285	Intron	LOC105369691	1.75098
chr19	48776583	48777084	STAD_110013	0.39521	Distal		1.8123
chr10	5142166	5142667	UCEC_57781	0.391218	Distal		1.51749
chr14	65301886	65302387	STAD_87757	0.48503	Intron	MIR4708	2.14456
chr1	45542493	45542994	STAD_3561	0.447106	Distal		2.19097
chr21	42366586	42367087	STAD_116089	0.497006	Promoter	TFF1	2.55496
chr12	26815539	26816040	STAD_77860	0.431138	Intron	ITPR2	1.5771
chr12	1769986	1770487	COAD_77368	0.397206	Intron	FBXL14	1.63967
chr2	233410184	233410685	CHOL_12215	0.44511	Intron	DGKD	1.9827
chr12	124238826	124239327	COAD_83187	0.453094	Intron	RFLNA	2.01973
chr4	85870583	85871084	STAD_28990	0.353293	Intron	MIR4451	1.99715
chr4	23788483	23788984	COAD_29973	0.40519	Intron	PPARGC1A	2.29116
chr3	169389450	169389951	CHOL_15673	0.383234	Intron	MECOM-AS1	2.77089
chr6	84466493	84466994	CHOL_24981	0.471058	Intron	LINC01611	1.59402
chr8	133369812	133370313	COAD_58995	0.580838	Distal		2.03167
chr6	3869732	3870233	STAD_37216	0.459082	Intron	FAM50B	1.81543
chr11	30171617	30172118	STAD_71240	0.347305	Intron	FSHB	1.85125
chr7	44049416	44049917	CHOL_27204	0.491018	Promoter	MIR6837	2.10031
chr14	52307315	52307816	COAD_88166	0.401198	Distal		1.62655
chr4	74201954	74202455	STAD_28585	0.411178	Intron	MTHFD2L	1.58197
chr19	55564113	55564614	MESO_72607	0.672655	Distal		2.27412
chr6	2980122	2980623	CHOL_22777	0.429142	Distal		2.21722
chr2	10228764	10229265	COAD_12425	0.546906	Distal		1.56908
chr17	59855576	59856077	CHOL_56230	0.389222	Distal		1.95233
chr18	70286224	70286725	COAD_106554	0.453094	Promoter	SOCS6	1.719
chr12	62760654	62761155	CHOL_45192	0.383234	Intron	LINC01465	2.34329
chr7	46207855	46208356	UCEC_44941	0.423154	Distal		1.66512
chr11	128361320	128361821	PCPG_53585	0.491018	Distal		1.50011
chr1	159909346	159909847	BLCA_6668	0.459082	Distal		1.51873
chr18	3051611	3052112	COAD_104770	0.461078	Distal		2.515
chr12	25243057	25243558	STAD_77587	0.367265	Intron	KRAS	2.2833
chr15	40879554	40880055	STAD_90184	0.459082	Distal		2.30587
chr9	126939770	126940271	COAD_64209	0.52495	Intron	RALGPS1	2.59865
chr1	229124718	229125219	CHOL_6659	0.439122	Intron	RAB4A	1.90453
chr7	101952910	101953411	STAD_47735	0.47505	Intron	CUX1	1.51463
chr21	34522977	34523478	BLCA_102718	0.508982	Exon 1	KCNE1	1.69548
chr2	219049188	219049689	CHOL_11832	0.58483	Distal		1.91338
chr2	134432407	134432908	CHOL_10404	0.469062	Intron	TMEM163	1.8308
chr2	168196827	168197328	COAD_18374	0.447106	Intron	STK39	2.33465
chr19	16262568	16263069	MESO_70643	0.56487	Distal		2.09976
chr10	9825295	9825796	TGCT_39664	0.43513	Intron	LINC02670	2.3458
chr7	89772184	89772685	STAD_46935	0.307385	Distal		1.88936
chr9	111349628	111350129	STAD_62930	0.345309	Distal		2.18216
chr1	231233941	231234442	COAD_11215	0.427146	Intron	C1orf131	3.11841
chr3	194121903	194122404	CHOL_16436	0.361277	Distal		1.90902
chr19	47089343	47089844	STAD_109763	0.592814	Intron	SAE1	2.13489
chr17	60167293	60167794	STAD_101393	0.518962	Intron	CA4	1.73924
chr10	101070030	101070531	STAD_68353	0.57485	Distal		1.69677
chr8	125167701	125168202	LIHC_61974	0.345309	Intron	WASHC5	1.66989
chr13	73216294	73216795	HNSC_66050	0.39521	Distal		1.53238
chr20	36082458	36082959	CHOL_63641	0.437126	Intron	EPB41L1	2.58356
chr11	86811919	86812420	CHOL_42275	0.467066	Intron	PRSS23	1.51634
chr1	15781030	15781531	STAD_1264	0.520958	Intron	FBLIM1	1.90468
chr3	182760797	182761298	CHOL_15982	0.387226	Distal		2.50683
chr3	132285302	132285803	CHOL_14845	0.50499	Promoter	CPNE4	1.65572
chr10	26348899	26349400	STAD_65770	0.463074	Distal		2.78847
chr4	148795109	148795610	THCA_25990	0.47505	Intron	LOC105377480	1.79027
chr4	168098174	168098675	CHOL_19075	0.347305	Intron	ANXA10	2.26459
chr12	54135472	54135973	BLCA_66713	0.576846	Intron	LINC02381	2.57713
chr7	794772	795273	STAD_43662	0.684631	Distal		2.93113
chr2	218293246	218293747	STAD_18489	0.489022	Promoter	TMBIM1	2.08184
chr13	24147522	24148023	COAD_83915	0.417166	Intron	MIR2276	1.67122
chr17	66386823	66387324	STAD_101800	0.423154	Intron	PRKCA-AS1	2.02685
chr19	33048812	33049313	CHOL_60724	0.46507	Intron	RHPN2	2.14332
chr11	11992285	11992786	STAD_70670	0.449102	Intron	DKK3	2.37087
chr1	27682242	27682743	SKCM_1822	0.419162	Intron	IFI6	1.50487
chr11	129368713	129369214	STAD_75976	0.389222	Distal		1.70935
chr22	45159564	45160065	PRAD_110034	0.41517	Intron	NUP50-DT	2.03285
chr11	75318698	75319199	COAD_75103	0.48503	Intron	MIR326	1.76797
chr15	26629076	26629577	PRAD_82483	0.640719	5'	GABRA5	2.0813
chr2	13523139	13523640	CHOL_7615	0.423154	Distal		2.14226
chr8	40104324	40104825	UCEC_50203	0.371257	Intron	TCIM	2.79026
chr10	72097720	72098221	CHOL_37979	0.429142	Intron	SPOCK2	2.93137
chr2	218294546	218295047	LUSC_20064	0.489022	Promoter	TMBIM1	1.83238
chr3	170233431	170233932	ESCA_28111	0.393214	Intron	PRKCI	2.10263
chr18	48162071	48162572	CESC_47949	0.572854	5'	C18orf12	1.56839
chr1	3423303	3423804	KIRC_292	0.668663	Intron	ARHGEF16	2.04837
chr7	98342834	98343335	STAD_47259	0.449102	Intron	BAIAP2L1	1.59203
chr5	142840022	142840523	LUSC_39088	0.381238	Intron	ARHGAP26-AS1	2.14734
chr1	223109604	223110105	STAD_10092	0.45509	3'	TLR5	2.18688
chr1	241191737	241192238	COAD_11697	0.42515	Intron	MIR3123	3.14301
chr1	178039930	178040431	UCEC_7905	0.433134	Promoter	CRYZL2P-SEC16B	1.72117
chr3	127816225	127816726	COAD_26145	0.530938	Intron	KBTBD12	2.42166
chr3	45061941	45062442	GBM_15982	0.429142	Distal		1.62232
chr1	55429111	55429612	CHOL_1984	0.499002	Intron	MIR4422	2.55185
chr17	37643834	37644335	STAD_98978	0.365269	Intron	MIR378J	1.77149
chr5	107290743	107291244	STAD_34055	0.401198	Distal		1.54273
chr10	132684940	132685441	STAD_69688	0.497006	Intron	NKX6-2	1.56964
chr8	127697729	127698230	STAD_56997	0.39521	Intron	MYC	1.83116
chr8	37675080	37675581	ACC_40330	0.532934	Distal		1.99937
chr7	124992721	124993222	ACC_37706	0.381238	Exon 1	POT1	1.58126
chr13	110576708	110577209	STAD_85886	0.387226	Distal		2.70486
chr8	128584963	128585464	UCEC_52711	0.419162	Distal		2.94063
chr20	36083120	36083621	STAD_112988	0.443114	Intron	EPB41L1	2.93724
chr15	53454775	53455276	LIHC_92393	0.365269	Distal		1.59769
chr5	56356163	56356664	KIRP_40167	0.39521	Distal		1.51653
chrX	109281399	109281900	STAD_120390	0.393214	Distal		3.49939
chr11	69640884	69641385	STAD_73697	0.662675	Promoter	CCND1	2.6831
chr13	110955106	110955607	ACC_63346	0.580838	Intron	LINC00431	1.98323
chr7	51647779	51648280	ACC_35338	0.459082	Intron	COBL	1.67783
chr11	68380373	68380874	STAD_73539	0.618762	Intron	LRP5	2.61666
chr2	188291377	188291878	KIRP_19664	0.536926	Promoter	GULP1	1.82783
chr5	174724285	174724786	ACC_28305	0.590818	Promoter	MSX2	2.05954
chr10	119896141	119896642	BRCA_124012	0.413174	Intron	SEC23IP	1.86632
chr6	158040356	158040857	MESO_29949	0.481038	Intron	SYNJ2-IT1	1.79605
chr19	41225613	41226114	KIRC_85542	0.52495	Intron	AXL	1.53218
chr7	158581638	158582139	COAD_54203	0.43513	Intron	PTPRN2	2.39734
chr12	122097744	122098245	ACC_60955	0.53493	Intron	LRRC43	3.27061
chr6	41780452	41780953	KIRP_49153	0.682635	Promoter	PRICKLE4	1.99209
chr8	274387	274888	MESO_34615	0.512974	Distal		2.27696
chr20	50248296	50248797	STAD_113963	0.566866	Intron	PELATON	2.01234
chr16	75251432	75251933	ACC_71992	0.768463	5'	BCAR1	2.81399
chr8	17799871	17800372	ACC_39455	0.40519	Promoter	MTUS1	2.00249
chr14	69638714	69639215	ACC_65114	0.50499	Intron	SUSD6	2.11443
chr19	38303911	38304412	LUSC_106354	0.644711	5'	YIF1B	2.7484
chr6	24668342	24668843	CHOL_23307	0.457086	Promoter	ACOT13	1.61466
chr9	130689969	130690470	ACC_46595	0.451098	Distal		2.45997
chr12	67748094	67748595	STAD_79750	0.38523	Distal		3.11577
chr6	155493524	155494025	ACC_32903	0.40519	Distal		1.81472
chr5	41193695	41194196	ACC_23257	0.41517	Intron	C6	2.25045
chr15	52295291	52295792	BLCA_76316	0.764471	Promoter	MYO5C	1.80048
chr6	2988382	2988883	ACC_28755	0.612774	Promoter	NQO2	2.18854
chr8	11808766	11809267	ESCA_55691	0.516966	5'	NEIL2	2.23413
chr10	122113580	122114081	ACC_50883	0.608782	Intron	TACC2	1.73086
chr2	149330210	149330711	ACC_10651	0.764471	Promoter	LYPD6	2.26293
chr11	86524164	86524665	ACC_54070	0.397206	Intron	ME3	1.74301
chr8	39032104	39032605	BRCA_95762	0.55489	Intron	SNORD38D	2.93512
chr3	100635179	100635680	CHOL_13972	0.367265	5'	ADGRG7	1.83724
chr7	134368854	134369355	CHOL_29070	0.45509	Exon	SLC35B4	2.59209
chr9	136901360	136901861	CHOL_36141	0.542914	Intron	MIR4479	2.30997
chr16	18983664	18984165	CHOL_52178	0.646707	Promoter	TMC7	2.04007
chr7	100126250	100126751	ESCA_52725	0.546906	Promoter	MBLAC1	1.53445
chr8	37547958	37548459	ESCA_56971	0.51497	Intron	LINC01605	1.72798
chr5	172733570	172734071	MESO_25483	0.556886	Distal		2.05514
chr19	1102965	1103466	MESO_69424	0.51497	Promoter	GPX4	1.55489
chr7	100827340	100827841	STAD_47579	0.756487	Promoter	EPHB4	2.5706
chr8	128475656	128476157	STAD_57966	0.37525	Intron	MIR1208	1.74404
chr17	37708721	37709222	STAD_99017	0.520958	Intron	MIR378J	3.27534
chr20	17721958	17722459	STAD_111843	0.483034	Intron	BANF2	2.35659
chr11	12080076	12080577	MESO_45849	0.491018	Distal		1.53665
chr20	31560729	31561230	ACC_83829	0.457086	Intron	HM13-AS1	1.95853
chr7	100585593	100586094	ESCA_52822	0.674651	Promoter	LRCH4	1.65948
chr17	41530109	41530610	STAD_99914	0.512974	Promoter	KRT19	3.75362
chr16	76642	77143	SKCM_80688	0.602794	Promoter	MPG	1.74825
chr21	34526685	34527186	GBM_73765	0.46507	5'	KCNE1	2.5291
