# Supplementary material for: Integrating chromatin accessibility states in the design of targeted sequencing panels for liquid biopsy
Source: Sci Rep. 2022 Jun 21;12:10447. doi: 10.1038/s41598-022-14675-z (PMC9213477; doi:10.1038/s41598-022-14675-z)
Supplement: Supplementary file 8 — Supplementary Information 8. [file 41598_2022_14675_MOESM8_ESM.xls]

## Sheet: BRCA
Tissue specifically inaccessible regions in breast cancer
seqnames	start	end	name	GC percent	annotation	gene name	RelAccS
chr5	159207901	159208402	ACC_27611	0.552894	Promoter	RNF145	-1.14866
chr4	101790431	101790932	THCA_25130	0.600798	5'	BANK1	-2.0692
chrX	109733113	109733614	ACC_89950	0.720559	Promoter	ACSL4	-1.15998
chr2	162073836	162074337	KIRP_18608	0.720559	Promoter	DPP4	-1.37744
chr4	113547497	113547998	LIHC_34824	0.437126	Exon	CAMK2D	-1.30127
chr8	30727642	30728143	CHOL_30432	0.758483	Promoter	GSR	-1.2325
chr5	111512372	111512873	KIRC_27265	0.622754	Promoter	STARD4	-1.54836
chr2	10448250	10448751	LIHC_15006	0.796407	Promoter	ODC1-DT	-1.25278
chr22	22508586	22509087	SKCM_98754	0.680639	5'	POM121L1P	-1.44465
chr7	98131595	98132096	ESCA_52422	0.41517	Intron	LMTK2	-2.39103
chr4	182917765	182918266	TGCT_20046	0.562874	Promoter	DCTD	-1.15901
chr2	180980893	180981394	KIRC_14489	0.678643	5'	UBE2E3	-1.23819
chr2	180983702	180984203	PRAD_16936	0.369261	Exon	UBE2E3	-1.21411
chr4	38667040	38667541	ACC_19374	0.45509	Promoter	KLF3-AS1	-1.19091
chr7	116786644	116787145	KIRC_39598	0.42515	Intron	CAPZA2	-1.77681
chr9	75890390	75890891	CHOL_34124	0.654691	Promoter	PCSK5	-1.19989
chr5	160508741	160509242	KIRP_45097	0.423154	Distal		-1.58452
chr8	17156893	17157394	KIRC_41560	0.710579	Promoter	ZDHHC2	-1.66433
chr2	190343327	190343828	CESC_10103	0.658683	Promoter	INPP1	-1.21934
chr2	180980213	180980714	LIHC_21581	0.808383	5'	UBE2E3	-1.73278
chr13	95478422	95478923	KIRC_65094	0.536926	Intron	CLDN10	-2.22044
chr2	189674258	189674759	LIHC_21773	0.686627	Promoter	ANKAR	-1.65146
chr14	61552821	61553322	STAD_87572	0.502994	Intron	FLJ22447	-1.74902
chr5	59127514	59128015	PCPG_23348	0.526946	Intron	RAB3C	-2.51717
chrX	65034618	65035119	TGCT_73327	0.688623	Promoter	ZC4H2	-1.31097
chr3	151875616	151876117	KIRP_29937	0.347305	Promoter	SUCNR1	-1.64005
chr5	126373572	126374073	KIRC_27660	0.40519	Intron	GRAMD2B	-1.73985
chr4	83630072	83630573	COAD_31640	0.471058	Distal		-1.96661
chr9	32572191	32572692	PCPG_41553	0.409182	Promoter	NDUFB6	-1.12899
chr9	78022902	78023403	KIRC_46574	0.42515	Intron	GNAQ	-1.56775
chr11	4608031	4608532	CESC_32116	0.608782	Promoter	TRIM68	-1.11771
chr3	124620477	124620978	LIHC_28355	0.48503	Intron	UMPS	-1.32698
chr6	2542802	2543303	MESO_25951	0.463074	Distal		-2.68501
chr4	80072093	80072594	ACC_20070	0.660679	5'	ANTXR2	-1.13991
chr6	83592708	83593209	ACC_31228	0.379242	3'	PRSS35	-1.38156
chr7	21261520	21262021	TGCT_28404	0.447106	Distal		-1.29514
chr2	191758830	191759331	KIRP_20049	0.459082	Distal		-1.9277
chrX	106611622	106612123	PCPG_86807	0.598802	Promoter	RADX	-1.64748
chr11	34251013	34251514	CESC_32600	0.548902	Intron	ABTB2	-2.66929
chr5	50667573	50668074	MESO_22504	0.666667	Promoter	PARP8	-1.37252
chr12	93591440	93591941	ACC_59198	0.542914	Distal		-1.26711
chr3	112676730	112677231	CESC_12665	0.461078	Distal		-1.42869
chr4	26826739	26827240	UCEC_28846	0.401198	Distal		-2.35777
chr11	125452619	125453120	GBM_48651	0.471058	Exon 1	LOC403312	-1.48575
chr6	157381783	157382284	LGG_30777	0.690619	Promoter	ZDHHC14	-1.18682
chr16	70430903	70431404	BLCA_83036	0.52495	Intron	ST3GAL2	-1.50531
chr11	128630323	128630824	CESC_34666	0.421158	Intron	ETS1	-1.5016
chr2	147844029	147844530	KIRC_13669	0.732535	Promoter	ACVR2A	-1.10361
chr13	77697239	77697740	LGG_57153	0.672655	Promoter	SLAIN1	-1.30456
chr1	120942365	120942866	TGCT_4112	0.499002	Promoter	RNVU1-4	-1.49691
chr2	203811477	203811978	CHOL_11484	0.497006	Distal		-1.68974
chr6	144343630	144344131	STAD_42433	0.37525	5'	UTRN	-2.10059
chr12	105330355	105330856	TGCT_49990	0.744511	5'	KCCAT198	-1.1714
chr3	111674354	111674855	CHOL_14149	0.632735	Promoter	PLCXD2	-1.15955
chr8	38900902	38901403	CHOL_30672	0.746507	Promoter	PLEKHA2	-1.34827
chr1	86616814	86617315	HNSC_3880	0.39521	Intron	CLCA3P	-2.08723
chr7	134458905	134459406	TGCT_32160	0.648703	Promoter	AKR1B1	-1.98375
chr2	208025327	208025828	CHOL_11567	0.626747	Promoter	PLEKHM3	-1.20261
chr1	78143046	78143547	LIHC_4560	0.463074	Distal		-1.6799
chr3	115784402	115784903	CHOL_14278	0.610778	Distal		-0.988375
chr7	155590197	155590698	PCPG_36599	0.570858	Intron	CNPY1	-3.4768
chr4	119370341	119370842	THCA_25401	0.471058	Intron	FABP2	-2.24837
chr3	186361999	186362500	LGG_18839	0.654691	Promoter	DGKG	-1.78421
chr4	87896170	87896671	GBM_21116	0.431138	Distal		-1.91734
chr8	55844027	55844528	LUAD_64559	0.467066	Distal		-2.33263
chr11	110429640	110430141	ACC_54449	0.634731	Promoter	FDX1	-1.25197
chr7	48035193	48035694	PCPG_33768	0.704591	Promoter	C7orf57	-1.20866
chr19	39401362	39401863	CHOL_61225	0.55489	Distal		-1.06944
chr11	95231026	95231527	HNSC_58978	0.676647	Promoter	SESN3	-1.2227
chr11	14644038	14644539	PRAD_65478	0.720559	Promoter	PDE3B	-1.1712
chr9	68546586	68547087	KIRC_46296	0.48503	Promoter	LINC01506	-2.1982
chr4	183406981	183407482	CHOL_19222	0.558882	Distal		-1.72308
chr7	120987585	120988086	ACC_37602	0.467066	Promoter	CPED1	-1.58907
chr2	29314630	29315131	LUSC_12946	0.481038	Intron	CLIP4	-1.56559
chr4	141353033	141353534	SKCM_28945	0.429142	Exon	LINC02432	-1.67458
chr7	144835852	144836353	TGCT_32551	0.644711	Promoter	TPK1	-1.54068
chr4	81844663	81845164	CHOL_18101	0.373253	Intron	RASGEF1B	-1.30984
chr13	102591816	102592317	LIHC_87264	0.500998	Distal		-1.1587
chr7	27031612	27032113	CHOL_26805	0.349301	Distal		-2.01463
chr3	190446642	190447143	BLCA_25415	0.39521	Promoter	TMEM207	-1.32238
chr5	43019936	43020437	CESC_17537	0.433134	Exon 1	ANXA2R	-1.65424
chr1	109620796	109621297	PCPG_3268	0.652695	Promoter	GNAT2	-1.32609
chr6	106098574	106099075	THCA_34829	0.45509	5'	PRDM1	-1.22413
chr11	107565501	107566002	LGG_50915	0.532934	Promoter	ALKBH8	-1.38935
chr1	115099250	115099751	CESC_3692	0.439122	Exon 1	TSPAN2	-3.01539
chr3	169327882	169328383	LUSC_27403	0.38523	Intron	MECOM-AS1	-2.32783
chr4	158809471	158809972	KIRP_37351	0.339321	Intron	FNIP2	-1.12852
chr6	12060796	12061297	LUSC_41418	0.491018	Intron	HIVEP1	-2.16135
chr13	20546496	20546997	COAD_83737	0.39521	Distal		-1.51595
chr12	38904779	38905280	KIRC_60134	0.556886	Promoter	CPNE8	-1.18123
chr5	43040213	43040714	CESC_17540	0.449102	Promoter	ANXA2R	-1.02368
chr4	83212352	83212853	HNSC_25040	0.44511	Distal		-2.41718
chr2	68829122	68829623	ACC_9042	0.52495	Intron	BMP10	-1.19887
chr11	95232154	95232655	LGG_50717	0.556886	Promoter	SESN3	-1.30264
chr7	144127645	144128146	TGCT_32544	0.433134	Intron	ARHGEF35	-1.20733
chr7	23013968	23014469	TGCT_28486	0.59481	Promoter	FAM126A	-1.55036
chr1	20590368	20590869	LIHC_1329	0.497006	Promoter	CDA	-1.71006
chr2	144682163	144682664	SKCM_15311	0.377246	Intron	TEX41	-1.48276
chr17	61252199	61252700	SKCM_86807	0.483034	Intron	TBX2	-1.87982
chr4	174522355	174522856	SKCM_29761	0.644711	Promoter	HPGD	-1.20206
chr2	223957096	223957597	KIRC_15670	0.586826	Promoter	MRPL44	-1.18597
chr11	102452575	102453076	CHOL_42497	0.716567	Promoter	LOC101928424	-1.26493
chr12	34022156	34022657	LUAD_92103	0.528942	Promoter	ALG10	-1.18654
chrX	45767145	45767646	SKCM_101427	0.383234	Intron	MIR222	-1.62226
chr12	6555865	6556366	GBM_49352	0.672655	Promoter	IFFO1	-1.36546
chr3	112378928	112379429	CESC_12650	0.427146	Distal		-1.46825
chr3	97821725	97822226	CESC_12376	0.700599	Promoter	CRYBG3	-1.25236
chr11	107928092	107928593	PCPG_52752	0.672655	Promoter	SLC35F2	-1.16094
chr11	107457650	107458151	HNSC_59292	0.467066	Promoter	CWF19L2	-1.73433
chr11	36747012	36747513	UCEC_64041	0.449102	Distal		-1.59384
chr9	86369185	86369686	PRAD_56189	0.369261	Distal		-1.76206
chr15	75042836	75043337	ACC_67999	0.592814	5'	PPCDC	-1.86618
chr7	104944955	104945456	CESC_24258	0.530938	Intron	LHFPL3-AS2	-1.16022
chr1	12604310	12604811	ESCA_1641	0.481038	Intron	DHRS3	-1.13495
chr15	101641837	101642338	UCEC_81753	0.329341	3'	TM2D3	-2.16274
chr7	97117320	97117821	TGCT_30897	0.61477	Promoter	SDHAF3	-1.3147
chr10	132571104	132571605	BLCA_59234	0.56487	Intron	INPP5A	-1.14271
chr3	66997963	66998464	SKCM_20901	0.634731	Promoter	KBTBD8	-1.33022
chr8	78516067	78516568	LGG_38538	0.680639	Promoter	PKIA	-1.56317
chr5	110738736	110739237	LGG_24656	0.596806	Promoter	TMEM232	-1.44775
chr12	21680309	21680810	TGCT_46978	0.429142	Intron	GYS2	-1.3354
chr13	25287265	25287766	CESC_37500	0.646707	Promoter	MTMR6	-1.46122
chr3	109731835	109732336	CHOL_14127	0.337325	Intron	MIR4445	-1.47226
chr11	102317153	102317654	CESC_34118	0.54491	Promoter	BIRC3	-1.58215
chr10	110356440	110356941	UCEC_61426	0.50499	Distal		-1.23264
chr6	96897668	96898169	CESC_21549	0.606786	Promoter	NDUFAF4	-1.0857
chr11	34339150	34339651	LUAD_84433	0.508982	Intron	ABTB2	-2.04551
chr11	83194417	83194918	KIRP_86289	0.558882	Promoter	LOC100506282	-1.32926
chr19	39398480	39398981	CHOL_61223	0.590818	3'	MED29	-1.14711
chr12	69330879	69331380	TGCT_49174	0.459082	Exon 1	LYZ	-1.34536
chr7	134316782	134317283	TGCT_32154	0.636727	Promoter	SLC35B4	-1.11703
chr2	240832179	240832680	PCPG_14238	0.734531	Distal		-1.37088
chr4	138242116	138242617	CHOL_18688	0.437126	Promoter	SLC7A11	-1.17134
chr5	17255338	17255839	LUAD_39955	0.381238	Intron	BASP1-AS1	-2.43997
chr6	79777917	79778418	LIHC_47337	0.562874	Distal		-1.13959
chr9	21833448	21833949	CESC_27285	0.423154	Intron	MTAP	-1.85952
chr7	1926809	1927310	PRAD_43514	0.409182	Intron	MIR4655	-1.71505
chr12	22684488	22684989	TGCT_47047	0.331337	3'	ETNK1	-1.15254
chr20	28602665	28603166	COAD_113204	0.670659	Promoter	FRG1CP	-1.18452
chr16	28936405	28936906	CESC_43112	0.626747	Promoter	RABEP2	-1.73199
chr7	19708799	19709300	BLCA_41747	0.600798	Promoter	POLR1F	-1.56775
chr2	102273738	102274239	PRAD_14712	0.421158	Distal		-1.46203
chr10	58266907	58267408	UCEC_59259	0.562874	Promoter	IPMK	-1.17724
chr10	48671454	48671955	UCEC_59141	0.666667	Intron	WDFY4	-1.80674
chr8	20251549	20252050	SKCM_48577	0.510978	Intron	LZTS1-AS1	-1.93576
chr10	3805119	3805620	CESC_29463	0.347305	Distal		-1.17291
chr2	27081136	27081637	TGCT_8685	0.54491	Promoter	EMILIN1	-1.0795
chr4	25312423	25312924	HNSC_23942	0.61477	Promoter	ZCCHC4	-1.25094

## Sheet: COAD
Tissue specifically inaccessible regions in colon adenocarcinoma cancer
seqnames	start	end	name	GC percent	annotation	gene name	RelAccS
chr20	3408561	3409062	CESC_51285	0.47505	Promoter	C20orf194	-1.94314
chr6	163413158	163413659	GBM_30175	0.570858	Promoter	CAHM	-1.91794
chr14	99971150	99971651	PCPG_62932	0.756487	Promoter	EVL	-1.23695
chr8	115648218	115648719	PCPG_39725	0.572854	Intron	TRPS1	-2.54919
chr9	104868870	104869371	THCA_47569	0.572854	Intron	ABCA1	-1.12884
chr6	163415247	163415748	BLCA_40277	0.756487	Promoter	QKI	-1.34065
chr3	107240414	107240915	GBM_17154	0.586826	Promoter	LINC00882	-1.14228
chr5	143404302	143404803	KIRC_28722	0.626747	5'	NR3C1	-1.54686
chr1	121184379	121184880	CHOL_3072	0.568862	Promoter	SRGAP2C	-1.74715
chr1	36203555	36204056	KIRC_2408	0.588822	Distal		-2.08659
chr6	35601806	35602307	GBM_27674	0.397206	Intron	MIR5690	-1.91659
chr9	69173962	69174463	LGG_41242	0.752495	5'	BANCR	-1.7123
chr19	23914569	23915070	GBM_69610	0.532934	Promoter	ZNF726	-2.21879
chr8	58145642	58146143	GBM_37731	0.636727	5'	LOC101929528	-2.14041
chr6	53348714	53349215	KIRP_50215	0.62475	Promoter	ELOVL5	-1.13575
chr15	28737792	28738293	UCEC_78669	0.782435	Exon 1	PDCD6IPP2	-1.50826
chr17	41338945	41339446	LUSC_97697	0.421158	Distal		-2.26946
chr8	115668893	115669394	BRCA_102742	0.646707	5'	TRPS1	-1.74399
chr19	36797174	36797675	CHOL_60992	0.57485	Promoter	ZNF790-AS1	-1.69924
chr19	20661435	20661936	ACC_80138	0.497006	Promoter	ZNF626	-1.56603
chr20	8131862	8132363	ACC_83231	0.664671	5'	PLCB1	-1.40075
chr12	15221227	15221728	TGCT_46649	0.626747	5'	RERG-AS1	-1.3549
chr2	100104647	100105148	LGG_10722	0.828343	5'	AFF3	-1.60055
chr4	184813473	184813974	BLCA_29992	0.479042	Exon 1	ACSL1	-2.06728
chr1	223177622	223178123	LIHC_12708	0.483034	Distal		-1.46538
chr3	161069876	161070377	UCEC_26390	0.447106	3'	NMD3	-1.14661
chr9	121370105	121370606	GBM_41500	0.670659	Promoter	STOM	-1.23096
chr4	155376663	155377164	PCPG_21502	0.60479	Promoter	MAP9	-2.48936
chr19	36916082	36916583	ACC_80639	0.648703	Promoter	ZNF829	-1.31882
chr2	70789487	70789988	TGCT_9982	0.546906	Promoter	FIGLA	-1.44971
chr6	44059017	44059518	CESC_21144	0.55489	Exon 1	LOC101929705	-1.22387
chr8	129666086	129666587	THCA_44286	0.437126	Intron	CCDC26	-1.52911
chr13	87671119	87671620	LGG_57259	0.612774	Promoter	MIR4500HG	-1.07619
chr3	56758517	56759018	BLCA_21208	0.427146	Intron	TASOR	-1.43654
chr6	119077817	119078318	ACC_31847	0.596806	5'	MIR548B	-1.17113
chr16	23504665	23505166	HNSC_73100	0.538922	Intron	GGA2	-1.42523
chr9	126722329	126722830	KIRC_48163	0.740519	Distal		-1.16871
chr4	156829170	156829671	MESO_21005	0.345309	Intron	PDGFC	-1.84386
chr3	151086551	151087052	ACC_17016	0.662675	Promoter	MED12L	-1.32255
chr2	207283304	207283805	SKCM_17030	0.449102	Intron	MIR1302-4	-1.61793
chr8	47627518	47628019	PRAD_50789	0.459082	Intron	CEBPD	-1.51663
chr7	112080377	112080878	KIRP_60274	0.369261	Intron	DOCK4	-2.46106
chrX	47362027	47362528	TGCT_73089	0.481038	Distal		-1.53313
chr8	89725854	89726355	SKCM_51140	0.431138	Intron	RIPK2	-1.8013
chr7	91880530	91881031	HNSC_40010	0.59481	Promoter	MTERF1	-1.25037
chr15	98873812	98874313	BRCA_163465	0.459082	Exon 1	MIR4714	-1.43807
chr6	119078519	119079020	LGG_30001	0.740519	5'	MIR548B	-1.48392
chr19	20922956	20923457	ACC_80142	0.536926	5'	ZNF430	-1.12055
chr11	110296411	110296912	LGG_50977	0.784431	Promoter	RDX	-1.36437
chr8	96989062	96989563	SKCM_51445	0.50499	Intron	TSPYL5	-2.09519
chr7	134127094	134127595	TGCT_32151	0.556886	Promoter	LRGUK	-1.28237
chr12	24661481	24661982	KIRC_59785	0.522954	Distal		-1.99402
chr19	49527640	49528141	CESC_50795	0.632735	Promoter	RCN3	-1.21953
chr20	310342	310843	GBM_71183	0.560878	Distal		-1.20286
chr1	181033682	181034183	LIHC_9814	0.423154	Promoter	MR1	-1.27738
chr12	14256478	14256979	TGCT_46551	0.371257	Distal		-1.25044
chr21	23887557	23888058	LIHC_115130	0.47505	Intron	LINC01684	-2.40901
chrX	76428123	76428624	HNSC_92152	0.682635	Promoter	MAGEE1	-1.90054
chr18	23574020	23574521	MESO_68299	0.461078	Intron	NPC1	-1.21426
chr7	134458905	134459406	TGCT_32160	0.648703	Promoter	AKR1B1	-2.45052
chr8	128049118	128049619	MESO_37917	0.596806	Promoter	MIR1207	-2.05618
chr2	42722287	42722788	SKCM_12338	0.439122	Intron	OXER1	-1.7812
chr7	107044372	107044873	GBM_34915	0.804391	Promoter	PRKAR2B	-1.4754
chr6	116682267	116682768	THCA_35171	0.399202	Promoter	KPNA5	-1.23844
chrX	76427417	76427918	ACC_89662	0.54491	Promoter	MAGEE1	-1.27055
chr6	72624536	72625037	THCA_34340	0.359281	Promoter	KCNQ5	-1.62292
chr8	116322048	116322549	PCPG_39731	0.403194	Promoter	LINC00536	-1.388
chr19	4976215	4976716	THCA_83053	0.510978	Intron	KDM4B	-1.82353
chr2	160381300	160381801	MESO_11776	0.367265	Intron	MIR4785	-1.56913
chr8	133568428	133568929	LIHC_62669	0.51497	Intron	ST3GAL1	-1.3372
chr9	121071940	121072441	MESO_41156	0.419162	Promoter	CNTRL	-1.44876
chr7	151806239	151806740	KIRC_40910	0.461078	Promoter	LOC644090	-1.44705
chr12	59597431	59597932	MESO_52057	0.413174	Promoter	SLC16A7	-2.0563
chr19	53537985	53538486	PCPG_79922	0.680639	5'	ZNF331	-1.25142
chr4	184762021	184762522	TGCT_20110	0.473054	3'	CENPU	-1.94248
chr8	125528701	125529202	STAD_55697	0.57485	Intron	TRIB1	-2.3697
chr8	134720418	134720919	KIRC_44732	0.473054	Distal		-1.18511
chr10	62050991	62051492	KIRC_51041	0.40519	Exon	ARID5B	-2.09943
chr8	89729837	89730338	LIHC_59947	0.329341	Intron	RIPK2	-1.18304
chr1	84077751	84078252	LGG_3372	0.752495	Promoter	PRKACB	-1.44159
chr3	129481598	129482099	CESC_13291	0.56487	3'	MBD4	-1.5578
chr7	100675436	100675937	PCPG_34987	0.662675	Promoter	GNB2	-1.32684
chr14	76977843	76978344	CESC_39729	0.58483	Intron	LINC01629	-2.12419
chr6	41936268	41936769	KIRP_49174	0.568862	5'	BYSL	-1.28479
chr1	168342603	168343104	PCPG_4921	0.518962	Intron	MIR557	-1.23348
chr9	41273848	41274349	LUSC_62006	0.690619	Exon 1	MIR4477A	-1.22155
chr3	177597487	177597988	HNSC_21900	0.44511	Intron	LINC00578	-1.21399
chr10	74589253	74589754	PCPG_46713	0.40519	3'	LOC102723439	-2.06096
chr11	114154630	114155131	ACC_54627	0.47505	Intron	ZBTB16	-2.1739
chr21	28636932	28637433	BLCA_102431	0.353293	Intron	LINC00161	-1.53657
chr8	129995020	129995521	LUAD_69016	0.471058	Intron	MIR5194	-2.20497
chr8	140099002	140099503	TGCT_36585	0.638723	Promoter	PEG13	-1.26978
chr17	30363683	30364184	UCEC_86708	0.453094	Distal		-1.92518
chr1	161642595	161643096	BLCA_6967	0.369261	Distal		-1.40392
chrX	2696633	2697134	CESC_54706	0.461078	Intron	XG	-1.61867
chr7	112081680	112082181	KIRP_60276	0.421158	Intron	DOCK4	-1.80566
chr1	243850086	243850587	LGG_7681	0.786427	5'	LINC02774	-1.31346
chr11	103109151	103109652	HNSC_59216	0.56487	Promoter	DYNC2H1	-1.85643
chr22	45424159	45424660	BRCA_211221	0.568862	Intron	RIBC2	-1.97454
chr12	8544172	8544673	TGCT_46077	0.379242	Distal		-1.41598
chr16	4142397	4142898	BRCA_165209	0.463074	Distal		-1.44162
chr20	38298754	38299255	BRCA_200671	0.592814	Intron	BPI	-1.68751
chr5	137666145	137666646	CHOL_21438	0.439122	Intron	MIR874	-2.26497
chr6	71289406	71289907	MESO_28548	0.437126	Promoter	OGFRL1	-1.07591
chr8	96570693	96571194	LIHC_60294	0.343313	Intron	CPQ	-1.88438
chr1	241531193	241531694	LIHC_14249	0.355289	Promoter	KMO	-1.47501
chr4	176065609	176066110	LGG_22457	0.684631	Promoter	WDR17	-1.74179
chr3	157618107	157618608	LUSC_26884	0.379242	Intron	SLC66A1L	-1.21187
chr10	62732852	62733353	HNSC_53033	0.437126	Intron	ADO	-2.03594
chr10	78256045	78256546	ACC_49395	0.528942	Intron	LINC00856	-1.61516
chr13	99434376	99434877	HNSC_66414	0.520958	Distal		-2.23661
chr13	67230176	67230677	PCPG_59552	0.648703	Promoter	PCDH9	-1.02891
chr17	58658748	58659249	PRAD_93696	0.439122	Intron	TEX14	-1.04332
chr6	79777917	79778418	LIHC_47337	0.562874	Distal		-1.32349
chr17	77100016	77100517	UCEC_89806	0.491018	Intron	MIR6516	-1.52885
chr14	61335812	61336313	TGCT_53079	0.393214	Intron	TMEM30B	-2.37521
chrX	135086450	135086951	STAD_121172	0.421158	Intron	SMIM10L2B	-1.46229
chr19	29680457	29680958	ESCA_113712	0.652695	Distal		-2.10108
chr7	23013968	23014469	TGCT_28486	0.59481	Promoter	FAM126A	-1.53509
chr18	67516629	67517130	CHOL_58663	0.742515	Promoter	LOC643542	-1.17355
chr5	41870307	41870808	CESC_17511	0.670659	Promoter	OXCT1	-1.78611
chr13	77697239	77697740	LGG_57153	0.672655	Promoter	SLAIN1	-1.26558
chr18	77102553	77103054	MESO_69228	0.341317	Intron	MBP	-1.65962
chr13	24271566	24272067	SKCM_71897	0.449102	Intron	SPATA13-AS1	-1.18647
chr15	73920478	73920979	BLCA_77486	0.441118	Intron	LOXL1	-2.08874
chr1	74732867	74733368	CHOL_2230	0.530938	Promoter	TYW3	-1.1422
chr3	106206127	106206628	CESC_12546	0.403194	Intron	CBLB	-1.68568
chr3	36993151	36993652	TGCT_14367	0.556886	Promoter	MLH1	-1.03967
chr10	88582664	88583165	LGG_46214	0.612774	Promoter	RNLS	-1.21244
chr6	152634756	152635257	PCPG_31279	0.433134	Promoter	SYNE1	-2.55058
chr5	150411229	150411730	KIRC_28994	0.530938	Promoter	CD74	-1.5311
chr3	180601889	180602390	LUSC_28245	0.570858	Promoter	TTC14	-1.46495
chr8	38770197	38770698	STAD_51432	0.54491	Intron	TACC1	-1.75654
chr11	93197727	93198228	MESO_48498	0.720559	Promoter	SLC36A4	-1.15662
chr12	25241121	25241622	ESCA_82450	0.303393	Intron	KRAS	-1.19077
chr1	78617551	78618052	GBM_2857	0.469062	Promoter	IFI44L	-1.22126
chr8	90005698	90006199	LUSC_58246	0.499002	Promoter	NBN	-2.75037
chr6	119349580	119350081	TGCT_26676	0.748503	Promoter	MAN1A1	-1.02071
chr6	341128	341629	CESC_19670	0.546906	Intron	DUSP22	-1.73362
chr8	138191761	138192262	STAD_59301	0.461078	Intron	LOC401478	-2.49
chr6	90296699	90297200	HNSC_34914	0.762475	Promoter	BACH2	-1.19382

## Sheet: KIDNEY
Tissue specifically inaccessible regions in kidney cancers
seqnames	start	end	name	GC percent	annotation	gene name	RelAccS
chr5	67004367	67004868	CESC_17775	0.481038	Promoter	MAST4-AS1	-1.12651
chr12	6961303	6961804	ACC_55717	0.568862	Promoter	MIR200CHG	-1.37327
chr3	132317124	132317625	CESC_13375	0.427146	Promoter	ACP3	-2.21572
chr4	6696549	6697050	PCPG_18900	0.512974	Promoter	S100P	-1.47239
chr10	103800743	103801244	COAD_69604	0.528942	Intron	SH3PXD2A	-1.77148
chr8	106657315	106657816	CHOL_31966	0.530938	5'	ABRA	-1.13475
chr15	93037474	93037975	GBM_60114	0.560878	3'	RGMA	-2.04872
chr12	121839333	121839834	CESC_37069	0.654691	3'	HPD	-1.34895
chr20	43721830	43722331	BLCA_100845	0.566866	Distal		-1.45661
chr11	126083747	126084248	MESO_49523	0.56487	Distal		-1.59243
chr9	33415395	33415896	CHOL_33629	0.580838	Distal		-1.41199
chr6	135523170	135523671	COAD_46111	0.391218	Intron	AHI1	-1.39736
chr17	78198847	78199348	PRAD_94986	0.51497	Intron	AFMID	-1.78591
chr2	234463961	234464462	HNSC_16567	0.447106	Distal		-2.48333
chr1	235641983	235642484	COAD_11561	0.596806	Intron	GNG4	-1.92869
chr8	100826911	100827412	BLCA_49310	0.44511	Distal		-1.31459
chr19	5961913	5962414	PCPG_77051	0.55489	Intron	RANBP3	-1.53611
chr3	113577775	113578276	CESC_12704	0.453094	Intron	MIR4446	-1.20987
chr21	41366635	41367136	BLCA_103197	0.522954	Exon	MX2	-2.45118
chr1	151057643	151058144	SKCM_5777	0.52495	Promoter	MLLT11	-1.18771
chr15	90856645	90857146	LUSC_91445	0.497006	Distal		-1.47889
chr13	48155762	48156263	CESC_37936	0.387226	Distal		-1.27595
chr6	135180968	135181469	COAD_46085	0.736527	Promoter	MYB	-1.33226
chr8	120775107	120775608	LIHC_61521	0.437126	Exon	LOC101927543	-1.44419
chr20	17610469	17610970	CESC_51450	0.520958	Downstream	DSTN	-1.24929
chr15	60650120	60650621	LIHC_92707	0.42515	Exon	RORA-AS2	-1.58857
chr14	61280467	61280968	COAD_88510	0.704591	Promoter	TMEM30B	-1.14961
chr7	64999613	65000114	STAD_46162	0.387226	Intron	ERV3-1-ZNF117	-1.77076
chr19	5130484	5130985	ESCA_112064	0.578842	Intron	KDM4B	-2.13246
chr1	109113759	109114260	PCPG_3221	0.670659	Promoter	C1orf194	-1.5431
chrX	48920036	48920537	LUSC_116462	0.467066	Promoter	PIM2	-1.60354
chr1	182616139	182616640	LGG_5873	0.550898	Promoter	LINC01686	-1.38505
chr20	25719093	25719594	LUSC_109488	0.552894	Intron	LOC105372582	-1.72722
chr17	15959125	15959626	HNSC_75946	0.391218	Intron	ADORA2B	-1.38862
chr12	47276778	47277279	CESC_35513	0.431138	Intron	PCED1B-AS1	-1.4722
chr14	95523328	95523829	LIHC_90653	0.47505	Exon 1	GLRX5	-1.43676
chr11	66081445	66081946	CESC_33439	0.423154	Intron	PACS1	-1.47057
chr3	87350558	87351059	BRCA_42778	0.345309	Distal		-1.58232
chr1	174153518	174154019	ESCA_8949	0.343313	Intron	RABGAP1L	-1.43817
chr15	70528103	70528604	THCA_70969	0.489022	Distal		-1.66125
chr2	64214377	64214878	LUSC_14603	0.391218	Exon	LINC00309	-1.46612
chr6	131534056	131534557	BRCA_77931	0.319361	Intron	ARG1	-1.21606
chr4	87103763	87104264	HNSC_25130	0.383234	Intron	KLHL8	-1.21986
chr22	39662296	39662797	LUAD_135678	0.722555	Exon 1	CACNA1I	-1.55944
chr1	209827660	209828161	CESC_6289	0.51497	Promoter	UTP25	-1.39975
chr10	79025177	79025678	PCPG_46965	0.622754	Intron	ZMIZ1-AS1	-1.95896
chr12	539160	539661	LUSC_76550	0.437126	Intron	LOC105369595	-1.75208
chr14	58297992	58298493	TGCT_53000	0.530938	Promoter	ARMH4	-1.16688
chr1	28648653	28649154	HNSC_1909	0.459082	Promoter	RNU11	-1.28382
chr1	165424307	165424808	THCA_6457	0.419162	5'	RXRG	-1.58725
chr19	40331020	40331521	BLCA_97229	0.48503	Intron	PLD3	-1.80857
chr16	30568144	30568645	PCPG_67980	0.447106	Downstream	ZNF688	-1.39275
chr2	65300889	65301390	GBM_10293	0.47505	Distal		-1.22549
chr4	98658454	98658955	CESC_16613	0.762475	Promoter	TSPAN5	-1.02869
chr4	139841343	139841844	LIHC_35193	0.44511	Intron	MGST2	-1.64022
chr1	154955101	154955602	GBM_4362	0.506986	Promoter	PBXIP1	-1.49
chr1	171781168	171781669	CESC_5130	0.61477	Promoter	EEF1AKNMT	-1.10448
chr7	27952784	27953285	HNSC_38355	0.339321	Intron	TAX1BP1	-1.46882
chr1	21294260	21294761	CESC_1127	0.552894	Promoter	ECE1-AS1	-2.97741
chr7	1926809	1927310	PRAD_43514	0.409182	Intron	MIR4655	-1.97512
chr6	137033783	137034284	STAD_42116	0.401198	Intron	IL20RA	-2.33256
chr2	118003250	118003751	PCPG_11097	0.431138	Intron	CCDC93	-1.27443
chr2	149069274	149069775	BLCA_16240	0.40519	Intron	LYPD6B	-2.45414
chr5	1312894	1313395	COAD_34509	0.451098	Distal		-1.56608
chr1	174964416	174964917	LUSC_7483	0.397206	5'	RABGAP1L-AS1	-1.92518
chr13	99046278	99046779	CESC_38352	0.46507	Intron	DOCK9	-1.2258
chr11	129853850	129854351	HNSC_60112	0.499002	Intron	TMEM45B	-1.14545
chr1	224565093	224565594	LUSC_10027	0.473054	Exon 1	WDR26	-1.84625
chrX	74614440	74614941	TGCT_73546	0.59481	Promoter	RLIM	-1.23431
chr3	113532242	113532743	CESC_12699	0.451098	Promoter	SIDT1	-1.40787
chr12	106246157	106246658	BLCA_68458	0.483034	Intron	TCP11L2	-1.31745
chr1	51170269	51170770	LUAD_4123	0.339321	Distal		-1.74486
chr13	99496572	99497073	LIHC_87064	0.47505	Promoter	TM9SF2	-1.49909
chr16	89723678	89724179	LGG_65662	0.608782	Promoter	VPS9D1	-1.41276
chr18	23992436	23992937	UCEC_91254	0.481038	Promoter	TTC39C	-1.32034
chr5	50440543	50441044	ACC_23428	0.600798	Promoter	EMB	-1.65414
chr1	22039732	22040233	CESC_1182	0.481038	Intron	LINC01635	-2.99993
chr8	93969240	93969741	BRCA_100504	0.538922	Distal		-1.98417
chr5	74866269	74866770	LGG_23956	0.728543	Promoter	FAM169A	-1.16816
chr11	62841388	62841889	TGCT_43558	0.43513	Promoter	WDR74	-1.18856
chrX	12978175	12978676	TGCT_72667	0.457086	Distal		-1.76581
chr1	66374671	66375172	SKCM_3732	0.387226	Distal		-1.36418
chr1	203324064	203324565	THCA_7598	0.477046	Distal		-1.29646
chr4	69823339	69823840	COAD_31014	0.459082	Intron	SULT1B1	-1.14941
chrX	48475903	48476404	CESC_55224	0.60479	Promoter	FTSJ1	-1.20291
chr5	43193572	43194073	LGG_23409	0.377246	Promoter	NIM1K	-1.29976
chr10	92544322	92544823	LUSC_68804	0.413174	Intron	IDE	-1.61273
chr4	7052869	7053370	THCA_23250	0.586826	5'	LOC100129931	-1.79596
chrX	48714334	48714835	LIHC_119489	0.403194	Intron	SUV39H1	-1.68247
chr18	49052891	49053392	HNSC_81156	0.471058	Intron	MIR4744	-1.61612
chr8	115218835	115219336	HNSC_45618	0.421158	Distal		-2.64661
chr1	200302403	200302904	LIHC_10753	0.50499	Intron	LINC00862	-1.34904
chrX	101655328	101655829	SKCM_101888	0.343313	3'	ARMCX2	-1.60221
chr9	121071940	121072441	MESO_41156	0.419162	Promoter	CNTRL	-1.45104
chr2	39492064	39492565	CESC_7999	0.373253	Intron	MAP4K3	-2.02661
chr11	110989620	110990121	MESO_48867	0.393214	Distal		-1.53069
chrX	21374005	21374506	LGG_79948	0.754491	Promoter	CNKSR2	-1.68
chr5	18698390	18698891	ACC_22659	0.49501	Distal		-1.70589
chrX	9456493	9456994	LIHC_118833	0.413174	Distal		-2.79941
chr1	207321272	207321773	CESC_6163	0.628743	Promoter	CD55	-1.32547
chr1	243496105	243496606	GBM_8388	0.582834	Intron	MIR4677	-1.63065
chr12	94148418	94148919	CESC_36493	0.720559	Promoter	PLXNC1	-1.45116
chr2	16664185	16664686	LGG_8429	0.558882	Promoter	CYRIA	-1.22847
chr13	33542317	33542818	CESC_37673	0.60479	Intron	STARD13	-1.0279
chr5	90021079	90021580	CHOL_20720	0.359281	Distal		-1.34761
chr15	85706980	85707481	MESO_60326	0.471058	Intron	LINC02883	-1.22712
chrX	124086297	124086798	LIHC_120795	0.387226	Exon	LOC101928402	-1.85466
chr2	7430767	7431268	SKCM_10977	0.62475	Intron	LOC100506274	-1.57983
chr11	44591937	44592438	MESO_46694	0.528942	Intron	CD82	-1.64244
chr1	101288364	101288865	LIHC_5538	0.403194	Distal		-1.16857
chr16	68074745	68075246	TGCT_58493	0.552894	Promoter	NFATC3	-1.36768
chr8	116056805	116057306	LIHC_61228	0.441118	Intron	TRPS1	-1.50624
chr3	119463483	119463984	CESC_12774	0.586826	5'	TMEM39A	-1.10504
chr1	234315195	234315696	LUSC_10781	0.371257	Intron	MIR4671	-1.91721
chr1	206556976	206557477	CESC_6093	0.706587	5'	RASSF5	-1.27731
chrX	46628680	46629181	LUSC_116382	0.477046	Intron	CHST7	-2.20148
chr5	132466738	132467239	CESC_18444	0.538922	Intron	IRF1	-2.80281
chr17	77445320	77445821	ESCA_108314	0.578842	Exon 1	MIR4316	-1.17336
chr1	151944274	151944775	LIHC_7156	0.443114	Distal		-1.20931
chr8	90467568	90468069	MESO_36824	0.433134	Intron	LINC01030	-2.26919
chr1	220046333	220046834	CHOL_6189	0.59481	Promoter	EPRS1	-1.13187
chr1	229068213	229068714	THCA_8873	0.522954	Distal		-1.4352
chr17	19063582	19064083	PCPG_71005	0.568862	Exon 1	GRAP	-1.14367
chr6	11350300	11350801	LIHC_43700	0.48503	Intron	NEDD9	-2.7425
chr2	232315543	232316044	GBM_13936	0.528942	Intron	ALPP	-2.6322
chr7	37448641	37449142	CESC_23317	0.674651	Promoter	ELMO1	-1.87378
chr3	36944679	36945180	TGCT_14360	0.706587	Promoter	TRANK1	-1.4945
chr5	82356766	82357267	MESO_23259	0.433134	Intron	ATP6AP1L	-1.45779
chr5	80125763	80126264	SKCM_32590	0.391218	Intron	THBS4-AS1	-1.35702
chr17	57600075	57600576	LGG_68222	0.42515	Intron	LOC101927539	-1.47627
chr7	106258621	106259122	MESO_33221	0.379242	Intron	NAMPT	-1.22887

## Sheet: LIHC
Tissue specifically inaccessible regions in liver cancer
seqnames	start	end	name	GC percent	annotation	gene name	RelAccS
chr4	173169849	173170350	LGG_22363	0.676647	Promoter	LOC101930370	-1.28835
chr4	173169348	173169849	LGG_22362	0.762475	Promoter	LOC101930370	-1.58839
chr18	26226141	26226642	UCEC_91339	0.638723	Promoter	TAF4B	-1.53404
chr20	844304	844805	CHOL_62711	0.586826	5'	FAM110A	-1.12655
chr7	149284901	149285402	CESC_24743	0.672655	3'	ZNF783	-1.2945
chr4	90128298	90128799	UCEC_30252	0.590818	Promoter	CCSER1	-1.40205
chr2	74198322	74198823	LUSC_15323	0.644711	Promoter	MTHFD2	-1.13655
chr15	98648190	98648691	BRCA_163169	0.754491	Promoter	IGF1R	-1.36349
chr15	72228250	72228751	BLCA_77420	0.48503	5'	PKM	-1.45121
chr2	168246895	168247396	KIRP_18860	0.692615	Promoter	STK39	-1.47614
chr2	221571440	221571941	PRAD_18221	0.610778	Promoter	EPHA4	-1.34104
chr4	169659890	169660391	COAD_33845	0.379242	5'	CLCN3	-1.4866
chr1	86396119	86396620	CESC_3105	0.55489	Promoter	ODF2L	-1.12849
chr9	72527322	72527823	KIRC_46456	0.542914	Intron	TMC1	-1.16468
chr11	77411701	77412202	BRCA_132749	0.656687	5'	PAK1	-1.60726
chr12	100163812	100164313	COAD_81765	0.518962	Exon 1	GOLGA2P5	-1.12853
chr1	53326072	53326573	TGCT_2707	0.660679	Promoter	LINC01771	-1.29323
chr3	49719483	49719984	ACC_14499	0.60479	Promoter	AMIGO3	-1.24441
chr1	153535874	153536375	CHOL_3548	0.672655	Promoter	S100A6	-1.11414
chr6	28865766	28866267	SKCM_38111	0.467066	Distal		-1.1834
chr12	49188085	49188586	SKCM_68718	0.540918	Promoter	TUBA1A	-1.16196
chr10	11017610	11018111	COAD_66035	0.788423	5'	LINC00710	-1.74916
chr4	52861993	52862494	TGCT_18545	0.738523	5'	LINC01618	-1.49663
chr11	107840623	107841124	HNSC_59304	0.473054	3'	SLC35F2	-1.23953
chr7	87220334	87220835	LGG_34570	0.656687	Promoter	TMEM243	-1.33555
chr11	107858633	107859134	PRAD_69415	0.620758	5'	SLC35F2	-1.46595
chr3	11770419	11770920	BLCA_19152	0.510978	Promoter	VGLL4	-1.24013
chr21	31559237	31559738	TGCT_70231	0.678643	Promoter	LOC150051	-1.93257
chr19	3061226	3061727	ESCA_111801	0.724551	Promoter	TLE5	-1.17362
chr12	49188919	49189420	TGCT_48094	0.556886	Promoter	TUBA1A	-2.18642
chr12	107731337	107731838	PRAD_74793	0.411178	Downstream	LOC101929162	-1.52237
chrX	135520391	135520892	CESC_55892	0.56487	Promoter	INTS6L-AS1	-1.74564
chr3	19146776	19147277	LGG_14844	0.660679	Promoter	KCNH8	-1.18307
chr8	1816762	1817263	COAD_54293	0.638723	Promoter	MIR596	-1.71765
chr3	101778910	101779411	TGCT_15700	0.696607	Promoter	NXPE3	-1.70314
chr6	158853228	158853729	MESO_30014	0.50499	Exon 1	OSTCP1	-1.92138
chr2	73269187	73269688	KIRP_14914	0.760479	5'	FBXO41	-1.86658
chr1	72282648	72283149	GBM_2798	0.60479	Promoter	NEGR1	-1.46326
chr2	190407359	190407860	PRAD_17101	0.48503	Promoter	MFSD6	-2.22644
chr11	95089543	95090044	HNSC_58963	0.742515	Promoter	ENDOD1	-1.62027
chr10	86971015	86971516	ACC_49639	0.704591	Promoter	AGAP11	-1.20735
chr6	127515819	127516320	LGG_30119	0.722555	Promoter	SOGA3	-1.85314
chr19	21020345	21020846	TGCT_65967	0.57485	Promoter	ZNF430	-1.11483
chr11	133928440	133928941	PRAD_70670	0.576846	Intron	IGSF9B	-1.69267
chr12	13101031	13101532	TGCT_46491	0.720559	Promoter	GSG1	-1.67318
chr7	107044372	107044873	GBM_34915	0.804391	Promoter	PRKAR2B	-1.30249
chr13	29595542	29596043	PCPG_58540	0.764471	Promoter	SLC7A1	-1.08554
chr4	10018790	10019291	ACC_18893	0.680639	Exon	SLC2A9	-1.57524
chr7	99392912	99393413	ESCA_52614	0.642715	Intron	PDAP1	-1.11072
chr7	16668003	16668504	BLCA_41172	0.43513	Intron	BZW2	-1.55518
chr10	104268857	104269358	TGCT_41760	0.664671	Promoter	GSTO2	-1.08248
chr6	127302667	127303168	KIRP_52326	0.301397	Intron	RNF146	-1.86073
chr2	196068196	196068697	KIRP_20131	0.558882	Promoter	DNAH7	-1.69219
chr6	168877667	168878168	PRAD_43224	0.578842	Distal		-2.32273
chr6	168894984	168895485	COAD_47659	0.413174	Distal		-1.19908

## Sheet: LUNG
Tissue specifically inaccessible regions in lung cancers
seqnames	start	end	name	GC percent	annotation	gene name	RelAccS
chr4	169015898	169016399	CHOL_19095	0.46507	Distal		-2.10583
chr9	26892565	26893066	GBM_39984	0.582834	Promoter	CAAP1	-1.16868
chr1	78617551	78618052	GBM_2857	0.469062	Promoter	IFI44L	-1.1824
chr3	14947266	14947767	SKCM_19023	0.734531	Promoter	NR2C2	-1.42525
chr1	77281733	77282234	TGCT_3196	0.764471	Promoter	AK5	-1.31374
chr9	117704031	117704532	CESC_28516	0.487026	Promoter	TLR4	-1.93023
chr3	31532221	31532722	GBM_15593	0.698603	Promoter	STT3B	-1.04286
chr9	3526191	3526692	CESC_27119	0.654691	Promoter	RFX3	-1.03333
chr1	107056407	107056908	TGCT_3631	0.634731	Promoter	PRMT6	-1.30669
chr19	20999595	21000096	TGCT_65964	0.50499	Distal		-1.14264
chr14	88824404	88824905	PCPG_62368	0.598802	Promoter	TTC8	-1.10408
chr9	21235666	21236167	KIRP_69960	0.411178	Downstream	IFNA14	-1.47566
chr5	98929328	98929829	KIRC_27092	0.640719	Promoter	CHD1	-1.56645
chr1	95233854	95234355	CESC_3329	0.720559	Promoter	LOC101928118	-1.15759
chr4	112636437	112636938	HNSC_25566	0.45509	Promoter	ZGRF1	-1.10413
chr3	20186051	20186552	TGCT_14137	0.602794	Promoter	SGO1	-1.19829
chr1	114511012	114511513	CESC_3670	0.702595	Promoter	TRIM33	-1.11949
chr9	62897758	62898259	ACC_44346	0.576846	Promoter	LERFS	-1.13899

## Sheet: PRAD
Tissue specifically inaccessible regions in prostate cancer
seqnames	start	end	name	GC percent	annotation	gene name	RelAccS
chr12	75977897	75978398	CHOL_45428	0.451098	Intron	PHLDA1	-2.16567
chr2	177392497	177392998	KIRC_14424	0.732535	Promoter	LOC100130691	-1.36451
chr1	203673831	203674332	SKCM_8393	0.500998	Intron	ATP2B4	-2.22051
chr7	158818372	158818873	KIRP_62991	0.54491	Intron	ESYT2	-1.91829
chr17	78592366	78592867	MESO_67321	0.53493	Distal		-2.19428
chr11	33700644	33701145	HNSC_56473	0.688623	Promoter	C11orf91	-1.60744
chr1	78004624	78005125	MESO_3101	0.393214	5'	GIPC2	-1.67732
chr6	2841671	2842172	LUSC_40666	0.672655	Promoter	SERPINB1	-1.32134
chr8	122794984	122795485	CHOL_32193	0.540918	Intron	ZHX2	-1.53753
chr12	54214607	54215108	TGCT_48505	0.626747	Distal		-1.41494
chr5	80654771	80655272	TGCT_21274	0.646707	Promoter	DHFR	-1.82254
chr10	89643812	89644313	UCEC_60573	0.502994	Promoter	PANK1	-1.37578
chr2	64831197	64831698	CESC_8437	0.602794	Distal		-1.37677
chr21	42227977	42228478	BLCA_103340	0.558882	Intron	ABCG1	-2.2179
chr4	177309567	177310068	TGCT_20029	0.588822	Promoter	NEIL3	-2.05545
chr16	30092424	30092925	BLCA_81845	0.59481	Promoter	TBX6	-1.21858
chr13	21435788	21436289	ACC_61666	0.443114	Intron	ZDHHC20	-2.04053
chr11	78419317	78419818	MESO_48285	0.413174	Promoter	GAB2	-1.4297
chr1	154182152	154182653	MESO_4691	0.576846	Intron	MIR190B	-1.22463
chr13	31846416	31846917	PCPG_58623	0.736527	Promoter	FRY	-1.37994
chr7	105531879	105532380	HNSC_40714	0.582834	Promoter	RINT1	-1.44712
chr6	13302788	13303289	SKCM_37134	0.483034	Intron	LOC100130357	-3.08139
chr14	35365457	35365958	ACC_64096	0.53493	Distal		-1.1029
chr2	8090920	8091421	ACC_7232	0.47505	Intron	LINC00298	-2.37938
chr12	89162613	89163114	HNSC_63538	0.409182	Intron	LINC02458	-2.63565
chr10	6275149	6275650	CESC_29580	0.572854	Intron	LINC02649	-2.22039
chr5	1523754	1524255	BLCA_30290	0.804391	5'	MIR6075	-1.336
chr2	161160087	161160588	CESC_9829	0.552894	5'	TANK	-1.19011
chr11	78416768	78417269	SKCM_65303	0.640719	Promoter	GAB2	-1.19926
chr18	8623685	8624186	KIRC_81041	0.502994	Intron	RAB12	-1.97684
chr12	63918064	63918565	HNSC_62912	0.427146	Intron	SRGAP1	-2.30967
chr7	130913126	130913627	GBM_35455	0.48503	Exon 1	MIR29B1	-1.25732
chr15	75042836	75043337	ACC_67999	0.592814	5'	PPCDC	-2.53623
chr19	47315227	47315728	ACC_81700	0.506986	Intron	C5AR2	-2.13769
chr7	135512075	135512576	LIHC_55472	0.329341	Promoter	CNOT4	-1.59773
chrX	150200881	150201382	ACC_90469	0.552894	Intron	MIR2114	-1.43422
chr5	126778132	126778633	MESO_24060	0.676647	Promoter	LMNB1	-1.41356
chrX	134796988	134797489	STAD_121090	0.612774	Promoter	FAM122B	-1.39178
chr7	48088912	48089413	TGCT_29458	0.672655	Promoter	UPP1	-1.36104
chr14	100341204	100341705	CESC_40113	0.457086	Intron	SLC25A47	-2.34825
chr11	32892536	32893037	CESC_32553	0.788423	Promoter	QSER1	-1.27234
chr3	46110990	46111491	BLCA_20535	0.449102	Distal		-2.40015
chr1	169312148	169312649	THCA_6621	0.419162	Intron	NME7	-2.26409
chr12	610096	610597	LUAD_89852	0.558882	5'	NINJ2-AS1	-1.50923
chr13	28718778	28719279	PCPG_58516	0.668663	Promoter	SLC46A3	-1.78645
chr18	50307604	50308105	CESC_48032	0.518962	Intron	CXXC1	-1.33463
chr4	55947934	55948435	MESO_19588	0.399202	Promoter	CEP135	-1.28994
chr2	96242205	96242706	CESC_8929	0.45509	Exon	TMEM127	-2.24102
chr10	110007592	110008093	TGCT_41792	0.708583	Promoter	ADD3-AS1	-1.23658
chr1	241532064	241532565	UCEC_11724	0.347305	Promoter	KMO	-1.43282
chr14	76961806	76962307	CESC_39728	0.546906	Promoter	LINC01629	-1.99166
chr1	151945668	151946169	CESC_4160	0.447106	Intron	THEM4	-1.56154
chr6	145814585	145815086	CESC_22198	0.706587	Promoter	FBXO30	-1.30249
chrX	118495370	118495871	STAD_120764	0.682635	Promoter	DOCK11	-1.59282
chr3	115658292	115658793	GBM_17358	0.62475	Exon 1	GAP43	-1.46416
chr4	55947316	55947817	TGCT_18669	0.411178	Promoter	CEP135	-2.1715
chr4	10096069	10096570	MESO_18858	0.586826	Exon 1	MIR3138	-1.55334
chrX	57121384	57121885	TGCT_73302	0.660679	Promoter	SPIN2B	-1.08155
chr5	43603703	43604204	ACC_23398	0.572854	Promoter	NNT-AS1	-1.24755
chr16	84603079	84603580	ACC_72317	0.612774	Intron	COTL1	-1.47472
chr13	102591816	102592317	LIHC_87264	0.500998	Distal		-1.33517
chr1	230066873	230067374	CHOL_6702	0.800399	5'	GALNT2	-1.31107
chr8	63038632	63039133	SKCM_50278	0.716567	Promoter	GGH	-1.28659
chr10	46023255	46023756	CHOL_37500	0.672655	5'	NCOA4	-1.24001
chr8	89984020	89984521	CHOL_31519	0.630739	5'	DECR1	-1.44838
chr19	29811578	29812079	ESCA_113813	0.832335	Promoter	CCNE1	-1.28389
chr9	21096179	21096680	MESO_39004	0.42515	Distal		-1.99317
chr6	95577230	95577731	HNSC_35029	0.652695	Promoter	MANEA-DT	-1.59322
chr8	63039231	63039732	LIHC_58933	0.528942	Promoter	GGH	-1.14315
chr1	76154597	76155098	TGCT_3183	0.453094	Intron	ST6GALNAC3	-1.33452
chr13	74134210	74134711	KIRC_64883	0.720559	Distal		-1.27179
chr7	47574627	47575128	CESC_23496	0.427146	Intron	TNS3	-1.55443
chr3	108589309	108589810	LGG_16780	0.612774	Promoter	CIP2A	-1.61439
chr7	48035193	48035694	PCPG_33768	0.704591	Promoter	C7orf57	-1.53859
chr6	157764474	157764975	CESC_22408	0.451098	Intron	SNX9	-1.59854
chr1	180154548	180155049	CHOL_4762	0.766467	Promoter	QSOX1	-1.14429
chr16	23504665	23505166	HNSC_73100	0.538922	Intron	GGA2	-1.46199
chr10	128126306	128126807	STAD_69525	0.636727	Promoter	MKI67	-1.35118
chr1	144546160	144546661	HNSC_4980	0.49501	Distal		-1.23895
chrX	72277060	72277561	CESC_55490	0.590818	Promoter	RPS4X	-1.23073
chr1	207321272	207321773	CESC_6163	0.628743	Promoter	CD55	-1.86772
chr3	146544496	146544997	CHOL_15201	0.59481	Promoter	PLSCR1	-1.29467
chrX	15790185	15790686	CESC_54875	0.610778	Promoter	ZRSR2	-1.33549
chr13	74133689	74134190	HNSC_66102	0.608782	Distal		-1.85894
chr1	154955101	154955602	GBM_4362	0.506986	Promoter	PBXIP1	-1.58572
chr11	95254219	95254720	GBM_47739	0.439122	Distal		-1.95855
chrX	131813072	131813573	ACC_90260	0.451098	Intron	FIRRE	-2.55575
chr2	148524310	148524811	THCA_13976	0.42515	Distal		-2.84038
chr6	137824092	137824593	PCPG_30890	0.469062	Exon	LINC02539	-2.61619

## Sheet: STAD
Tissue specifically inaccessible regions in stomach cancer
seqnames	start	end	name	GC percent	annotation	gene name	RelAccS
chr6	53348714	53349215	KIRP_50215	0.62475	Promoter	ELOVL5	-1.09917
chr10	88582664	88583165	LGG_46214	0.612774	Promoter	RNLS	-1.80908
chr4	155758721	155759222	LGG_22141	0.634731	Promoter	GUCY1B1	-1.91158
chrX	2707340	2707841	ESCA_124491	0.510978	Intron	XG	-1.34636
chr2	71227153	71227654	LUSC_15175	0.522954	Promoter	PAIP2B	-1.25356
chr19	4976215	4976716	THCA_83053	0.510978	Intron	KDM4B	-1.64874
chr14	92513350	92513851	ACC_65837	0.726547	Promoter	RIN3	-1.29869
chr13	87671119	87671620	LGG_57259	0.612774	Promoter	MIR4500HG	-1.41295
chr17	14300646	14301147	CESC_44998	0.622754	Promoter	HS3ST3B1	-1.25233
chr15	80160579	80161080	THCA_71481	0.572854	Intron	FAH	-1.41819
chr8	106269980	106270481	CHOL_31957	0.748503	Promoter	OXR1	-1.31489
chr10	110497537	110498038	CESC_31403	0.744511	Promoter	DUSP5	-1.2509
chr19	36916082	36916583	ACC_80639	0.648703	Promoter	ZNF829	-1.14525
chr12	38904779	38905280	KIRC_60134	0.556886	Promoter	CPNE8	-1.13973
chr3	98901555	98902056	CESC_12410	0.716567	Promoter	DCBLD2	-1.08707
chr7	87933999	87934500	LGG_34587	0.700599	Promoter	ADAM22	-1.2901
chr7	114922804	114923305	ACC_37489	0.616766	Promoter	MDFIC	-1.767
chr2	200713010	200713511	KIRC_14830	0.477046	Exon	LINC01792	-1.39648
chr19	8592109	8592610	TGCT_64961	0.636727	5'	MYO1F	-1.18515
chr3	142723736	142724237	SKCM_23075	0.612774	Promoter	TRPC1	-1.42913
chr9	2017308	2017809	CESC_27097	0.714571	5'	SMARCA2	-1.1095
chr3	93979800	93980301	CESC_12366	0.578842	Promoter	ARL13B	-1.31325
chrX	101931857	101932358	CESC_55586	0.608782	Promoter	ZMAT1	-1.38126
chr6	71288512	71289013	CESC_21368	0.782435	Promoter	OGFRL1	-1.70489
chr3	46110990	46111491	BLCA_20535	0.449102	Distal		-1.41621
chr5	98929328	98929829	KIRC_27092	0.640719	Promoter	CHD1	-1.54713
chr4	102345327	102345828	MESO_20254	0.58483	5'	SLC39A8	-1.20032
chr14	101722369	101722870	PRAD_81885	0.546906	Intron	LINC00239	-1.21521
chr3	98039514	98040015	CESC_12387	0.397206	Distal		-2.39423
chr4	155809759	155810260	CHOL_18973	0.325349	Distal		-1.15036
