# Supplementary material for: Integrating chromatin accessibility states in the design of targeted sequencing panels for liquid biopsy
Source: Sci Rep. 2022 Jun 21;12:10447. doi: 10.1038/s41598-022-14675-z (PMC9213477; doi:10.1038/s41598-022-14675-z)
Supplement: Supplementary file 9 — Supplementary Information 9. [file 41598_2022_14675_MOESM9_ESM.xls]

## Sheet: Sheet1
Table of AUC of binary classifications
AUC of binary classification (5-fold cross validation) using accessible ATAC-seq regions
	BRCA(n= 60)	COAD (n=41 )	PRAD (n=26)	LUNG (n=38)	KIDNEY (n=21)	STAD (n=21)	LIHC (n=17)
RF	0.99	1	1	0.97	1	0.95	1
SVM	1	1	1	0.98	1	0.95	1
LASSO	0.99	1	1	0.98	1	0.96	1
AUC of binary classification (5-fold cross validation) using inaccessible ATAC-seq regions
	BRCA(n= 75)	COAD (n=41 )	PRAD (n=26)	LUNG (n=38)	KIDNEY (n=21)	STAD (n=21)	LIHC (n=17)
RF	0.99	0.97	0.98	0.93	0.99	0.91	0.99
SVM	1	1	1	0.98	1	0.93	1
LASSO	1	1	1	0.97	1	0.91	1
