# Supplementary material for: Integrating chromatin accessibility states in the design of targeted sequencing panels for liquid biopsy
Source: Sci Rep. 2022 Jun 21;12:10447. doi: 10.1038/s41598-022-14675-z (PMC9213477; doi:10.1038/s41598-022-14675-z)
Supplement: Supplementary file 10 — Supplementary Information 10. [file 41598_2022_14675_MOESM10_ESM.xls]

## Sheet: BRCA tDMRs
sorted t-DMRs for Breast cancer
	Hypo methylated regions								Hyper methylated regions
	seqnames	start	end	Breast_betaValue	RelAccS	gene name	annotation		seqnames	start	end	Breast_betaValue	RelAccS	gene name	annotation
	chr21	38289640	38290141	0.447569	-2.21927	LINC01423	Intron		chr1	110672580	110672810	0.532748	-1.85524	KCNA3	Promoter
	chr20	58306738	58307239	0.514537	-1.85481	PPP4R1L	Promoter		chr1	110672580	110672810	0.532748	-1.85524	KCNA3	Promoter
	chr20	58306738	58307239	0.514537	-1.85481	PPP4R1L	Promoter		chr2	26184824	26184924	0.224	-1.61873	GAREM2	Exon
	chr20	58306738	58307239	0.455875	-1.85481	PPP4R1L	Promoter		chr5	42993116	42993617	0.500434	-1.45436	FLJ32255	Promoter
	chr7	93117795	93118296	0.507768	-1.83676	SAMD9	Promoter		chr5	42993116	42993617	0.474035	-1.45436	FLJ32255	Promoter
	chr6	24935763	24936264	0.33605	-1.83597	RIPOR2	5'		chr5	42993116	42993617	0.474035	-1.45436	FLJ32255	Promoter
	chr6	24935763	24936264	0.33605	-1.83597	RIPOR2	5'		chr5	42994842	42995845	0.482012	-1.4209	FLJ32255	Promoter
	chr21	38273913	38274414	0.447569	-1.81134	LINC01423	Intron		chr5	42994842	42995845	0.482012	-1.4209	FLJ32255	Promoter
	chr3	186185051	186185552	0.325307	-1.54873	ETV5	Intron		chr5	42994842	42995845	0.500434	-1.4209	FLJ32255	Promoter
	chr1	157566402	157566903	0.526838	-1.50359		Distal		chr5	42994842	42995845	0.500434	-1.4209	FLJ32255	Promoter
	chr20	1537620	1538121	0.522634	-1.40142	SIRPD	Intron		chr5	42994842	42995845	0.474035	-1.4209	FLJ32255	Promoter
	chr20	1537620	1538121	0.440519	-1.40142	SIRPD	Intron		chr5	42994842	42995845	0.474035	-1.4209	FLJ32255	Promoter
	chr21	38277381	38277882	0.447569	-1.39477	LINC01423	Intron		chr5	42994842	42995845	0.474035	-1.4209	FLJ32255	Promoter
	chr19	56270697	56271198	0.476086	-1.36594	EDDM13	Promoter		chr5	42994842	42995845	0.474035	-1.4209	FLJ32255	Promoter
	chr19	56270697	56271198	0.54887	-1.36594	EDDM13	Promoter		chr5	42993648	42994149	0.500434	-1.29397	FLJ32255	Promoter
	chr14	81464701	81465202	0.32297	-1.31735		Distal		chr5	42993648	42994149	0.474035	-1.29397	FLJ32255	Promoter
	chr11	59224457	59224958	0.585225	-1.29186		Distal		chr5	42993648	42994149	0.474035	-1.29397	FLJ32255	Promoter
	chr7	142558274	142558429	0.537646	-1.28558		Distal		chr4	80202409	80202509	0.151	-1.27107	PRDM8	Exon
	chr7	142558274	142558429	0.586691	-1.28558		Distal		chr22	39412524	39413025	0.458462	-1.2596	TAB1	Intron
	chr14	81519627	81520128	0.32297	-1.28033	SEL1L	Intron		chr12	95918419	95918920	0.505162	-1.21847	CCDC38	5'
	chr1	54481389	54481890	0.35284	-1.24454		Distal		chr20	38807023	38807123	0.288	-1.20932	PPP1R16B	Promoter
	chr1	54481389	54481890	0.35284	-1.24454		Distal		chr19	41597496	41597997	0.50341	-1.20389		Distal
	chr12	21509596	21510097	0.475798	-1.23201	GOLT1B	Intron		chr14	60327822	60327845	0.285	-1.19904		Distal
	chr2	97734637	97734758	0.728	-1.17208	ZAP70	Exon		chr4	80202917	80203017	0.248	-1.16629	PRDM8	Exon
	chr2	97734637	97734758	0.716	-1.17208	ZAP70	Exon		chr13	28492472	28492640	0.321342	-1.15391	FLT1	Promoter
	chr3	52721402	52721446	0.461059	-1.14624	GLT8D1	Intron		chr9	73022917	73023418	0.34393	-1.10799	ALDH1A1	Intron
	chr2	206542877	206543378	0.434075	-1.11745	FAM237A	Exon		chr7	117119374	117119875	0.62351	-1.09543	ST7-AS2	3'
	chr16	6827275	6827776	0.350746	-1.09883	MIR8065	Intron		chr7	117119374	117119875	0.62351	-1.09543	ST7-AS2	3'
	chr16	7039101	7039602	0.350746	-1.0949	MIR8065	Intron		chr16	23847908	23848102	0.379251	-1.07379	PRKCB	Intron
	chr1	54480426	54480927	0.35284	-1.09483		Distal		chr20	4961691	4962192	0.59537	-1.04884	SLC23A2	Intron
	chr1	54480426	54480927	0.35284	-1.09483		Distal		chr20	4961691	4962192	0.595882	-1.04884	SLC23A2	Intron
	chr7	93165353	93165854	0.507768	-1.08837		Distal		chr12	95942749	95943250	0.461162	-1.03508	AMDHD1	Promoter
	chr19	51651124	51651625	0.516845	-1.0644		Distal		chr12	95942749	95943250	0.445241	-1.03508	AMDHD1	Promoter
	chr19	51651124	51651625	0.536841	-1.0644		Distal		chr12	95942749	95943250	0.505162	-1.03508	AMDHD1	Promoter
	chr19	51651124	51651625	0.536841	-1.0644		Distal		chr12	95942749	95943250	0.428392	-1.03508	AMDHD1	Promoter
	chr11	131411985	131412261	0.404553	-1.05089	NTM	Intron		chr12	95942749	95943250	0.428392	-1.03508	AMDHD1	Promoter
	chr11	131411985	131412261	0.404553	-1.05089	NTM	Intron		chr12	95942749	95943250	0.488561	-1.03508	AMDHD1	Promoter
	chr12	4914688	4915189	0.415196	-1.04057	KCNA1	3'		chr12	95942749	95943250	0.459636	-1.03508	AMDHD1	Promoter
	chr7	48964348	48964509	0.490916	-1.03823		Distal		chr12	95942749	95943250	0.459636	-1.03508	AMDHD1	Promoter
	chr21	38306389	38306890	0.447569	-1.01185	LINC01423	3'		chr1	169427222	169427723	0.625704	-1.0166	CCDC181	5'
	chr7	124929712	124930213	0.50785	-1.00483	LOC101928283	Promoter		chr19	41595226	41595727	0.50341	-0.971494		Distal
	chr21	38282964	38283465	0.447569	-1.00469	LINC01423	Intron		chr12	118625241	118625742	0.743783	-0.913503		Distal
	chr14	81533736	81534237	0.32297	-0.996978	SEL1L	Promoter		chr1	47697974	47698475	0.37559	-0.91337	FOXD2	Intron
	chr11	96105452	96105953	0.630488	-0.992904	MTMR2	Intron		chr1	47697974	47698475	0.455755	-0.91337	FOXD2	Intron
	chr1	111221611	111221937	0.480926	-0.992312	DENND2D	Intron		chr1	47697974	47698475	0.518208	-0.91337	FOXD2	Intron
	chr12	127235733	127236234	0.47166	-0.970317		Distal		chr1	47697974	47698475	0.450736	-0.91337	FOXD2	Intron
	chr12	129594696	129595197	0.375354	-0.96901	TMEM132D	Intron		chr20	61449959	61450460	0.553674	-0.906262	LOC100128310	Intron
	chr16	83015871	83016372	0.329357	-0.952597	LOC101928417	Intron		chr1	110671910	110672411	0.532748	-0.895491	KCNA3	Promoter
	chr12	127223572	127224073	0.47166	-0.952223		Distal		chr1	110671910	110672411	0.532748	-0.895491	KCNA3	Promoter
	chr12	127223572	127224073	0.47166	-0.952223		Distal		chr5	140146022	140146122	0.56	-0.869371		Distal
	chr16	6897814	6898315	0.350746	-0.950112	MIR8065	Intron		chr5	42994334	42994835	0.500434	-0.867352	FLJ32255	Promoter
	chr6	24936531	24937032	0.33605	-0.943338	RIPOR2	Intron		chr5	42994334	42994835	0.474035	-0.867352	FLJ32255	Promoter
	chr6	24936531	24937032	0.33605	-0.943338	RIPOR2	Intron		chr5	42994334	42994835	0.474035	-0.867352	FLJ32255	Promoter
	chr5	148730885	148731386	0.483186	-0.939896		Distal		chr1	169371376	169371877	0.625704	-0.842717	BLZF1	Intron
	chr16	82991396	82991897	0.329357	-0.930376	LOC101928417	Promoter		chr1	34885689	34885789	0.4	-0.833314	SMIM12	Exon
	chr16	7059508	7060009	0.350746	-0.926757	MIR8065	Intron		chr4	5021447	5021948	0.566196	-0.829068	CYTL1	Promoter
	chr11	122024172	122024516	0.581128	-0.926162	MIR125B1	Intron		chr20	38646376	38646476	0.203	-0.82534	ARHGAP40	Intron
	chr11	122024172	122024516	0.581128	-0.926162	MIR125B1	Intron		chr20	4962227	4962728	0.59537	-0.822213	SLC23A2	Intron
	chr11	122024172	122024516	0.581128	-0.926162	MIR125B1	Intron		chr20	4962227	4962728	0.595882	-0.822213	SLC23A2	Intron
	chr1	111219937	111220260	0.480926	-0.922561	DENND2D	Intron		chr2	105470927	105471141	0.41302	-0.816851		Distal
	chr16	82987716	82988217	0.329357	-0.91993	LOC101928417	Promoter		chr2	105470927	105471141	0.41302	-0.816851		Distal
	chr12	130391084	130391139	0.316519	-0.90845		Distal		chr2	105470927	105471141	0.435506	-0.816851		Distal
	chr1	205313856	205314357	0.417305	-0.906527	NUAK2	Intron		chr16	24268157	24268658	0.477199	-0.795049	CACNG3	Intron
	chr1	205313856	205314357	0.417305	-0.906527	NUAK2	Intron		chr16	24268157	24268658	0.477199	-0.795049	CACNG3	Intron
	chrX	111915139	111915640	0.448767	-0.904453	TRPC5OS	Intron		chr16	24268157	24268658	0.477199	-0.795049	CACNG3	Intron
	chrX	111918578	111919079	0.448767	-0.903979	TRPC5OS	Intron		chr20	22563077	22563578	0.458458	-0.78485	LINC00261	Exon
	chr1	152769838	152770086	0.491357	-0.886611		Distal		chr20	22563077	22563578	0.378767	-0.78485	LINC00261	Exon
	chr1	157734277	157734778	0.504294	-0.879933		Distal		chr1	110671207	110671708	0.532748	-0.779158		Distal
	chr1	157734277	157734778	0.504294	-0.879933		Distal		chr4	41569937	41570438	0.623812	-0.776741	PHOX2B	Intron
	chr1	157734277	157734778	0.453172	-0.879933		Distal		chr5	43397078	43397180	0.201	-0.774548	CCL28	5'
	chr1	64687534	64688035	0.556852	-0.876604	RAVER2	Intron		chr5	43397078	43397180	0.168	-0.774548	CCL28	5'
	chr16	6857485	6857986	0.350746	-0.875123	MIR8065	Intron		chr20	61449141	61449642	0.553674	-0.768911	LOC100128310	Intron
	chr12	127767579	127768080	0.517616	-0.872956	LINC02393	Intron		chr6	29724173	29724308	0.176	-0.767858	HCP5B	Exon
	chr12	127767579	127768080	0.517616	-0.872956	LINC02393	Intron		chr6	29724173	29724308	0.146	-0.767858	HCP5B	Exon
	chr12	127767579	127768080	0.470916	-0.872956	LINC02393	Intron		chr6	29724173	29724308	0.231	-0.767858	HCP5B	Exon
	chr12	127767579	127768080	0.470916	-0.872956	LINC02393	Intron		chr6	29724173	29724308	0.311	-0.767858	HCP5B	Exon
	chr16	2794798	2794869	0.598428	-0.864104	SNORA3C	Promoter		chr15	29034087	29034538	0.546911	-0.760146	GOLGA6L7	Intron
	chr16	6835858	6836359	0.350746	-0.860451	MIR8065	Intron		chr13	45615653	45615798	0.295	-0.751308	ERICH6B	Promoter
	chr16	83002880	83003381	0.329357	-0.856762	LOC101928417	Intron		chr13	45615653	45615798	0.31	-0.751308	ERICH6B	Promoter
	chr11	131533068	131533569	0.564211	-0.849496	LOC101929653	Intron		chr3	9179832	9180189	0.591335	-0.751113	SRGAP3-AS2	Intron
	chr11	131533068	131533569	0.584649	-0.849496	LOC101929653	Intron		chr3	9179832	9180189	0.591335	-0.751113	SRGAP3-AS2	Intron
	chr12	128243579	128243592	0.394626	-0.846239		Distal		chr3	9179832	9180189	0.591335	-0.751113	SRGAP3-AS2	Intron
	chr12	128243579	128243592	0.394626	-0.846239		Distal		chr1	76083240	76083741	0.495578	-0.749722	ST6GALNAC3	Intron
	chr12	128243579	128243592	0.394626	-0.846239		Distal		chr1	76083240	76083741	0.501407	-0.749722	ST6GALNAC3	Intron
	chr12	128243579	128243592	0.394626	-0.846239		Distal		chr4	41561220	41561721	0.623812	-0.742398	PHOX2B	Intron
	chr12	128243579	128243592	0.394626	-0.846239		Distal		chr6	390928	391429	0.361892	-0.731868	IRF4	Promoter
	chr1	152884014	152884031	0.529795	-0.843995	SMCP	Intron		chr1	119528964	119529465	0.560718	-0.729802		Distal
	chr11	131534588	131534950	0.584649	-0.838878	LOC101929653	Exon		chr1	165395424	165395925	0.499155	-0.722341		Distal
	chr13	42804152	42804653	0.568824	-0.836025		Distal		chr6	10881783	10882284	0.466446	-0.710763	GCM2	Promoter
	chr13	42804152	42804653	0.568824	-0.836025		Distal		chr6	10881783	10882284	0.518302	-0.710763	GCM2	Promoter
	chr13	42804152	42804653	0.568824	-0.836025		Distal		chr6	10881783	10882284	0.44359	-0.710763	GCM2	Promoter
	chr17	10369937	10370438	0.475517	-0.835753	MYH13	Promoter		chr6	10881783	10882284	0.487945	-0.710763	GCM2	Promoter
	chr17	10369937	10370438	0.507261	-0.835753	MYH13	Promoter		chr6	10881783	10882284	0.490909	-0.710763	GCM2	Promoter
	chr16	7037526	7038027	0.350746	-0.834957	MIR8065	Intron		chr3	99876132	99876232	0.393	-0.706508	CMSS1	5'
	chr6	161128536	161129037	0.546895	-0.834409		Distal		chr3	99876251	99876351	0.326	-0.706508	CMSS1	Intron
	chr6	161128536	161129037	0.546895	-0.834409		Distal		chr17	46824962	46825463	0.514264	-0.687823	GOSR2	Intron
	chr3	160941833	160942334	0.533554	-0.832023	NMD3	Intron		chr17	46824962	46825463	0.514264	-0.687823	GOSR2	Intron
	chr4	7774563	7774769	0.514028	-0.830576	AFAP1-AS1	Exon		chr17	46824962	46825463	0.514264	-0.687823	GOSR2	Intron
	chr16	25698955	25699429	0.337919	-0.827889	HS3ST4	Intron		chr17	46824962	46825463	0.514264	-0.687823	GOSR2	Intron
	chr16	25698955	25699429	0.337919	-0.827889	HS3ST4	Intron		chr1	165394770	165395271	0.499155	-0.687737		Distal
	chr1	157549876	157550377	0.526838	-0.822891	FCRL5	Promoter		chr19	50877230	50877606	0.803495	-0.681421	KLK2	3'
	chr12	5026495	5026996	0.346395	-0.820284		Distal		chr4	85414904	85415405	0.502629	-0.675708		Distal
	chr16	6883905	6884406	0.350746	-0.817434	MIR8065	Intron		chr3	169528054	169528555	0.49732	-0.675688	MECOM-AS1	Intron
	chr15	98395917	98396418	0.529609	-0.814513	LINC02351	Intron		chr3	169528054	169528555	0.49732	-0.675688	MECOM-AS1	Intron
	chr5	140591926	140592427	0.412084	-0.81023	APBB3	Promoter		chr3	169528054	169528555	0.49732	-0.675688	MECOM-AS1	Intron
	chr5	140591926	140592427	0.412084	-0.81023	APBB3	Promoter		chr22	23838987	23839075	0.16	-0.668773	VPREB3	5'
	chr2	66656218	66656570	0.236731	-0.804929	LINC01797	Intron		chr1	63788846	63789317	0.435605	-0.661669	ROR1	Exon 1
	chr2	66656218	66656570	0.236731	-0.804929	LINC01797	Intron		chr6	391455	391956	0.361892	-0.66108	IRF4	Promoter
	chr2	66656218	66656570	0.236731	-0.804929	LINC01797	Intron		chr6	391455	391956	0.403145	-0.66108	IRF4	Promoter
	chr16	6905573	6906074	0.350746	-0.804821	MIR8065	Intron		chr6	391455	391956	0.352334	-0.66108	IRF4	Promoter
	chr12	126914353	126914854	0.577541	-0.797504		Distal		chr6	391455	391956	0.391277	-0.66108	IRF4	Promoter
	chr7	154277904	154278405	0.567173	-0.796026	LOC101929998	Intron		chr9	73013947	73014448	0.34393	-0.658381	ALDH1A1	Intron
	chr7	31729357	31729858	0.532542	-0.792321		Distal		chr15	60297005	60297506	0.316795	-0.65075		Distal
	chrX	133792501	133792713	0.463881	-0.791627	GPC3-AS1	Intron		chr15	60297005	60297506	0.321455	-0.65075		Distal
	chrX	133792501	133792713	0.463881	-0.791627	GPC3-AS1	Intron		chr5	35991248	35991492	0.579589	-0.648439	UGT3A1	5'
	chr16	82992799	82993300	0.329357	-0.791621	LOC101928417	Promoter		chr5	35991248	35991492	0.579589	-0.648439	UGT3A1	5'
	chr1	157726743	157727244	0.504294	-0.790573		Distal		chr4	41571182	41571683	0.623812	-0.647517	PHOX2B	Intron
	chr1	157726743	157727244	0.504294	-0.790573		Distal		chr1	169367616	169368117	0.625704	-0.641241	NME7	Promoter
	chr1	157726743	157727244	0.453172	-0.790573		Distal		chr18	70536623	70536774	0.410142	-0.640154	GTSCR1	Exon
	chr18	56339277	56339584	0.404958	-0.790355		Distal		chr18	70536623	70536774	0.410142	-0.640154	GTSCR1	Exon
	chr18	56339277	56339584	0.404958	-0.790355		Distal		chr18	70536623	70536774	0.404323	-0.640154	GTSCR1	Exon
	chr18	56339277	56339584	0.404958	-0.790355		Distal		chr17	46803526	46804027	0.412266	-0.636495	GOSR2	Intron
	chr18	56339277	56339584	0.404958	-0.790355		Distal		chr17	46803526	46804027	0.412266	-0.636495	GOSR2	Intron
	chr16	7058126	7058627	0.350746	-0.787401	MIR8065	Intron		chr4	41748600	41749101	0.459305	-0.634917	PHOX2B	Promoter
	chr15	98408214	98408715	0.529609	-0.78476	LINC02351	Intron		chr6	392628	393037	0.391277	-0.63024	IRF4	Promoter
	chr17	10360177	10360678	0.475517	-0.782583	MYH13	Exon		chr11	8192495	8192671	0.400574	-0.629614		Distal
	chr11	96091447	96091948	0.630488	-0.782398	MTMR2	Exon		chr3	147184742	147185243	0.494986	-0.621575	LOC440982	Intron
	chr7	93148129	93148630	0.507768	-0.780457	SAMD9L	Promoter		chr15	86162132	86162633	0.437866	-0.62074	LINC01584	Intron
	chr20	22385031	22385532	0.578196	-0.780074	LOC284788	Intron		chr15	86162132	86162633	0.437866	-0.62074	LINC01584	Intron
	chr20	22385031	22385532	0.578196	-0.780074	LOC284788	Intron		chr6	5132666	5133167	0.683444	-0.619232	MIR3691	Exon 1
	chr1	241964741	241965242	0.493754	-0.779157		Distal		chr4	41572591	41573092	0.623812	-0.619178	PHOX2B	Intron
	chr14	88121710	88122211	0.549304	-0.776181		Distal		chr17	1228534	1228634	0.25	-0.619134	BHLHA9	Intron
	chr14	88121710	88122211	0.549304	-0.776181		Distal		chr8	142464378	142464478	0.47	-0.618466	ADGRB1	Exon
	chr14	88121710	88122211	0.479423	-0.776181		Distal		chr5	42992935	42992999	0.474035	-0.614799	FLJ32255	Promoter
	chr16	6836768	6837269	0.350746	-0.776008	MIR8065	Intron		chr5	42992935	42992999	0.474035	-0.614799	FLJ32255	Promoter
	chr2	9984088	9984589	0.223603	-0.7745	GRHL1	Intron		chr1	165407010	165407511	0.499155	-0.613578	RXRG	Intron
	chr7	127258062	127258196	0.566158	-0.769634		Distal		chr19	50875685	50876186	0.803495	-0.612307	KLK2	5'
	chrX	111922282	111922783	0.448767	-0.766899	TRPC5OS	Intron		chr5	78416556	78417057	0.497364	-0.611984	SCAMP1	Exon
	chr13	42808549	42809050	0.568824	-0.759641		Distal		chr19	50876473	50876974	0.803495	-0.607395	KLK2	5'
	chr13	42808549	42809050	0.568824	-0.759641		Distal		chr3	9862677	9862777	0.636	-0.604888		Distal
	chr13	42808549	42809050	0.568824	-0.759641		Distal		chr3	9862823	9862923	0.432	-0.604888		Distal
	chr16	6884570	6885071	0.350746	-0.758916	MIR8065	Intron		chr5	1875384	1875547	0.519	-0.602986		Distal
	chr11	131534004	131534505	0.584649	-0.758038	LOC101929653	Exon		chr5	1875384	1875547	0.496	-0.602986		Distal
	chr12	127254499	127255000	0.47166	-0.756296		Distal		chr5	1875722	1875822	0.527	-0.602986		Distal
	chr2	2191510	2191690	0.348639	-0.751272	MYT1L-AS1	Intron		chr4	41543479	41543980	0.623812	-0.589693	LIMCH1	Intron
	chr2	2191510	2191690	0.348639	-0.751272	MYT1L-AS1	Intron		chr20	11902150	11902651	0.693479	-0.586781	BTBD3	Intron
	chr2	2191510	2191690	0.401452	-0.751272	MYT1L-AS1	Intron		chr20	11902150	11902651	0.681404	-0.586781	BTBD3	Intron
	chr2	2191510	2191690	0.401452	-0.751272	MYT1L-AS1	Intron		chr18	56940670	56940686	0.427973	-0.586125	LINC-ROR	Intron
	chr18	61448293	61448794	0.375477	-0.751126	CDH20	Intron		chr12	103696090	103696322	0.48501	-0.586063	STAB2	Intron
	chr18	61448293	61448794	0.375477	-0.751126	CDH20	Intron		chr4	41550238	41550739	0.623812	-0.584236	LIMCH1	Intron
	chr18	61448293	61448794	0.375477	-0.751126	CDH20	Intron		chr14	60934184	60934685	0.453776	-0.574639	SLC38A6	Intron
	chr16	7025553	7026054	0.350746	-0.748668	MIR8065	Intron		chr1	165392937	165393438	0.499155	-0.573014		Distal
	chr7	154372220	154372721	0.567173	-0.748123	LOC101929998	Intron		chr7	117118751	117119252	0.62351	-0.567504	ST7-AS2	Intron
	chr7	154353788	154354289	0.567173	-0.745778	LOC101929998	Intron		chr7	117118751	117119252	0.62351	-0.567504	ST7-AS2	Intron
	chr1	56879697	56880198	0.535336	-0.745661	C8A	Intron		chr4	41750073	41750386	0.459305	-0.566727	PHOX2B	Promoter
	chr1	56879697	56880198	0.535336	-0.745661	C8A	Intron		chr4	41749402	41749903	0.459305	-0.565312	PHOX2B	Promoter
	chr2	3747339	3747840	0.478867	-0.744149	DCDC2C	Intron		chr4	41583200	41583701	0.623812	-0.557986	PHOX2B	Intron
	chr13	112624547	112625048	0.585463	-0.741143		Distal		chr2	219514224	219514419	0.386	-0.554486	ASIC4	Promoter
	chr3	69811646	69812147	0.43896	-0.73997	MITF	Intron		chr2	219514224	219514419	0.489	-0.554486	ASIC4	Promoter
	chr20	22387412	22387913	0.578196	-0.739434	LOC284788	Intron		chr2	219514224	219514419	0.463	-0.554486	ASIC4	Promoter
	chr20	22387412	22387913	0.578196	-0.739434	LOC284788	Intron		chr2	219514224	219514419	0.489	-0.554486	ASIC4	Promoter
	chr1	19812644	19812994	0.489551	-0.739349	RNF186	Promoter		chr2	219514224	219514419	0.47	-0.554486	ASIC4	Promoter
	chr15	98289699	98290200	0.529609	-0.736803	LINC02351	Intron		chr2	219514224	219514419	0.306	-0.554486	ASIC4	Promoter
	chr7	154302295	154302796	0.567173	-0.731814	LOC101929998	Intron		chr2	219514224	219514419	0.463	-0.554486	ASIC4	Promoter
	chr15	80878256	80878636	0.470369	-0.731534	MIR549A	Intron		chr2	219514224	219514419	0.463	-0.554486	ASIC4	Promoter
	chr16	6932352	6932853	0.350746	-0.731413	MIR8065	Intron		chr2	219514224	219514419	0.489	-0.554486	ASIC4	Promoter
	chr8	81082237	81082738	0.555531	-0.729954	PAG1	Intron		chr2	219514224	219514419	0.47	-0.554486	ASIC4	Promoter
	chr12	5027405	5027422	0.346395	-0.725061		Distal		chr2	219514224	219514419	0.386	-0.554486	ASIC4	Promoter
	chr6	161132243	161132744	0.546895	-0.71919	MAP3K4	3'		chr2	219514224	219514419	0.489	-0.554486	ASIC4	Promoter
	chr20	59823427	59823928	0.574655	-0.718288	SYCP2	Intron		chr2	219514224	219514419	0.306	-0.554486	ASIC4	Promoter
	chr20	59823427	59823928	0.531292	-0.718288	SYCP2	Intron		chr2	219514224	219514419	0.47	-0.554486	ASIC4	Promoter
	chr12	5025984	5026485	0.346395	-0.715427	KCNA5	Exon		chr2	219514427	219514527	0.33	-0.554486	ASIC4	Promoter
	chr16	6943530	6944031	0.350746	-0.713749	MIR8065	Intron		chr7	8515562	8516063	0.438337	-0.553774	NXPH1	Intron
	chr13	42811486	42811987	0.568824	-0.712	LINC01050	Promoter		chr19	15584568	15585069	0.650212	-0.553031	CYP4F8	Exon 1
	chr13	42811486	42811987	0.568824	-0.712	LINC01050	Promoter		chr19	15584568	15585069	0.659469	-0.553031	CYP4F8	Exon 1
	chr13	42811486	42811987	0.568824	-0.712	LINC01050	Promoter		chr3	49844734	49845191	0.69325	-0.549956	TRAIP	Intron
	chr16	7086813	7087314	0.350746	-0.705959	MIR8065	Intron		chr3	49844734	49845191	0.69325	-0.549956	TRAIP	Intron
	chr1	64676690	64677191	0.556852	-0.705435	RAVER2	Exon		chr3	49844734	49845191	0.69325	-0.549956	TRAIP	Intron
	chr1	157739550	157740051	0.504294	-0.701986		Distal		chr3	49844734	49845191	0.69325	-0.549956	TRAIP	Intron
	chr1	157739550	157740051	0.504294	-0.701986		Distal		chr7	8493242	8493743	0.438337	-0.54853	NXPH1	Intron
	chr1	157739550	157740051	0.453172	-0.701986		Distal		chr4	3371724	3371994	0.569107	-0.548101	HGFAC	Intron
	chr1	54479218	54479719	0.35284	-0.70161		Distal		chr4	3371724	3371994	0.438905	-0.548101	HGFAC	Intron
	chr1	54479218	54479719	0.35284	-0.70161		Distal		chr20	44500145	44500646	0.378695	-0.547274	SERINC3	3'
	chr15	98315793	98316294	0.529609	-0.696303		Distal		chr5	38257547	38257825	0.427432	-0.545426	EGFLAM	Promoter
	chr12	21511287	21511788	0.475798	-0.695938	GOLT1B	Intron		chr5	38257547	38257825	0.427432	-0.545426	EGFLAM	Promoter
	chr2	2192313	2192814	0.348639	-0.693555	MYT1L-AS1	Intron		chr5	38257547	38257825	0.427432	-0.545426	EGFLAM	Promoter
	chr2	2192313	2192814	0.348639	-0.693555	MYT1L-AS1	Intron		chr5	38257547	38257825	0.427432	-0.545426	EGFLAM	Promoter
	chr2	2192313	2192814	0.401452	-0.693555	MYT1L-AS1	Intron		chr5	76937744	76938245	0.562454	-0.539502		Distal
	chr2	2192313	2192814	0.401452	-0.693555	MYT1L-AS1	Intron		chr2	127412022	127412523	0.442843	-0.539066		Distal
	chrX	111922957	111923166	0.448767	-0.691287	TRPC5OS	Intron		chr2	127412022	127412523	0.442843	-0.539066		Distal
	chr7	28889453	28889714	0.376751	-0.688127		Distal		chr2	127412022	127412523	0.442843	-0.539066		Distal
	chr7	154330274	154330775	0.567173	-0.688011	LOC101929998	Intron		chr2	127412022	127412523	0.40965	-0.539066		Distal
	chr3	38985908	38986409	0.611241	-0.68656	SCN11A	Intron		chr2	127412022	127412523	0.412423	-0.539066		Distal
	chr20	58228512	58229013	0.514537	-0.686524	ANKRD60	Promoter		chr2	127412022	127412523	0.436835	-0.539066		Distal
	chr16	6892932	6893433	0.350746	-0.685533	MIR8065	Intron		chr2	127412022	127412523	0.436835	-0.539066		Distal
	chr10	31543521	31544022	0.576503	-0.682067		Distal		chr2	127412022	127412523	0.48668	-0.539066		Distal
	chr16	6890730	6891231	0.350746	-0.679097	MIR8065	Intron		chr3	49843191	49843271	0.69325	-0.53538	TRAIP	Exon
	chr16	82992235	82992736	0.329357	-0.678603	LOC101928417	Promoter		chr3	49843191	49843271	0.69325	-0.53538	TRAIP	Exon
	chr15	98403455	98403956	0.529609	-0.67702	LINC02351	Intron		chr3	49843191	49843271	0.69325	-0.53538	TRAIP	Exon
	chr21	38244838	38245339	0.447569	-0.676824	DSCR10	Intron		chr3	49843191	49843271	0.69325	-0.53538	TRAIP	Exon
	chrX	111917515	111918016	0.448767	-0.676803	TRPC5OS	Intron		chr1	76084228	76084729	0.495578	-0.526668	ST6GALNAC3	Intron
	chr15	98304283	98304784	0.529609	-0.676585		Distal		chr1	76084228	76084729	0.501407	-0.526668	ST6GALNAC3	Intron
	chr1	237201126	237201594	0.581417	-0.675397	RYR2	Intron		chr1	165381044	165381545	0.499155	-0.524724		Distal
	chr1	237201126	237201594	0.581417	-0.675397	RYR2	Intron		chr1	75626189	75626580	0.41532	-0.52149		Distal
	chr6	161151909	161152410	0.546895	-0.672493	AGPAT4	Intron		chr14	93897084	93897225	0.359501	-0.520471	MIR4506	Exon 1
	chr5	180367899	180368400	0.486323	-0.664954		Distal		chr4	41747942	41748443	0.459305	-0.518916	PHOX2B	Promoter
	chr1	159274925	159275426	0.377628	-0.663304		Distal		chr14	29233146	29233647	0.451557	-0.517414	LINC02282	Intron
	chr10	30914939	30915440	0.358481	-0.662296	ZNF438	Intron		chr14	29233146	29233647	0.451557	-0.517414	LINC02282	Intron
	chr10	10986551	10987052	0.561647	-0.661797	LINC00710	Intron		chr1	165382096	165382597	0.499155	-0.506631		Distal
	chr16	6932946	6933447	0.350746	-0.661568	MIR8065	Intron		chr3	147148845	147149346	0.494986	-0.503732	LINC02010	Intron
	chr1	19813300	19813801	0.489551	-0.660984	RNF186	Promoter		chr4	41579987	41580488	0.623812	-0.502757	PHOX2B	Intron
	chr1	157562529	157563030	0.526838	-0.660663		Distal		chr6	5131348	5131849	0.683444	-0.500366	MIR3691	Intron
	chr2	234967787	234968288	0.44561	-0.66062	SH3BP4	Intron		chr14	24804751	24805252	0.531839	-0.491355		Distal
	chr3	38986814	38987315	0.611241	-0.658485	SCN11A	Intron		chr7	79090386	79090887	0.468872	-0.490387	MAGI2-AS2	Intron
	chr3	8693675	8693713	0.567581	-0.657762	CAV3	Exon		chr7	79090386	79090887	0.468872	-0.490387	MAGI2-AS2	Intron
	chr12	126107771	126108272	0.378454	-0.657155	LINC02359	Intron		chr10	70322822	70323115	0.667256	-0.487809	NPFFR1	Intron
	chr12	126114268	126114769	0.378454	-0.656911	LINC02359	Intron		chr18	28593987	28594488	0.385701	-0.483118		Distal
	chr16	6957605	6958106	0.350746	-0.656898	MIR8065	Intron		chr18	28593987	28594488	0.385701	-0.483118		Distal
	chr2	234686129	234686630	0.479113	-0.656576	LINC01173	Intron		chr3	42263424	42263621	0.372	-0.478672	CCK	Promoter
	chr16	6889051	6889552	0.350746	-0.651936	MIR8065	Intron		chr3	42263424	42263621	0.314	-0.478672	CCK	Promoter
	chr12	126915196	126915697	0.577541	-0.649533	LINC02372	Exon		chr4	41578933	41579434	0.623812	-0.47834	PHOX2B	Intron
	chr10	31521289	31521790	0.576503	-0.644497	ZEB1-AS1	3'		chr20	4973455	4973956	0.59537	-0.477688	SLC23A2	Intron
	chr7	154287180	154287681	0.567173	-0.644205	LOC101929998	Intron		chr20	4973455	4973956	0.595882	-0.477688	SLC23A2	Intron
	chr15	98330901	98331402	0.529609	-0.642997	LINC02351	Exon 1		chr1	171809736	171810237	0.417192	-0.4764	EEF1AKNMT	Intron
	chr12	126146580	126146923	0.45281	-0.642475	LINC02350	Intron		chr1	171809736	171810237	0.453062	-0.4764	EEF1AKNMT	Intron
	chr12	126146580	126146923	0.45281	-0.642475	LINC02350	Intron		chr1	171809736	171810237	0.510211	-0.4764	EEF1AKNMT	Intron
	chr10	10991985	10992486	0.561647	-0.641951	LINC00710	Intron		chr1	171809736	171810237	0.510211	-0.4764	EEF1AKNMT	Intron
	chr7	154353165	154353666	0.567173	-0.638624	LOC101929998	Intron		chr1	171809736	171810237	0.510211	-0.4764	EEF1AKNMT	Intron
	chr18	56336498	56336999	0.404958	-0.63742		Distal		chr1	171809736	171810237	0.510211	-0.4764	EEF1AKNMT	Intron
	chr18	56336498	56336999	0.404958	-0.63742		Distal		chr1	171809736	171810237	0.454049	-0.4764	EEF1AKNMT	Intron
	chr18	56336498	56336999	0.404958	-0.63742		Distal		chr1	171809736	171810237	0.454049	-0.4764	EEF1AKNMT	Intron
	chr18	56336498	56336999	0.404958	-0.63742		Distal		chr1	171809736	171810237	0.454049	-0.4764	EEF1AKNMT	Intron
	chr3	38890490	38890991	0.611241	-0.636729	SCN10A	Intron		chr1	171809736	171810237	0.454049	-0.4764	EEF1AKNMT	Intron
	chr17	37859249	37859558	0.558553	-0.636442	TBC1D3	Intron		chr14	36954876	36955377	0.372759	-0.474942	MIR4503	Promoter
	chr3	38960891	38961392	0.611241	-0.635759	SCN11A	Intron		chr11	31826016	31826517	0.40769	-0.474337	PAUPAR	Promoter
	chr1	152881020	152881327	0.546687	-0.633862	SMCP	Promoter		chr11	31826016	31826517	0.505921	-0.474337	PAUPAR	Promoter
	chr1	152881020	152881327	0.529795	-0.633862	SMCP	Promoter		chr11	31826016	31826517	0.505921	-0.474337	PAUPAR	Promoter
	chr1	64685939	64686440	0.556852	-0.631038	RAVER2	Intron		chr11	31826016	31826517	0.495006	-0.474337	PAUPAR	Promoter
	chr10	31545456	31545957	0.576503	-0.630652		Distal		chr11	31826016	31826517	0.495006	-0.474337	PAUPAR	Promoter
	chr6	161164981	161165482	0.546895	-0.630366	AGPAT4	Exon		chr11	31826016	31826517	0.4842	-0.474337	PAUPAR	Promoter
	chr7	154347622	154348123	0.567173	-0.629105	LOC101929998	Intron		chr11	31826016	31826517	0.391187	-0.474337	PAUPAR	Promoter
	chr7	48965960	48966348	0.490916	-0.629095		Distal		chr11	31826016	31826517	0.472323	-0.474337	PAUPAR	Promoter
	chr14	81453093	81453594	0.32297	-0.629029	LINC02308	Promoter		chr11	31826016	31826517	0.44971	-0.474337	PAUPAR	Promoter
	chr14	81476060	81476561	0.32297	-0.628918	LINC02308	3'		chr1	63790988	63791489	0.626052	-0.473657	ROR1	Intron
	chr7	154184222	154184723	0.567173	-0.628839	LOC101929998	Intron		chr1	63790988	63791489	0.603282	-0.473657	ROR1	Intron
	chr7	124937026	124937527	0.50785	-0.628491	POT1	Intron		chr19	51319267	51319449	0.429307	-0.471393	IGLON5	Intron
	chr18	61471324	61471825	0.375477	-0.628267	CDH20	Intron		chr7	8482079	8482580	0.438337	-0.47084	NXPH1	Intron
	chr16	6824956	6825457	0.350746	-0.62781	MIR8065	Intron		chr1	67000529	67001030	0.520473	-0.469438	SLC35D1	3'
	chr12	126112100	126112601	0.378454	-0.626021	LINC02359	Intron		chr1	67000529	67001030	0.520473	-0.469438	SLC35D1	3'
	chr2	167332281	167332782	0.539965	-0.625386	XIRP2-AS1	Intron		chr1	67000529	67001030	0.520473	-0.469438	SLC35D1	3'
	chr2	167332281	167332782	0.539965	-0.625386	XIRP2-AS1	Intron		chr16	24269286	24269527	0.477199	-0.467213	CACNG3	Intron
	chr16	86755496	86755765	0.651598	-0.620527		Distal		chr16	24269286	24269527	0.477199	-0.467213	CACNG3	Intron
	chr16	86755496	86755765	0.651598	-0.620527		Distal		chr16	24269286	24269527	0.477199	-0.467213	CACNG3	Intron
	chr7	154178845	154179346	0.567173	-0.620286	LOC101929998	Intron		chr3	147188616	147189117	0.494986	-0.466332	LOC440982	Intron
	chr11	29629236	29629737	0.421876	-0.619472	LINC02546	Intron		chr20	21498595	21498714	0.46505	-0.465376		Distal
	chr2	167304808	167305309	0.539965	-0.618948	XIRP2-AS1	Intron		chr3	181441579	181442080	0.565305	-0.463338	LOC102724604	Promoter
	chr2	167304808	167305309	0.539965	-0.618948	XIRP2-AS1	Intron		chr3	181441579	181442080	0.554343	-0.463338	LOC102724604	Promoter
	chr1	159557782	159558283	0.508733	-0.618858	OR10J5	Exon		chr7	8674086	8674587	0.438337	-0.461063	NXPH1	Intron
	chr1	159557782	159558283	0.393247	-0.618858	OR10J5	Exon		chr7	49812438	49812939	0.345173	-0.460032	VWC2	Intron
	chr12	105418196	105418201	0.487615	-0.612665		Distal		chr14	29236835	29237336	0.443166	-0.453169	LINC02282	Intron
	chr16	6828456	6828957	0.350746	-0.611938	MIR8065	Intron		chr14	29236835	29237336	0.443166	-0.453169	LINC02282	Intron
	chr1	152325055	152325556	0.542879	-0.607881	FLG	Promoter		chr14	29236835	29237336	0.451557	-0.453169	LINC02282	Intron
	chr5	2866699	2866808	0.474366	-0.607573		Distal		chr14	29236835	29237336	0.451557	-0.453169	LINC02282	Intron
	chr18	56340334	56340835	0.404958	-0.607452		Distal		chr4	174450440	174450534	0.398968	-0.451859		Distal
	chr18	56340334	56340835	0.404958	-0.607452		Distal		chr1	43250502	43250685	0.698506	-0.451666	TMEM125	Intron
	chr18	56340334	56340835	0.404958	-0.607452		Distal		chr1	43250502	43250685	0.628172	-0.451666	TMEM125	Intron
	chr18	56340334	56340835	0.404958	-0.607452		Distal		chr1	43250502	43250685	0.505006	-0.451666	TMEM125	Intron
	chr15	98346959	98347460	0.529609	-0.606013	LINC02351	Intron		chr7	8565922	8566423	0.438337	-0.451189	NXPH1	Intron
	chr5	166540087	166540588	0.542154	-0.60469		Distal		chr13	28500149	28500450	0.414865	-0.449658		Distal
	chr17	72245453	72245480	0.517115	-0.604437		Distal		chr9	21971193	21971694	0.526677	-0.448661	CDKN2A-DT	5'
	chr1	54475837	54476338	0.35284	-0.603106		Distal		chr9	21971193	21971694	0.384454	-0.448661	CDKN2A-DT	5'
	chr1	54475837	54476338	0.35284	-0.603106		Distal		chr7	8480386	8480887	0.438337	-0.447976	NXPH1	Intron
	chr15	98356295	98356796	0.529609	-0.602115	LINC02351	Intron		chr14	36978041	36978542	0.372759	-0.447956	MIR4503	Intron
	chr7	154375990	154376491	0.567173	-0.59812	LOC101929998	Intron		chr2	127415829	127416171	0.436835	-0.444333	PROC	Promoter
	chr10	52598877	52599378	0.441735	-0.59691	LNCAROD	Intron		chr2	127415829	127416171	0.436835	-0.444333	PROC	Promoter
	chr20	59824686	59824977	0.574655	-0.596476	SYCP2	Intron		chr18	44790807	44791308	0.494397	-0.442943	SETBP1	Intron
	chr20	59824686	59824977	0.531292	-0.596476	SYCP2	Intron		chr18	44790807	44791308	0.494397	-0.442943	SETBP1	Intron
	chr15	98311501	98312002	0.529609	-0.594051		Distal		chr7	98245778	98246279	0.503088	-0.439664	TECPR1	5'
	chr1	159556717	159557218	0.365192	-0.59339		Distal		chr7	98245778	98246279	0.472059	-0.439664	TECPR1	5'
	chr1	159556717	159557218	0.393247	-0.59339		Distal		chr13	94550116	94550216	0.269	-0.43771		Distal
	chr1	157732700	157733201	0.504294	-0.592712		Distal		chr20	4978465	4978966	0.59537	-0.43737	SLC23A2	Intron
	chr1	157732700	157733201	0.504294	-0.592712		Distal		chr20	4978465	4978966	0.595882	-0.43737	SLC23A2	Intron
	chr1	157732700	157733201	0.453172	-0.592712		Distal		chr7	8556739	8557240	0.438337	-0.436003	NXPH1	Intron
	chr8	128493884	128493942	0.601585	-0.591872	MIR1208	Intron		chr9	78509446	78509483	0.286095	-0.435158		Distal
	chr3	149507595	149508096	0.530497	-0.591776		Distal		chr1	155071035	155071135	0.224	-0.432584	EFNA3	Intron
	chr12	127230750	127231251	0.47166	-0.59166		Distal		chr7	8625607	8626108	0.438337	-0.427727	NXPH1	Intron
	chr12	127230750	127231251	0.47166	-0.59166		Distal		chr17	59527916	59528417	0.563631	-0.427608	LINC01476	Promoter
	chr1	64685131	64685632	0.556852	-0.588046	RAVER2	Intron		chr17	59527916	59528417	0.591428	-0.427608	LINC01476	Promoter
	chr3	50708519	50709020	0.547589	-0.586832	MIR4787	Intron		chr17	59527916	59528417	0.591428	-0.427608	LINC01476	Promoter
	chr3	50708519	50709020	0.547589	-0.586832	MIR4787	Intron		chr17	59527916	59528417	0.618828	-0.427608	LINC01476	Promoter
	chrX	134849322	134849823	0.468237	-0.586576	FAM122B	Intron		chr15	45479235	45479548	0.689835	-0.42586	HMGN2P46	Exon
	chr8	81081473	81081974	0.555531	-0.584092	PAG1	Intron		chr15	45479235	45479548	0.689835	-0.42586	HMGN2P46	Exon
	chr4	166147132	166147633	0.583263	-0.58354		Distal		chr20	4932047	4932548	0.59537	-0.425329	SLC23A2	Exon
	chr1	11531659	11531688	0.715	-0.58275	DISP3	Exon 1		chr20	4932047	4932548	0.595882	-0.425329	SLC23A2	Exon
	chr21	38219064	38219565	0.447569	-0.581539	DSCR10	Intron		chr20	4946977	4947478	0.59537	-0.424009	SLC23A2	Intron
	chr17	32487095	32487430	0.289333	-0.580214	CDK5R1	Promoter		chr20	4946977	4947478	0.595882	-0.424009	SLC23A2	Intron
	chr6	161135623	161136124	0.546895	-0.58014	AGPAT4	3'		chr18	28581379	28581880	0.385701	-0.420669		Distal
	chr3	114025407	114025908	0.543427	-0.579667	QTRT2	Intron		chr18	28581379	28581880	0.385701	-0.420669		Distal
	chr16	6977848	6978349	0.350746	-0.576669	MIR8065	Intron		chr14	37124604	37124786	0.536659	-0.418864	SLC25A21-AS1	Intron
	chr7	154072708	154073209	0.567173	-0.575121	LOC101929998	Intron		chr4	41545170	41545671	0.623812	-0.418755	LIMCH1	Intron
	chr18	61459879	61460380	0.375477	-0.57461	CDH20	Intron		chr5	52780130	52780631	0.335908	-0.41793	ITGA1	Intron
	chr11	56629835	56630336	0.520242	-0.574532	OR5AP2	Exon 1		chr12	95940506	95941007	0.505162	-0.417722	CCDC38	Promoter
	chr7	154324105	154324606	0.567173	-0.574195	LOC101929998	Intron		chr2	158695784	158696285	0.669525	-0.417405	PKP4-AS1	Intron
	chr10	52574718	52575219	0.441735	-0.572676	LNCAROD	Intron		chr2	158695784	158696285	0.573725	-0.417405	PKP4-AS1	Intron
	chr5	166518246	166518747	0.542154	-0.571868		Distal		chr1	169391014	169391515	0.625704	-0.417036	BLZF1	Intron
	chr6	161138134	161138635	0.546895	-0.571148	AGPAT4	Intron		chr2	182542787	182543288	0.454116	-0.414394		Distal
	chr1	64675318	64675819	0.556852	-0.570283	RAVER2	Exon		chr2	182542787	182543288	0.454116	-0.414394		Distal
	chr12	126117281	126117782	0.378454	-0.569224	LINC02359	Intron		chr2	182542787	182543288	0.450011	-0.414394		Distal
	chr2	2321503	2321604	0.280831	-0.569142	MYT1L-AS1	Promoter		chr10	127736878	127736972	0.505	-0.4104	FOXI2	Promoter
	chr2	2321503	2321604	0.280831	-0.569142	MYT1L-AS1	Promoter		chr10	127736878	127736972	0.347	-0.4104	FOXI2	Promoter
	chr12	53207400	53207537	0.577036	-0.568273	ITGB7	Promoter		chr10	127737064	127737244	0.667	-0.4104	FOXI2	Promoter
	chr1	153174553	153175054	0.493642	-0.567066	LOC101928009	Promoter		chr10	127737064	127737244	0.354	-0.4104	FOXI2	Promoter
	chr1	153174553	153175054	0.525608	-0.567066	LOC101928009	Promoter		chr16	24267527	24267661	0.477199	-0.410261	CACNG3	Intron
	chr6	160679375	160679476	0.640924	-0.566403		Distal		chr16	24267527	24267661	0.477199	-0.410261	CACNG3	Intron
	chr21	38323745	38324246	0.447569	-0.562436	LINC01423	Exon		chr16	24267527	24267661	0.477199	-0.410261	CACNG3	Intron
	chr15	98292391	98292892	0.529609	-0.562005	LINC02351	Intron		chr2	176996339	176996340	0.483697	-0.408773	HNRNPA3	Intron
	chr6	161140022	161140523	0.546895	-0.561013	AGPAT4	Intron		chr9	110252660	110252966	0.423479	-0.408415	TXN	Intron
	chr1	64691997	64692498	0.556852	-0.560798	RAVER2	3'		chr12	95943256	95943757	0.461162	-0.401429	AMDHD1	Promoter
	chr16	6959344	6959845	0.350746	-0.560745	MIR8065	Intron		chr12	95943256	95943757	0.505162	-0.401429	AMDHD1	Promoter
	chr1	158686957	158686973	0.53081	-0.560486	SPTA1	Promoter		chr12	95943256	95943757	0.488561	-0.401429	AMDHD1	Promoter
	chr20	22382031	22382532	0.578196	-0.560061	LOC284788	Intron		chr12	95943256	95943757	0.459636	-0.401429	AMDHD1	Promoter
	chr20	22382031	22382532	0.578196	-0.560061	LOC284788	Intron		chr12	95943256	95943757	0.459636	-0.401429	AMDHD1	Promoter
	chr15	93201707	93202208	0.491278	-0.559577		Distal		chr13	28499530	28500031	0.414865	-0.401408		Distal
	chr15	93201707	93202208	0.491278	-0.559577		Distal		chr5	1874849	1874994	0.632	-0.401203		Distal
	chr1	158534396	158534894	0.322733	-0.559034		Distal		chr5	1874849	1874994	0.511	-0.401203		Distal
	chr12	21516206	21516707	0.475798	-0.556902	SPX	3'		chr5	1874849	1874994	0.632	-0.401203		Distal
	chr11	96107372	96107873	0.630488	-0.556783	MTMR2	Intron		chr5	1874849	1874994	0.511	-0.401203		Distal
	chr14	81485302	81485803	0.32297	-0.553396	LINC02308	Exon 1		chr3	126394747	126394889	0.338	-0.399618	CCDC37-DT	Promoter
	chr10	31483467	31483968	0.576503	-0.549311	ZEB1-AS1	Intron		chr3	126394747	126394889	0.406	-0.399618	CCDC37-DT	Promoter
	chr16	6888470	6888971	0.350746	-0.548027	MIR8065	Intron		chr3	126394747	126394889	0.398	-0.399618	CCDC37-DT	Promoter
	chr6	161168364	161168865	0.546895	-0.547175	AGPAT4	Intron		chr3	126394747	126394889	0.412	-0.399618	CCDC37-DT	Promoter
	chr8	128494332	128494833	0.601585	-0.547096	MIR1208	Intron		chr6	105583571	105584072	0.404568	-0.395972	PREP	Intron
	chr8	128494332	128494833	0.601585	-0.547096	MIR1208	Intron		chr6	105583571	105584072	0.404568	-0.395972	PREP	Intron
	chr20	22383160	22383661	0.578196	-0.545965	LOC284788	Intron		chr3	181442237	181442409	0.565305	-0.394577	LOC102724604	Promoter
	chr20	22383160	22383661	0.578196	-0.545965	LOC284788	Intron		chr3	181442237	181442409	0.554343	-0.394577	LOC102724604	Promoter
	chr14	81430247	81430748	0.32297	-0.545609	STON2	Intron		chr20	2782504	2782773	0.391596	-0.39281		Distal
	chr7	154304223	154304724	0.567173	-0.544083	LOC101929998	Intron		chr20	2782504	2782773	0.386264	-0.39281		Distal
	chr10	31491022	31491523	0.576503	-0.540603	ZEB1-AS1	Intron		chr4	41747823	41747841	0.459305	-0.391922	PHOX2B	Promoter
	chr20	60231480	60231981	0.454084	-0.539451	MIR646	Intron		chr8	31497267	31497500	0.324146	-0.391526	NRG1	Exon 1
	chr14	81565469	81565970	0.32297	-0.539443		Distal		chr17	47076202	47076402	0.409323	-0.391394	RPRML	Intron
	chr2	234960149	234960650	0.44561	-0.538005	SH3BP4	Intron		chr6	105389468	105389902	0.52125	-0.387995	PREP	Intron
	chr16	6891543	6892044	0.350746	-0.537188	MIR8065	Intron		chr6	105389468	105389902	0.566038	-0.387995	PREP	Intron
	chr10	52621309	52621810	0.441735	-0.534951	LNCAROD	Intron		chr6	105389468	105389902	0.584947	-0.387995	PREP	Intron
	chr7	93150027	93150528	0.507768	-0.532889	SAMD9L	Promoter		chr1	165371777	165372278	0.499155	-0.385488		Distal
	chr3	114014282	114014783	0.543427	-0.528641	QTRT2	Intron		chr20	11901010	11901511	0.693479	-0.383044	BTBD3	Intron
	chr15	98388935	98389436	0.529609	-0.527114	LINC02351	Intron		chr20	11901010	11901511	0.681404	-0.383044	BTBD3	Intron
	chr7	153587666	153588048	0.486083	-0.526113		Distal		chr3	52350334	52350814	0.62302	-0.381302	DNAH1	Exon 1
	chr6	161138825	161139326	0.546895	-0.525979	AGPAT4	Intron		chr21	38077526	38077891	0.464487	-0.37738	KCNJ6	Intron
	chr12	127239717	127240218	0.47166	-0.524729		Distal		chr21	38077526	38077891	0.439067	-0.37738	KCNJ6	Intron
	chr20	1537116	1537617	0.440519	-0.524602	SIRPD	Exon		chr3	32859790	32860291	0.4564	-0.376278	TRIM71	Intron
	chr20	58223054	58223555	0.514537	-0.523408	ANKRD60	Exon		chr20	59829343	59829466	0.343255	-0.373645	SYCP2	Intron
	chr5	173489378	173489879	0.578466	-0.523202		Distal		chr7	129425505	129426006	0.493378	-0.372262	STRIP2	Intron
	chr21	38224081	38224582	0.447569	-0.523091	DSCR10	Intron		chr7	129425505	129426006	0.493378	-0.372262	STRIP2	Intron
	chr7	93161389	93161890	0.507768	-0.522917		Distal		chr1	165387919	165388420	0.499155	-0.372076		Distal
	chr5	166614380	166614881	0.542154	-0.521907		Distal		chr18	44792586	44792678	0.494397	-0.370954	SETBP1	Intron
	chr1	54474743	54475244	0.35284	-0.521259		Distal		chr18	44792586	44792678	0.494397	-0.370954	SETBP1	Intron
	chr3	190151820	190152321	0.496088	-0.520195		Distal		chr12	95944008	95944509	0.505162	-0.369648	AMDHD1	Promoter
	chr11	29641118	29641619	0.421876	-0.519813	LINC02546	Intron		chr12	95944008	95944509	0.488561	-0.369648	AMDHD1	Promoter
	chr11	29641118	29641619	0.421876	-0.519813	LINC02546	Intron		chr12	95944008	95944509	0.459636	-0.369648	AMDHD1	Promoter
	chr7	154343125	154343626	0.567173	-0.519797	LOC101929998	Intron		chr20	44492001	44492502	0.378695	-0.369456	TTPAL	3'
	chr15	98363706	98364207	0.529609	-0.519362	LINC02351	Intron		chr14	36944591	36945092	0.372759	-0.367865	MIR4503	Intron
	chr6	163572814	163572963	0.440493	-0.518143	QKI	3'		chr10	50604176	50604677	0.433942	-0.367738	SGMS1-AS1	Intron
	chr6	163572814	163572963	0.440493	-0.518143	QKI	3'		chr10	50604176	50604677	0.419952	-0.367738	SGMS1-AS1	Intron
	chr6	163572814	163572963	0.440493	-0.518143	QKI	3'		chr18	11751711	11751802	0.344037	-0.366365	GNAL	Intron
	chr20	54572998	54573499	0.54175	-0.5177	DOK5	Intron		chr4	85402323	85402764	0.58377	-0.364499		Distal
	chr10	52599726	52600227	0.441735	-0.516509	LNCAROD	Intron		chr14	36988496	36988997	0.30864	-0.364324	MIR4503	Intron
	chr7	154104609	154105110	0.567173	-0.515915	LOC101929998	Intron		chr14	36988496	36988997	0.372759	-0.364324	MIR4503	Intron
	chr4	183960752	183961253	0.451164	-0.515504	STOX2	Intron		chr2	219484506	219484536	0.37	-0.363603	SPEGNB	Exon
	chr12	21523116	21523617	0.475798	-0.514797	SPX	Promoter		chr6	392065	392566	0.361892	-0.363288	IRF4	Promoter
	chr15	98376013	98376514	0.529609	-0.51462	LINC02351	Intron		chr6	392065	392566	0.391277	-0.363288	IRF4	Promoter
	chr20	60206147	60206648	0.454084	-0.51461	MIR646	Intron		chr9	69200000	69200358	0.650736	-0.362834	BANCR	Intron
	chr15	98358954	98359455	0.529609	-0.513217	LINC02351	Intron		chr7	70595629	70595817	0.35978	-0.358092	GALNT17	Intron
	chr14	101403023	101403337	0.587823	-0.511769		Distal		chr7	70595629	70595817	0.377959	-0.358092	GALNT17	Intron
	chr14	101403023	101403337	0.587823	-0.511769		Distal		chr3	158389519	158390020	0.348546	-0.356819	LOC100996447	Intron
	chr1	158671442	158671943	0.613615	-0.511626	SPTA1	Exon 1		chr15	74215879	74216380	0.692068	-0.35627	CCDC33	Promoter
	chr1	158671442	158671943	0.602691	-0.511626	SPTA1	Exon 1		chr15	74215879	74216380	0.692068	-0.35627	CCDC33	Promoter
	chr7	154338008	154338509	0.567173	-0.511596	LOC101929998	Intron		chr15	74215879	74216380	0.692068	-0.35627	CCDC33	Promoter
	chr4	166144550	166145051	0.583263	-0.510992		Distal		chr15	74215879	74216380	0.727979	-0.35627	CCDC33	Promoter
	chr19	29587540	29588041	0.555072	-0.510831		Distal		chr15	74215879	74216380	0.727979	-0.35627	CCDC33	Promoter
	chr19	29587540	29588041	0.555072	-0.510831		Distal		chr15	74215879	74216380	0.727979	-0.35627	CCDC33	Promoter
	chr19	29587540	29588041	0.555072	-0.510831		Distal		chr7	54612140	54612381	0.347104	-0.353549		Distal
	chr2	234972943	234973444	0.44561	-0.509531	SH3BP4	Intron		chr7	54612140	54612381	0.347104	-0.353549		Distal
	chr7	93140532	93141033	0.507768	-0.507884	SAMD9L	Intron		chr10	102894443	102894944	0.454755	-0.350652	CNNM2	Intron
	chr5	180347093	180347594	0.486323	-0.505841	GFPT2	Intron		chr10	102894443	102894944	0.454755	-0.350652	CNNM2	Intron
	chr18	56337205	56337706	0.404958	-0.50549		Distal		chr10	102894443	102894944	0.43045	-0.350652	CNNM2	Intron
	chr18	56337205	56337706	0.404958	-0.50549		Distal		chr10	102894443	102894944	0.43584	-0.350652	CNNM2	Intron
	chr18	56337205	56337706	0.404958	-0.50549		Distal		chr17	75077555	75077655	0.489	-0.347475	SLC16A5	Exon
	chr18	56337205	56337706	0.404958	-0.50549		Distal		chr20	4886871	4887372	0.595882	-0.346102	RASSF2	Intron
	chr3	186201742	186202243	0.325307	-0.505399	ETV5	Intron		chr3	147161797	147162298	0.494986	-0.342306	LOC440982	Intron
	chr12	126895848	126896349	0.577541	-0.503296		Distal		chr9	8859044	8859545	0.553123	-0.339631	PTPRD-AS1	Promoter
	chr14	81555414	81555915	0.32297	-0.502688		Distal		chr1	169386955	169387456	0.625704	-0.339048	BLZF1	3'
	chr1	19814444	19814644	0.489551	-0.502388	RNF186	Promoter		chr20	4870873	4871374	0.595882	-0.338772	RASSF2	Intron
	chr8	134687396	134687897	0.515708	-0.50131	ZFAT	Intron		chr4	41573356	41573857	0.623812	-0.335755	PHOX2B	Intron
	chr11	56637499	56638000	0.520242	-0.501298		Distal		chr14	36980409	36980910	0.372759	-0.328107	MIR4503	Intron
	chr10	18240767	18240958	0.558977	-0.500608	CACNB2	Intron		chr14	36980409	36980910	0.454768	-0.328107	MIR4503	Intron
	chr10	18240767	18240958	0.558977	-0.500608	CACNB2	Intron		chr7	70597063	70597564	0.35978	-0.323856	GALNT17	Intron
	chr10	18240767	18240958	0.558977	-0.500608	CACNB2	Intron		chr7	70597063	70597564	0.377959	-0.323856	GALNT17	Intron
	chr16	6892330	6892831	0.350746	-0.500524	MIR8065	Intron		chr7	70597063	70597564	0.386783	-0.323856	GALNT17	Intron
	chr12	5022374	5022875	0.346395	-0.498835	KCNA5	Exon		chr18	28592608	28593109	0.385701	-0.321165		Distal
	chr13	101185816	101186032	0.500522	-0.498441	NALCN	Intron		chr18	28592608	28593109	0.385701	-0.321165		Distal
	chr5	166523255	166523756	0.542154	-0.49806		Distal		chr16	66612755	66612793	0.566873	-0.317179	CMTM3	3'
	chr1	157671818	157672059	0.461182	-0.496457		Distal		chr16	66612755	66612793	0.566873	-0.317179	CMTM3	3'
	chr5	180349859	180350360	0.486323	-0.496038	GFPT2	Promoter		chr14	36968520	36969021	0.372759	-0.316673	MIR4503	Intron
	chr15	98404962	98405463	0.529609	-0.495384	LINC02351	Intron		chr14	36971925	36972426	0.372759	-0.315705	MIR4503	Intron
	chr13	42807798	42808299	0.568824	-0.494998		Distal		chr1	237205605	237205983	0.484572	-0.315256	RYR2	Intron
	chr13	42807798	42808299	0.568824	-0.494998		Distal		chr4	113555869	113556032	0.636303	-0.31336	CAMK2D	Intron
	chr13	42807798	42808299	0.568824	-0.494998		Distal		chr4	113555869	113556032	0.636303	-0.31336	CAMK2D	Intron
	chr7	28891019	28891453	0.376751	-0.493982		Distal		chr4	113555869	113556032	0.636303	-0.31336	CAMK2D	Intron
	chr7	93185294	93185795	0.507768	-0.493371		Distal		chr4	113555869	113556032	0.636303	-0.31336	CAMK2D	Intron
	chr1	157733474	157733975	0.504294	-0.492017		Distal		chr4	113555869	113556032	0.636303	-0.31336	CAMK2D	Intron
	chr1	157733474	157733975	0.504294	-0.492017		Distal		chr4	113555869	113556032	0.636303	-0.31336	CAMK2D	Intron
	chr1	157733474	157733975	0.453172	-0.492017		Distal		chr4	113555869	113556032	0.636303	-0.31336	CAMK2D	Intron
	chr7	93176897	93177398	0.507768	-0.492011		Distal		chr4	113555869	113556032	0.636303	-0.31336	CAMK2D	Intron
	chr21	38296315	38296816	0.447569	-0.48919	LINC01423	5'		chr7	8742784	8743285	0.438337	-0.312987	NXPH1	Intron
	chr12	127240984	127241485	0.47166	-0.488073		Distal		chr3	147113703	147113789	0.436984	-0.312336	LINC02010	Intron
	chr7	154010734	154011235	0.567173	-0.487992	LOC101929998	Intron		chr3	147113703	147113789	0.449407	-0.312336	LINC02010	Intron
	chr6	161169705	161170206	0.546895	-0.487711	AGPAT4	Intron		chr10	22634040	22634541	0.540164	-0.312004	PIP4K2A	Intron
	chr7	154795750	154795752	0.489135	-0.487562	PAXIP1-AS2	Intron		chr10	22634040	22634541	0.540164	-0.312004	PIP4K2A	Intron
	chr7	154795750	154795752	0.489135	-0.487562	PAXIP1-AS2	Intron		chr10	22634040	22634541	0.397781	-0.312004	PIP4K2A	Intron
	chr5	180345774	180346275	0.486323	-0.486885	GFPT2	Intron		chr10	22634040	22634541	0.397781	-0.312004	PIP4K2A	Intron
	chr21	38229395	38229896	0.447569	-0.486812	DSCR10	Intron		chr10	22634040	22634541	0.561366	-0.312004	PIP4K2A	Intron
	chr3	113893434	113893935	0.560502	-0.486583	ZDHHC23	Intron		chr10	22634040	22634541	0.520762	-0.312004	PIP4K2A	Intron
	chr11	96111157	96111658	0.630488	-0.485281	MTMR2	Intron		chr10	22634040	22634541	0.46193	-0.312004	PIP4K2A	Intron
	chrX	111914618	111914839	0.448767	-0.484423	TRPC5OS	Intron		chr10	22634040	22634541	0.528856	-0.312004	PIP4K2A	Intron
	chr18	56339637	56340138	0.404958	-0.484183		Distal		chr10	22634040	22634541	0.431422	-0.312004	PIP4K2A	Intron
	chr18	56339637	56340138	0.404958	-0.484183		Distal		chr10	22634040	22634541	0.510074	-0.312004	PIP4K2A	Intron
	chr18	56339637	56340138	0.404958	-0.484183		Distal		chr10	22634040	22634541	0.510074	-0.312004	PIP4K2A	Intron
	chr18	56339637	56340138	0.404958	-0.484183		Distal		chr20	4897073	4897574	0.595882	-0.31145	RASSF2	Intron
	chr20	1637925	1638223	0.335514	-0.481907	SIRPG-AS1	Intron		chr20	4900978	4901479	0.595882	-0.310692	RASSF2	Intron
	chr5	166681234	166681735	0.542154	-0.481824		Distal		chr4	41601019	41601520	0.623812	-0.309994	PHOX2B	Intron
	chr21	38314516	38315017	0.447569	-0.481785		Distal		chr7	8670722	8671223	0.438337	-0.309711	NXPH1	Intron
	chr7	154338636	154339137	0.567173	-0.480913	LOC101929998	Intron		chr4	123749945	123750446	0.640756	-0.309369	LINC01091	Intron
	chr3	186176313	186176814	0.325307	-0.480593	ETV5	Intron		chr14	60931081	60931582	0.453776	-0.308779	SLC38A6	Intron
	chr7	93146668	93147169	0.507768	-0.480172	SAMD9L	Promoter		chr20	59827116	59827316	0.377344	-0.308673	SYCP2	Intron
	chr13	42812219	42812720	0.568824	-0.47875	LINC01050	Promoter		chr7	35289306	35289807	0.464828	-0.305749		Distal
	chr13	42812219	42812720	0.568824	-0.47875	LINC01050	Promoter		chr20	4882941	4883442	0.595882	-0.305722	RASSF2	Intron
	chr13	42812219	42812720	0.568824	-0.47875	LINC01050	Promoter		chr6	56404470	56404971	0.670416	-0.303505		Distal
	chr1	157811840	157812341	0.49016	-0.47768	FCRL1	Intron		chr18	28584652	28585153	0.385701	-0.301394		Distal
	chr20	58224220	58224721	0.514537	-0.475788	ANKRD60	Intron		chr18	28584652	28585153	0.385701	-0.301394		Distal
	chr2	101736718	101737219	0.522416	-0.475092	MAP4K4	Intron		chr20	4957133	4957634	0.59537	-0.298307	SLC23A2	Intron
	chr2	101736718	101737219	0.522416	-0.475092	MAP4K4	Intron		chr20	4957133	4957634	0.595882	-0.298307	SLC23A2	Intron
	chr2	167310400	167310901	0.539965	-0.474631	XIRP2-AS1	Intron		chr7	8500314	8500815	0.438337	-0.297686	NXPH1	Intron
	chr2	167310400	167310901	0.539965	-0.474631	XIRP2-AS1	Intron		chr4	41602021	41602522	0.623812	-0.297457	PHOX2B	Intron
	chr21	38286635	38287136	0.447569	-0.473041	LINC01423	Intron		chr5	42994842	42995845	0.482012	-0.29704	FLJ32255	Promoter
	chr5	180370753	180371254	0.486323	-0.472781		Distal		chr5	42994842	42995845	0.482012	-0.29704	FLJ32255	Promoter
	chr15	98333149	98333650	0.529609	-0.472617	LINC02351	Intron		chr5	42994842	42995845	0.500434	-0.29704	FLJ32255	Promoter
	chr14	81427589	81428090	0.32297	-0.470901	STON2	Intron		chr5	42994842	42995845	0.500434	-0.29704	FLJ32255	Promoter
	chr10	31515996	31516497	0.576503	-0.470856	ZEB1-AS1	Intron		chr5	42994842	42995845	0.474035	-0.29704	FLJ32255	Promoter
	chr10	124516180	124516681	0.536498	-0.470576	LHPP	Intron		chr5	42994842	42995845	0.474035	-0.29704	FLJ32255	Promoter
	chr21	38312728	38313229	0.447569	-0.466012		Distal		chr5	42994842	42995845	0.474035	-0.29704	FLJ32255	Promoter
	chr20	57763869	57764370	0.509985	-0.464445		Distal		chr5	42994842	42995845	0.474035	-0.29704	FLJ32255	Promoter
	chr2	260693	261194	0.534091	-0.461552	SH3YL1	5'		chr19	41600050	41600551	0.50341	-0.296476	CEACAM5	Intron
	chr2	260693	261194	0.534091	-0.461552	SH3YL1	5'		chr1	165397893	165398394	0.499155	-0.296337		Distal
	chr20	60256922	60257423	0.454084	-0.461236	MIR646	Intron		chr1	227748762	227749263	0.755763	-0.295728	JMJD4	Intron
	chr10	52644628	52645129	0.441735	-0.459847	LNCAROD	Intron		chr1	227748762	227749263	0.772944	-0.295728	JMJD4	Intron
	chr10	52639676	52640177	0.441735	-0.458435	LNCAROD	Intron		chr3	52353305	52353806	0.62302	-0.290775	DNAH1	Exon
	chr21	38181032	38181533	0.447569	-0.455694	KCNJ15	Intron		chr18	44789632	44789742	0.494397	-0.290131	SETBP1	Intron
	chr21	38315241	38315742	0.447569	-0.454734		Distal		chr18	44789632	44789742	0.494397	-0.290131	SETBP1	Intron
	chr16	82995576	82996077	0.329357	-0.454383	LOC101928417	Intron		chr18	44789632	44789742	0.543319	-0.290131	SETBP1	Intron
	chr3	186180782	186181283	0.325307	-0.45428	ETV5	Intron		chr18	44789632	44789742	0.543319	-0.290131	SETBP1	Intron
	chr7	31731643	31732144	0.532542	-0.452996		Distal		chr19	50030981	50031315	0.448884	-0.288371	VRK3	5'
	chr1	155637382	155637883	0.526764	-0.452111	MSTO2P	Exon 1		chr19	50030981	50031315	0.411907	-0.288371	VRK3	5'
	chr7	31726272	31726630	0.48456	-0.450073		Distal		chr19	50030981	50031315	0.376332	-0.288371	VRK3	5'
	chr1	64686688	64687189	0.556852	-0.4498	RAVER2	Intron		chr6	105400877	105401149	0.751309	-0.287828	PREP	Intron
	chr21	38272123	38272624	0.447569	-0.448819	LINC01423	5'		chr7	8549928	8550429	0.438337	-0.287344	NXPH1	Intron
	chr5	180343047	180343548	0.486323	-0.448525	GFPT2	Intron		chr20	44501407	44501908	0.378695	-0.284892	SERINC3	Intron
	chr11	96101161	96101662	0.630488	-0.446086	MTMR2	Intron		chr6	6003935	6004277	0.429572	-0.2848	NRN1	5'
	chr5	166500246	166500315	0.542154	-0.446		Distal		chr6	6003935	6004277	0.429572	-0.2848	NRN1	5'
	chr10	10985315	10985816	0.561647	-0.44562	LINC00710	Intron		chr8	9760897	9760938	0.336751	-0.284572	ERI1	Intron
	chr1	64682928	64683429	0.556852	-0.445202	RAVER2	Intron		chr22	42813401	42813902	0.412404	-0.284111	ARFGAP3	Intron
	chr14	81459327	81459828	0.32297	-0.444265		Distal		chr22	42813401	42813902	0.412404	-0.284111	ARFGAP3	Intron
	chr2	127453860	127454251	0.612077	-0.443768	MIR4783	Intron		chr20	4945540	4946041	0.59537	-0.283689	SLC23A2	Intron
	chr2	127453860	127454251	0.612077	-0.443768	MIR4783	Intron		chr20	4945540	4946041	0.595882	-0.283689	SLC23A2	Intron
	chr7	154127531	154128032	0.567173	-0.443642	LOC101929998	Intron		chr14	60944141	60944642	0.453776	-0.282416	SLC38A6	Intron
	chr10	50362780	50362874	0.420659	-0.443465	ASAH2	Intron		chr5	3596455	3596495	0.471899	-0.275515	IRX1	Promoter
	chr10	50362780	50362874	0.420659	-0.443465	ASAH2	Intron		chr14	37122786	37123285	0.536659	-0.273635	SLC25A21-AS1	Intron
	chr10	50362780	50362874	0.420659	-0.443465	ASAH2	Intron		chr20	4942341	4942842	0.59537	-0.271559	SLC23A2	Intron
	chr10	50362780	50362874	0.420659	-0.443465	ASAH2	Intron		chr20	4942341	4942842	0.595882	-0.271559	SLC23A2	Intron
	chr10	50362780	50362874	0.420659	-0.443465	ASAH2	Intron		chr7	44185740	44186217	0.651226	-0.269461	GCK	Intron
	chr10	50362780	50362874	0.420659	-0.443465	ASAH2	Intron		chr7	44185740	44186217	0.527347	-0.269461	GCK	Intron
	chr2	167261410	167261911	0.539965	-0.443322		Distal		chr7	44185740	44186217	0.527347	-0.269461	GCK	Intron
	chr13	42814764	42815265	0.568824	-0.443207	LINC01050	Promoter		chr7	44185740	44186217	0.683427	-0.269461	GCK	Intron
	chr13	42814764	42815265	0.568824	-0.443207	LINC01050	Promoter		chr7	44185740	44186217	0.507506	-0.269461	GCK	Intron
	chr13	42814764	42815265	0.568824	-0.443207	LINC01050	Promoter		chr2	74743070	74743316	0.454123	-0.268324		Distal
	chr3	97984055	97984200	0.594026	-0.442174		Distal		chr2	124781054	124781555	0.429408	-0.266462	CNTNAP5	Intron
	chr5	180346391	180346892	0.486323	-0.439829	GFPT2	Intron		chr2	124781054	124781555	0.513025	-0.266462	CNTNAP5	Intron
	chr20	60216297	60216798	0.454084	-0.439097	MIR646	Intron		chr20	44488440	44488941	0.378695	-0.263701	TTPAL	Intron
	chr20	22382602	22383103	0.578196	-0.438763	LOC284788	Intron		chr4	41540648	41541149	0.623812	-0.262902	LIMCH1	Intron
	chr20	22382602	22383103	0.578196	-0.438763	LOC284788	Intron		chr11	61295315	61295488	0.499	-0.261732	VWCE	Promoter
	chr12	127240473	127240974	0.47166	-0.437451		Distal		chr11	61295315	61295488	0.589	-0.261732	VWCE	Promoter
	chr14	81434081	81434582	0.32297	-0.436533	STON2	Promoter		chr11	61295315	61295488	0.499	-0.261732	VWCE	Promoter
	chr3	38951216	38951717	0.611241	-0.434838	SCN11A	Intron		chr11	61295315	61295488	0.589	-0.261732	VWCE	Promoter
	chr5	173529814	173530315	0.578466	-0.434747		Distal		chr11	61295315	61295488	0.384	-0.261732	VWCE	Promoter
	chr20	22385942	22386443	0.578196	-0.434608	LOC284788	Intron		chr11	61295315	61295488	0.406	-0.261732	VWCE	Promoter
	chr20	22385942	22386443	0.578196	-0.434608	LOC284788	Intron		chr1	153746954	153747284	0.737676	-0.260822	LOC343052	Exon
	chr20	60207818	60208319	0.454084	-0.433689	MIR646	Intron		chr1	41174159	41175162	0.388156	-0.258328	SCMH1	Intron
	chr7	26410117	26410618	0.478256	-0.433363	LOC441204	Intron		chr1	41174159	41175162	0.388156	-0.258328	SCMH1	Intron
	chr18	61225276	61225777	0.627124	-0.432782		Distal		chr1	41174159	41175162	0.388156	-0.258328	SCMH1	Intron
	chr15	69587653	69588154	0.528182	-0.4321	PCAT29	Intron		chr1	41174159	41175162	0.388156	-0.258328	SCMH1	Intron
	chr21	38255613	38256114	0.447569	-0.431828	DSCR10	Intron		chr1	212665416	212665473	0.236	-0.256945	BATF3	Exon 1
	chr2	167335376	167335877	0.539965	-0.43022	XIRP2-AS1	Intron		chr7	8511760	8512261	0.438337	-0.255784	NXPH1	Intron
	chr2	167335376	167335877	0.539965	-0.43022	XIRP2-AS1	Intron		chr14	74706151	74706264	0.413257	-0.254731	AREL1	Intron
	chr2	167335376	167335877	0.539965	-0.43022	XIRP2-AS1	Intron		chr7	8700202	8700703	0.438337	-0.25276	NXPH1	Intron
	chr20	60286715	60287216	0.454084	-0.429143	MIR646	Intron		chr22	42816279	42816780	0.412404	-0.252337	ARFGAP3	Intron
	chr7	105613446	105613947	0.568595	-0.428826	EFCAB10	3'		chr22	42816279	42816780	0.412404	-0.252337	ARFGAP3	Intron
	chr1	159261640	159262141	0.428745	-0.428427		Distal		chr7	73591341	73591811	0.559965	-0.250978		Distal
	chr1	159261640	159262141	0.377628	-0.428427		Distal		chr7	73591341	73591811	0.559965	-0.250978		Distal
	chr5	166614984	166615485	0.542154	-0.42817		Distal		chr7	73591341	73591811	0.559965	-0.250978		Distal
	chr2	79365893	79366394	0.423743	-0.427816	CTNNA2-AS1	Intron		chr20	44504324	44504825	0.378695	-0.246632	SERINC3	Exon 1
	chr20	1517301	1517802	0.440519	-0.427204	SIRPB2	Intron		chr3	158384542	158385043	0.348546	-0.245792	LOC100996447	Intron
	chr6	161126720	161127221	0.546895	-0.426936		Distal		chr10	119303806	119303810	0.415379	-0.24512	MIR4681	Intron
	chr6	161126720	161127221	0.546895	-0.426936		Distal		chr10	119303806	119303810	0.415379	-0.24512	MIR4681	Intron
	chr16	6827917	6828418	0.350746	-0.424627	MIR8065	Intron		chr14	36970432	36970933	0.372759	-0.244951	MIR4503	Intron
	chr5	180340872	180341373	0.486323	-0.424548	GFPT2	Intron		chr15	89411710	89411810	0.216	-0.243963		Distal
	chr20	58212383	58212884	0.514537	-0.421935		Distal		chr4	41574478	41574979	0.623812	-0.24248	PHOX2B	Intron
	chr21	38257583	38258084	0.447569	-0.421886	DSCR10	Intron		chr16	55509204	55509289	0.17	-0.242426	LPCAT2	Promoter
	chr20	60211013	60211514	0.454084	-0.420502	MIR646	Intron		chr7	29606335	29606787	0.570713	-0.240705	PRR15	Intron
	chr13	92054372	92054873	0.509766	-0.419171	GPC5-AS2	Intron		chr7	29606335	29606787	0.570713	-0.240705	PRR15	Intron
	chr3	186175031	186175532	0.325307	-0.417448	ETV5	Intron		chr7	8701539	8702040	0.438337	-0.240273	NXPH1	Intron
	chr2	79366852	79367053	0.423743	-0.416047	CTNNA2-AS1	Intron		chr14	36952642	36953143	0.372759	-0.240109	MIR4503	Promoter
	chr5	180337733	180338234	0.486323	-0.415416	GFPT2	Intron		chr19	51320216	51320717	0.429307	-0.239758	IGLON5	Intron
	chr5	180337733	180338234	0.486323	-0.415416	GFPT2	Intron		chr7	54614126	54614140	0.347104	-0.238598		Distal
	chr16	82996092	82996593	0.329357	-0.413816	LOC101928417	Intron		chr7	54614126	54614140	0.347104	-0.238598		Distal
	chr5	180348992	180349493	0.486323	-0.413494	GFPT2	Intron		chr10	70324331	70324822	0.667256	-0.237058	NPFFR1	Intron
	chr5	166535601	166536102	0.542154	-0.413323		Distal		chr2	5831187	5831450	0.461183	-0.23688		Distal
	chr20	58217995	58218496	0.514537	-0.413231	ANKRD60	Exon		chr2	5831187	5831450	0.495496	-0.23688		Distal
	chr2	167331646	167332147	0.539965	-0.411714	XIRP2-AS1	Intron		chr12	95941991	95942492	0.461162	-0.232131	CCDC38	Promoter
	chr2	167331646	167332147	0.539965	-0.411714	XIRP2-AS1	Intron		chr12	95941991	95942492	0.505162	-0.232131	CCDC38	Promoter
	chr20	60264000	60264501	0.454084	-0.41145	MIR646	Intron		chr12	95941991	95942492	0.428392	-0.232131	CCDC38	Promoter
	chr20	60297582	60298083	0.454084	-0.410527	MIR646	Intron		chr12	95941991	95942492	0.428392	-0.232131	CCDC38	Promoter
	chr19	51507718	51508219	0.359532	-0.409818		Distal		chr12	95941991	95942492	0.459636	-0.232131	CCDC38	Promoter
	chr5	180339448	180339949	0.486323	-0.406999	GFPT2	Intron		chr12	95941991	95942492	0.459636	-0.232131	CCDC38	Promoter
	chr20	60295903	60296404	0.454084	-0.403088	MIR646	Intron		chr12	95941991	95942492	0.407953	-0.232131	CCDC38	Promoter
	chr12	65858806	65859307	0.530597	-0.403071	HMGA2-AS1	Exon		chr12	70214919	70215420	0.464872	-0.231328	CNOT2	Intron
	chr15	98416180	98416681	0.529609	-0.402367	LINC02351	Intron		chr12	70214919	70215420	0.464872	-0.231328	CNOT2	Intron
	chr2	234960727	234961228	0.44561	-0.402074	SH3BP4	Intron		chr12	70214919	70215420	0.464872	-0.231328	CNOT2	Intron
	chr7	124948672	124949173	0.50785	-0.40199	POT1	Intron		chr6	107815745	107816246	0.465982	-0.231037	SCML4	Intron
	chr3	186191508	186192009	0.325307	-0.401834	ETV5	Intron		chr20	4959522	4960023	0.59537	-0.229925	SLC23A2	Intron
	chr7	31733941	31734442	0.532542	-0.399983		Distal		chr20	4959522	4960023	0.595882	-0.229925	SLC23A2	Intron
	chr3	186173400	186173901	0.325307	-0.399082	ETV5	Intron		chr14	36974929	36975430	0.372759	-0.229694	MIR4503	Intron
	chr1	242216333	242216834	0.41688	-0.398059	MAP1LC3C	Intron		chr2	182545384	182545873	0.454116	-0.229627		Distal
	chr1	242216333	242216834	0.41688	-0.398059	MAP1LC3C	Intron		chr2	182545384	182545873	0.360595	-0.229627		Distal
	chr15	98390827	98391328	0.529609	-0.395502	LINC02351	Intron		chr2	182545384	182545873	0.491079	-0.229627		Distal
	chr7	93121125	93121626	0.507768	-0.394745		Distal		chr2	182545384	182545873	0.500763	-0.229627		Distal
	chr2	4020250	4020600	0.536525	-0.394137		Distal		chr8	87081810	87081897	0.703299	-0.222841	CNBD1	Intron
	chr7	31725130	31725136	0.48456	-0.392795		Distal		chr7	8629452	8629953	0.438337	-0.219893	NXPH1	Intron
	chr5	180350660	180351161	0.486323	-0.39225	GFPT2	Promoter		chr17	48223907	48224408	0.508711	-0.219477	MIR1203	Intron
	chr2	234968772	234969273	0.44561	-0.390175	SH3BP4	Intron		chr20	44495086	44495587	0.378695	-0.218416		Distal
	chr3	113892457	113892958	0.560502	-0.389639	ZDHHC23	Intron		chr20	4916893	4917394	0.59537	-0.217799	SLC23A2	Intron
	chr2	79387361	79387862	0.451426	-0.3892	CTNNA2-AS1	Intron		chr20	4916893	4917394	0.595882	-0.217799	SLC23A2	Intron
	chr2	79387361	79387862	0.57427	-0.3892	CTNNA2-AS1	Intron		chr20	4957873	4958374	0.59537	-0.217742	SLC23A2	Intron
	chr21	38284188	38284689	0.447569	-0.389079	LINC01423	Intron		chr20	4957873	4958374	0.595882	-0.217742	SLC23A2	Intron
	chr17	72245220	72245350	0.517115	-0.387868		Distal		chr7	8705706	8706207	0.438337	-0.217205	NXPH1	Intron
	chr3	190155709	190156210	0.496088	-0.387676		Distal		chr1	165383926	165384427	0.499155	-0.215		Distal
	chr1	248757670	248758171	0.527523	-0.385912	LYPD8	Promoter		chr7	8601209	8601710	0.438337	-0.214379	NXPH1	Intron
	chr1	248757670	248758171	0.527523	-0.385912	LYPD8	Promoter		chr1	236849753	236849824	0.436205	-0.213911	MTR	Intron
	chr21	38165543	38166044	0.447569	-0.385442	KCNJ15	Intron		chr1	236849753	236849824	0.436205	-0.213911	MTR	Intron
	chr5	180338879	180339380	0.486323	-0.385202	GFPT2	Intron		chr1	236849753	236849824	0.416821	-0.213911	MTR	Intron
	chr20	58303546	58304047	0.514537	-0.384399	PPP4R1L	Intron		chr1	236849753	236849824	0.416821	-0.213911	MTR	Intron
	chr20	58303546	58304047	0.514537	-0.384399	PPP4R1L	Intron		chr20	4848786	4849287	0.595882	-0.21391		Distal
	chr20	58303546	58304047	0.455875	-0.384399	PPP4R1L	Intron		chr7	54612560	54613061	0.347104	-0.208782		Distal
	chr12	126936491	126936992	0.396006	-0.384288	LINC02372	Exon 1		chr7	54612560	54613061	0.347104	-0.208782		Distal
	chr1	159040139	159040640	0.44622	-0.382626	IFI16	Intron		chr7	54613164	54613665	0.347104	-0.206979		Distal
	chr1	159040139	159040640	0.342393	-0.382626	IFI16	Intron		chr7	54613164	54613665	0.347104	-0.206979		Distal
	chr7	70598382	70598387	0.582148	-0.379423	GALNT17	Intron		chr14	36967803	36968304	0.372759	-0.205219	MIR4503	Intron
	chr7	70598382	70598387	0.582148	-0.379423	GALNT17	Intron		chr20	4910859	4911360	0.595882	-0.20312	RASSF2	Intron
	chr7	70598382	70598387	0.582148	-0.379423	GALNT17	Intron		chr4	123745740	123746223	0.640756	-0.202838	LINC01091	Exon 1
	chr4	183959361	183959862	0.451164	-0.37901	STOX2	Intron		chr22	39411878	39412379	0.458462	-0.199434	TAB1	Intron
	chr20	5453715	5454216	0.437805	-0.378784	LOC643406	Intron		chr11	44320046	44320146	0.384	-0.195659		Distal
	chr7	154043869	154044370	0.567173	-0.378079	LOC101929998	Intron		chr10	86632158	86632258	0.417	-0.194897		Distal
	chr2	4020602	4021103	0.536525	-0.374942		Distal		chr20	44491471	44491972	0.378695	-0.191596	TTPAL	3'
	chr7	154052802	154053303	0.567173	-0.373437	LOC101929998	5'		chr20	4876676	4877177	0.595882	-0.189608	RASSF2	Intron
	chr20	58278360	58278861	0.514537	-0.372203	PPP4R1L	Intron		chr10	70323728	70324229	0.667256	-0.185493	NPFFR1	Exon
	chr20	58278360	58278861	0.514537	-0.372203	PPP4R1L	Intron		chr8	120650937	120651438	0.584855	-0.178386	LOC101927543	Intron
	chr21	38221291	38221792	0.447569	-0.371097	DSCR10	Intron		chr8	120650937	120651438	0.546635	-0.178386	LOC101927543	Intron
	chr20	58264234	58264735	0.514537	-0.369597	ANKRD60	Intron		chr8	120650937	120651438	0.53899	-0.178386	LOC101927543	Intron
	chr20	58264234	58264735	0.514537	-0.369597	ANKRD60	Intron		chr8	120650937	120651438	0.511439	-0.178386	LOC101927543	Intron
	chr1	159172880	159173381	0.416504	-0.369508	CADM3	Promoter		chr1	228247905	228248406	0.499325	-0.176439	OBSCN-AS1	Intron
	chr1	159172880	159173381	0.416504	-0.369508	CADM3	Promoter		chr8	22453691	22454192	0.4523	-0.175501	PPP3CC	Intron
	chr18	12091661	12092162	0.453372	-0.36939	ANKRD62	Promoter		chr1	165373763	165374264	0.499155	-0.175365		Distal
	chr18	12091661	12092162	0.371965	-0.36939	ANKRD62	Promoter		chr7	151439909	151440012	0.482	-0.17039	CRYGN	Promoter
	chr12	21518580	21519081	0.475798	-0.367498	SPX	Downstream		chr7	151439909	151440012	0.423	-0.17039	CRYGN	Promoter
	chr21	38247894	38248395	0.447569	-0.367222	DSCR10	Intron		chr7	151440026	151440156	0.369	-0.17039	CRYGN	Promoter
	chr7	154339519	154340020	0.567173	-0.366448	LOC101929998	Intron		chr7	151440026	151440156	0.375	-0.17039	CRYGN	Promoter
	chr3	186179440	186179941	0.325307	-0.365636	ETV5	Intron		chr20	44494090	44494591	0.378695	-0.170027	TTPAL	3'
	chr7	93147366	93147867	0.507768	-0.365567	SAMD9L	Promoter		chr22	42783767	42784268	0.412404	-0.169539		Distal
	chr1	238054222	238054537	0.412218	-0.365075		Distal		chr22	42783767	42784268	0.412404	-0.169539		Distal
	chr11	96110267	96110768	0.630488	-0.361894	MTMR2	Intron		chr20	4967862	4968363	0.59537	-0.159176	SLC23A2	Intron
	chr11	96109450	96109951	0.630488	-0.360605	MTMR2	Intron		chr20	4967862	4968363	0.595882	-0.159176	SLC23A2	Intron
	chr6	46760925	46761125	0.595341	-0.359257	ANKRD66	Exon 1		chr7	44185051	44185552	0.651226	-0.156454	GCK	Intron
	chr14	81432029	81432530	0.32297	-0.35925	STON2	Intron		chr7	44185051	44185552	0.651226	-0.156454	GCK	Intron
	chr20	1520745	1521246	0.440519	-0.357859	SIRPB2	Intron		chr7	44185051	44185552	0.527347	-0.156454	GCK	Intron
	chr7	154183324	154183825	0.567173	-0.356174	LOC101929998	Intron		chr7	44185051	44185552	0.683427	-0.156454	GCK	Intron
	chr14	81486078	81486579	0.32297	-0.355704	LINC02308	Exon 1		chr7	44185051	44185552	0.507506	-0.156454	GCK	Intron
	chr7	31730455	31730956	0.532542	-0.355186		Distal		chr3	147158522	147159023	0.494986	-0.156265	LOC440982	Intron
	chr17	68172464	68172843	0.541294	-0.35487		Distal		chr6	82458160	82458661	0.653515	-0.148655		Distal
	chr20	60279256	60279757	0.454084	-0.353238	MIR646	Intron		chr6	82458160	82458661	0.653515	-0.148655		Distal
	chr21	38280489	38280990	0.447569	-0.353099	LINC01423	Intron		chr6	82458160	82458661	0.653515	-0.148655		Distal
	chr1	94887680	94888181	0.47318	-0.353038	SLC44A3-AS1	Intron		chr6	82458160	82458661	0.653515	-0.148655		Distal
	chr6	32933521	32933896	0.526831	-0.352361		Distal		chr2	124778053	124778554	0.513025	-0.146549	CNTNAP5	Exon 1
	chr6	32933521	32933896	0.526831	-0.352361		Distal		chr11	64815375	64815876	0.650575	-0.144032		Distal
	chr6	32933521	32933896	0.526831	-0.352361		Distal		chr22	42824598	42825099	0.412404	-0.14373	ARFGAP3	Intron
	chr3	186180177	186180678	0.325307	-0.352192	ETV5	Intron		chr22	42824598	42825099	0.412404	-0.14373	ARFGAP3	Intron
	chr20	58296361	58296862	0.514537	-0.349354	PPP4R1L	Intron		chr9	73022311	73022812	0.34393	-0.133534	ALDH1A1	Intron
	chr20	58296361	58296862	0.514537	-0.349354	PPP4R1L	Intron		chr1	75614647	75615148	0.41532	-0.130821		Distal
	chr20	58296361	58296862	0.455875	-0.349354	PPP4R1L	Intron		chr6	105388526	105389027	0.52125	-0.13081	PREP	Intron
	chr4	166153476	166153977	0.583263	-0.348413		Distal		chr6	105388526	105389027	0.566038	-0.13081	PREP	Intron
	chr21	38179048	38179549	0.447569	-0.347407	KCNJ15	Intron		chr6	105388526	105389027	0.584947	-0.13081	PREP	Intron
	chr3	186207515	186208016	0.325307	-0.346351	ETV5	Exon		chr20	3063201	3063275	0.326584	-0.130019		Distal
	chr18	11754949	11755450	0.533071	-0.34573	GNAL	Intron		chr19	52451213	52451714	0.60764	-0.129905	ZNF578	Promoter
	chr20	60201189	60201690	0.454084	-0.343872	MIR646	Intron		chr19	52451213	52451714	0.651433	-0.129905	ZNF578	Promoter
	chr2	167303180	167303681	0.539965	-0.343443	XIRP2-AS1	Intron		chr14	36942792	36943293	0.372759	-0.129785	MIR4503	Intron
	chr2	167303180	167303681	0.539965	-0.343443	XIRP2-AS1	Intron		chr19	15340032	15340533	0.584798	-0.126615		Distal
	chr12	124304500	124304600	0.457	-0.340353	RFLNA	Intron		chr14	36975755	36976256	0.372759	-0.126244	MIR4503	Intron
	chr21	38249114	38249615	0.447569	-0.339973	DSCR10	Intron		chr14	36972668	36973169	0.372759	-0.117873	MIR4503	Intron
	chr15	98414134	98414635	0.529609	-0.338972	LINC02351	Exon		chr22	20000119	20000620	0.52935	-0.113371	ARVCF	Intron
	chr21	38266777	38267278	0.447569	-0.334518	DSCR10	Intron		chr22	20000119	20000620	0.52935	-0.113371	ARVCF	Intron
	chr1	230322165	230322283	0.461	-0.3314	PGBD5	3'		chr6	10391164	10391229	0.609	-0.110981		Distal
	chr1	230322165	230322283	0.466	-0.3314	PGBD5	3'		chr7	8639100	8639601	0.438337	-0.106728	NXPH1	Intron
	chr7	154304901	154305402	0.567173	-0.329565	LOC101929998	5'		chr3	122514798	122515206	0.509109	-0.104721	KPNA1	Promoter
	chr7	26403547	26404048	0.539115	-0.327069	LOC441204	Intron		chr3	172167204	172167705	0.403746	-0.103757	FNDC3B	Intron
	chr7	26403547	26404048	0.539115	-0.327069	LOC441204	Intron		chr3	172167204	172167705	0.402729	-0.103757	FNDC3B	Intron
	chr7	26403547	26404048	0.549135	-0.327069	LOC441204	Intron		chr1	165408478	165408979	0.499155	-0.103311	RXRG	Intron
	chr7	26403547	26404048	0.478256	-0.327069	LOC441204	Intron		chr12	25055917	25056001	0.495157	-0.10254	LOC645177	Intron
	chr5	180354534	180355035	0.486323	-0.32614	GFPT2	Promoter		chr12	25055917	25056001	0.495157	-0.10254	LOC645177	Intron
	chr1	185070873	185071374	0.412676	-0.326063	RNF2	Intron		chr2	219484436	219484481	0.37	-0.100684	SPEGNB	Exon
	chr16	31537720	31538074	0.435482	-0.325017		Distal		chr14	36958676	36959177	0.372759	-0.0947225	MIR4503	Intron
	chr16	31537720	31538074	0.435482	-0.325017		Distal		chr20	4966730	4967231	0.59537	-0.0884404	SLC23A2	Intron
	chr16	31537720	31538074	0.435482	-0.325017		Distal		chr20	4966730	4967231	0.595882	-0.0884404	SLC23A2	Intron
	chr5	180345107	180345608	0.486323	-0.32471	GFPT2	Intron		chr1	43258613	43259114	0.537923	-0.0882084	TMEM125	Intron
	chr14	81506455	81506956	0.32297	-0.324497	SEL1L	Intron		chr12	54011545	54011645	0.392	-0.0875463	HOXC8	Promoter
	chr15	98400883	98401384	0.529609	-0.324433	LINC02351	Intron		chr20	44496921	44497422	0.378695	-0.0849033	TTPAL	Intron
	chr1	170701954	170702455	0.605292	-0.324005	PRRX1	Intron		chr1	41174159	41175162	0.388156	-0.0821518	SCMH1	Intron
	chr21	38310953	38311454	0.447569	-0.322301		Distal		chr1	41174159	41175162	0.388156	-0.0821518	SCMH1	Intron
	chr5	148733541	148734042	0.483186	-0.321002		Distal		chr1	41174159	41175162	0.388156	-0.0821518	SCMH1	Intron
	chr11	96102688	96103189	0.630488	-0.318166	MTMR2	Intron		chr1	41174159	41175162	0.388156	-0.0821518	SCMH1	Intron
	chr7	93180621	93181122	0.507768	-0.31815		Distal		chr20	4936853	4937354	0.59537	-0.0795811	SLC23A2	Intron
	chr7	39013543	39013774	0.376843	-0.317376	POU6F2-AS2	Promoter		chr20	4936853	4937354	0.595882	-0.0795811	SLC23A2	Intron
	chr7	39013543	39013774	0.376843	-0.317376	POU6F2-AS2	Promoter		chr7	8561349	8561850	0.438337	-0.0781629	NXPH1	Intron
	chr7	39013543	39013774	0.376843	-0.317376	POU6F2-AS2	Promoter		chr20	4898843	4899344	0.595882	-0.0742494	RASSF2	Intron
	chr7	93120509	93121010	0.507768	-0.316919	SAMD9	Promoter		chr20	4855429	4855930	0.595882	-0.0733311	RASSF2	3'
	chr2	234965047	234965548	0.44561	-0.314697	SH3BP4	Intron		chr9	129884414	129884817	0.559122	-0.0720765		Distal
	chr2	10094200	10094456	0.47904	-0.314673		Distal		chr19	58217041	58217542	0.457153	-0.0704896		Distal
	chr7	93160348	93160849	0.507768	-0.314396		Distal		chr19	58217041	58217542	0.521727	-0.0704896		Distal
	chr3	186181842	186182343	0.325307	-0.31377	ETV5	Intron		chr20	4947860	4948361	0.59537	-0.0614597	SLC23A2	Intron
	chr13	111460738	111460945	0.561013	-0.313374		Distal		chr20	4947860	4948361	0.595882	-0.0614597	SLC23A2	Intron
	chr13	111460738	111460945	0.561013	-0.313374		Distal		chr10	124909415	124909639	0.348244	-0.0586938		Distal
	chr18	6835300	6835801	0.59787	-0.31267	LINC00668	Intron		chr14	36973296	36973797	0.372759	-0.0579407	MIR4503	Intron
	chr5	166504978	166505479	0.542154	-0.311398		Distal		chr10	102901359	102901860	0.557268	-0.0567213	CNNM2	3'
	chr14	81472890	81473391	0.32297	-0.309871	LINC02308	3'		chr18	74963753	74963822	0.394512	-0.0532629	ZADH2	Intron
	chr15	69854431	69854558	0.471917	-0.307678		Distal		chr22	29879692	29880193	0.390749	-0.0493077	MTMR3	Promoter
	chr21	38220100	38220601	0.447569	-0.305103	DSCR10	Intron		chr1	227749295	227749409	0.755763	-0.0491476	JMJD4	Intron
	chr21	38170180	38170681	0.447569	-0.30316	KCNJ15	Intron		chr1	227749295	227749409	0.772944	-0.0491476	JMJD4	Intron
	chr20	58309190	58309691	0.514537	-0.302943	PPP4R1L	Promoter		chr7	27195545	27195775	0.324619	-0.0486735	HOTTIP	Promoter
	chr20	58309190	58309691	0.514537	-0.302943	PPP4R1L	Promoter		chr4	153792546	153792687	0.457	-0.0481423		Distal
	chr20	58309190	58309691	0.455875	-0.302943	PPP4R1L	Promoter		chr4	153792546	153792687	0.22	-0.0481423		Distal
	chr2	6773051	6773552	0.4449	-0.301995	LINC00487	Promoter		chr6	43614223	43614724	0.41314	-0.0480285	GTPBP2	3'
	chr2	6773051	6773552	0.4449	-0.301995	LINC00487	Promoter		chr4	41600165	41600666	0.623812	-0.0459693	PHOX2B	Intron
	chr7	154046925	154047426	0.567173	-0.301176	LOC101929998	Intron		chr20	4879996	4880497	0.595882	-0.0452996	RASSF2	Intron
	chr21	38172009	38172510	0.447569	-0.300479	KCNJ15	Intron		chr19	36246694	36247195	0.539829	-0.0452661	ZNF565	Promoter
	chr7	50560344	50560630	0.547218	-0.30004	DDC	Intron		chr3	122515811	122516312	0.509109	-0.0343528	KPNA1	Promoter
	chr21	38290751	38291252	0.447569	-0.299757	LINC01423	Intron		chr5	5140490	5140652	0.527544	-0.0307486	ADAMTS16	Promoter
	chr8	35648081	35648529	0.323065	-0.298927	LOC101929550	Intron		chr20	4972654	4973155	0.59537	-0.0276217	SLC23A2	Intron
	chr8	35648081	35648529	0.323065	-0.298927	LOC101929550	Intron		chr20	4972654	4973155	0.595882	-0.0276217	SLC23A2	Intron
	chr14	55221888	55222389	0.53882	-0.297504		Distal		chr14	36976412	36976913	0.372759	-0.025798	MIR4503	Intron
	chr7	124956119	124956620	0.50785	-0.297423	POT1	Intron		chr7	8627272	8627773	0.438337	-0.021279	NXPH1	Intron
	chr12	126900335	126900836	0.577541	-0.296043		Distal		chr22	42811416	42811917	0.412404	-0.0191293	ARFGAP3	Intron
	chr12	46657718	46658219	0.527655	-0.291426	SLC38A4	Intron		chr22	42811416	42811917	0.412404	-0.0191293	ARFGAP3	Intron
	chr10	52631051	52631552	0.441735	-0.291101	LNCAROD	Intron		chr7	8714038	8714539	0.438337	-0.0161481	NXPH1	Intron
	chr5	154092402	154092485	0.405342	-0.29058	FAM114A2	Intron		chr2	127413820	127414321	0.40965	-0.012054		Distal
	chr16	27375151	27375394	0.51525	-0.289972		Distal		chr2	127413820	127414321	0.412423	-0.012054		Distal
	chr10	1725240	1725340	0.674	-0.289183	ADARB2	Intron		chr2	127413820	127414321	0.436835	-0.012054		Distal
	chr20	57763141	57763642	0.509985	-0.289119		Distal		chr2	127413820	127414321	0.436835	-0.012054		Distal
	chr7	31554608	31555109	0.524291	-0.288465	ITPRID1	5'		chr2	127413820	127414321	0.348962	-0.012054		Distal
	chr7	105604894	105605395	0.568595	-0.288369	EFCAB10	3'		chr2	127413820	127414321	0.348962	-0.012054		Distal
	chr18	56337816	56338211	0.404958	-0.28733		Distal		chr1	219661145	219661289	0.471	-0.00786491		Distal
	chr18	56337816	56338211	0.404958	-0.28733		Distal		chr1	219661145	219661289	0.349	-0.00786491		Distal
	chr18	56337816	56338211	0.404958	-0.28733		Distal		chr3	44626455	44626499	0.401093	-0.00547909	ZNF445	Intron
	chr18	56337816	56338211	0.404958	-0.28733		Distal		chr3	44626455	44626499	0.401093	-0.00547909	ZNF445	Intron
	chr20	1916195	1916696	0.479433	-0.286571	SIRPA	Intron		chr7	8590735	8591236	0.438337	-0.00376391	NXPH1	Intron
	chr3	52721608	52722109	0.461059	-0.286046	GLT8D1	Intron		chr14	36942492	36942648	0.372759	-0.0032384	MIR4503	Intron
	chr9	108423673	108424174	0.344716	-0.285916		Distal		chr14	36959184	36959685	0.372759	-0.00295023	MIR4503	Intron
	chr20	58267658	58268159	0.514537	-0.285089	ANKRD60	Intron		chr12	120705602	120706103	0.681345	-0.000857939		Distal
	chr20	58267658	58268159	0.514537	-0.285089	ANKRD60	Intron		chr22	42782315	42782816	0.412404	0.00633546		Distal
	chr20	58221804	58222305	0.514537	-0.284778	ANKRD60	Intron		chr22	42799404	42799905	0.412404	0.00649079	ARFGAP3	Intron
	chr9	104235757	104236258	0.37578	-0.28081		Distal		chr22	42799404	42799905	0.412404	0.00649079	ARFGAP3	Intron
	chr16	12010654	12011155	0.359966	-0.280322	SNX29	Intron		chr20	4944445	4944946	0.59537	0.0103089	SLC23A2	Intron
	chr16	12010654	12011155	0.359966	-0.280322	SNX29	Intron		chr20	4944445	4944946	0.595882	0.0103089	SLC23A2	Intron
	chr20	60271570	60272071	0.454084	-0.280193	MIR646	Exon		chr1	160084091	160084207	0.264	0.0116516	KCNJ9	Promoter
	chr5	173474913	173475414	0.578466	-0.278683	LOC285593	Intron		chr1	160084091	160084207	0.445	0.0116516	KCNJ9	Promoter
	chr7	93156666	93157167	0.507768	-0.278424		Distal		chr10	73726407	73726770	0.659109	0.0126461	BMS1P4-AGAP5	Intron
	chr2	128175995	128176068	0.644928	-0.277328	UGGT1	Intron		chr10	73726407	73726770	0.455371	0.0126461	BMS1P4-AGAP5	Intron
	chr20	58245012	58245513	0.514537	-0.276591	ANKRD60	Intron		chr1	153746120	153746621	0.737676	0.0177224	LOC343052	Intron
	chr5	166702010	166702511	0.542154	-0.275819		Distal		chr5	5140442	5140444	0.527544	0.0193038	ADAMTS16	Promoter
	chr20	58220648	58221149	0.514537	-0.275632	ANKRD60	Intron		chr2	127414891	127415392	0.436835	0.0194009		Distal
	chr21	38333485	38333986	0.447569	-0.275576	LINC01423	Promoter		chr2	127414891	127415392	0.436835	0.0194009		Distal
	chr21	38326634	38327135	0.447569	-0.273957	LINC01423	Intron		chr1	165403793	165404294	0.499155	0.0262772	RXRG	Intron
	chr1	151486491	151486992	0.345633	-0.272299		Distal		chr18	55100782	55100940	0.534996	0.0284063		Distal
	chr1	153277789	153278290	0.541183	-0.271038		Distal		chr12	104609556	104609671	0.431704	0.0331152	MIR3922	Intron
	chr5	166625102	166625603	0.542154	-0.267769		Distal		chr22	42814100	42814601	0.412404	0.0334815	ARFGAP3	Intron
	chr5	7852544	7853045	0.503051	-0.266252	MTRR	Promoter		chr22	42814100	42814601	0.412404	0.0334815	ARFGAP3	Intron
	chr20	58229365	58229866	0.514537	-0.263161	ANKRD60	Promoter		chr10	75407706	75407927	0.559629	0.0362573	LOC101929234	Promoter
	chr20	31872366	31872867	0.47294	-0.261797	DUSP15	Promoter		chr10	75407706	75407927	0.559629	0.0362573	LOC101929234	Promoter
	chr20	58239147	58239648	0.514537	-0.260402	ANKRD60	Exon		chr3	13114731	13114929	0.39218	0.0363497	IQSEC1	Intron
	chr8	128808007	128808207	0.211346	-0.259264	LINC00976	Exon		chr8	86349587	86349980	0.576957	0.0370951	WWP1	Intron
	chr7	154052129	154052630	0.567173	-0.258011	LOC101929998	5'		chr8	86349587	86349980	0.577825	0.0370951	WWP1	Intron
	chr7	31744235	31744736	0.532542	-0.257744		Distal		chr8	22455054	22455123	0.4523	0.0384455	PPP3CC	Intron
	chr11	26510722	26511223	0.513018	-0.254455	MUC15	Intron		chr15	37110933	37111060	0.325	0.0436467		Distal
	chr5	3188099	3188265	0.60299	-0.25291		Distal		chr15	37110933	37111060	0.375	0.0436467		Distal
	chr20	58224921	58225422	0.514537	-0.25242	ANKRD60	Intron		chr3	184050156	184050657	0.823869	0.0457402	HTR3C	Promoter
	chr1	242247187	242247688	0.510528	-0.251405	MAP1LC3C	Intron		chr9	110254449	110254660	0.423479	0.0520423	TXN	Promoter
	chr8	128495698	128495884	0.601585	-0.250672	MIR1208	Intron		chr1	236065391	236065473	0.17	0.0635397	NID1	Promoter
	chr8	128495698	128495884	0.601585	-0.250672	MIR1208	Intron		chr1	236065391	236065473	0.282	0.0635397	NID1	Promoter
	chr20	58219682	58220183	0.514537	-0.249833	ANKRD60	Intron		chr1	236065391	236065473	0.314	0.0635397	NID1	Promoter
	chr7	95060073	95060376	0.465886	-0.249534	PPP1R9A	Intron		chr1	236065391	236065473	0.17	0.0635397	NID1	Promoter
	chr21	38236742	38237243	0.447569	-0.24881	DSCR10	Exon		chr1	236065391	236065473	0.282	0.0635397	NID1	Promoter
	chr12	11709765	11710266	0.395078	-0.245839	ETV6	Intron		chr1	236065391	236065473	0.314	0.0635397	NID1	Promoter
	chr7	70599800	70600301	0.582148	-0.245523	GALNT17	Intron		chr9	8858640	8858932	0.553123	0.0646	PTPRD-AS1	Promoter
	chr7	70599800	70600301	0.582148	-0.245523	GALNT17	Intron		chr10	103452429	103452542	0.18	0.066567	CALHM2	Promoter
	chr7	70599800	70600301	0.582148	-0.245523	GALNT17	Intron		chr10	103452429	103452542	0.206	0.066567	CALHM2	Promoter
	chr3	160942876	160943377	0.533554	-0.24301	NMD3	Intron		chr14	36971212	36971713	0.372759	0.0671803	MIR4503	Intron
	chr5	148736727	148737205	0.483186	-0.242663		Distal		chr7	8718092	8718593	0.438337	0.0695157	NXPH1	Intron
	chr7	154155950	154156451	0.567173	-0.242574	LOC101929998	Intron		chr1	169364865	169365366	0.625704	0.0710225	NME7	Promoter
	chr20	58242151	58242652	0.514537	-0.242362	ANKRD60	Exon		chr9	130863546	130864047	0.867079	0.0803214	QRFP	Intron
	chr5	148729128	148729629	0.483186	-0.241685		Distal		chr7	8751489	8751990	0.438337	0.0803921	NXPH1	3'
	chr19	48608679	48609180	0.494945	-0.241108	SPACA4	Promoter		chr3	171459070	171459201	0.132	0.0810398	TNIK	Promoter
	chr19	48608679	48609180	0.494945	-0.241108	SPACA4	Promoter		chr3	171459070	171459201	0.194	0.0810398	TNIK	Promoter
	chr7	32336687	32337188	0.590238	-0.240852	PDE1C	Intron		chr1	156245814	156245913	0.324	0.0842077	PAQR6	Promoter
	chr21	38307408	38307909	0.447569	-0.239379	LINC01423	Downstream		chr20	4949015	4949516	0.59537	0.0870858	SLC23A2	Intron
	chr1	234763739	234764240	0.465281	-0.238891		Distal		chr20	4949015	4949516	0.595882	0.0870858	SLC23A2	Intron
	chr1	234763739	234764240	0.465281	-0.238891		Distal		chr11	44309313	44309403	0.209	0.0878022	ALX4	Promoter
	chr2	107418713	107419214	0.552627	-0.238341	LINC01886	Intron		chr1	203629419	203629545	0.165	0.0938667	ATP2B4	Promoter
	chr6	161162727	161163228	0.546895	-0.235894	AGPAT4	Exon		chr1	203629419	203629545	0.252	0.0938667	ATP2B4	Promoter
	chr4	16360842	16361343	0.583861	-0.23574	TAPT1	Exon 1		chr1	203629419	203629545	0.156	0.0938667	ATP2B4	Promoter
	chr2	127453718	127453802	0.612077	-0.235691	MIR4783	Intron		chr1	203629583	203629683	0.454	0.0938667	ATP2B4	Intron
	chr2	127453718	127453802	0.612077	-0.235691	MIR4783	Intron		chr22	42795078	42795579	0.412404	0.0991173		Distal
	chr20	57880073	57880126	0.503513	-0.234409		Distal		chr22	42795078	42795579	0.412404	0.0991173		Distal
	chr20	57880073	57880126	0.501165	-0.234409		Distal		chr19	18344196	18344623	0.730425	0.102622	PGPEP1	Intron
	chr2	239118343	239118443	0.66	-0.232594	MIR4441	Exon		chr2	152335556	152336057	0.745467	0.10867	FMNL2	Promoter
	chr2	239118473	239118573	0.608	-0.232594	MIR4441	Exon		chr22	40348003	40348504	0.494195	0.109974	SGSM3	Promoter
	chr5	166505507	166506008	0.542154	-0.230048		Distal		chr8	86351169	86351587	0.576957	0.111896	WWP1	Intron
	chr7	48962968	48963469	0.474217	-0.229229		Distal		chr8	86351169	86351587	0.478049	0.111896	WWP1	Intron
	chr7	48962968	48963469	0.490916	-0.229229		Distal		chr8	86351169	86351587	0.478049	0.111896	WWP1	Intron
	chr2	6771495	6771996	0.4449	-0.228902	LINC00487	Promoter		chr7	8724054	8724555	0.438337	0.116513	NXPH1	Intron
	chr2	6771495	6771996	0.4449	-0.228902	LINC00487	Promoter		chr11	65780360	65780380	0.192	0.120623	AP5B1	Promoter
	chr21	38311597	38312098	0.447569	-0.228651		Distal		chr3	129695176	129695677	0.502275	0.122012	PLXND1	Intron
	chr5	173499858	173500359	0.578466	-0.22565		Distal		chr22	29885687	29886188	0.390749	0.126596	MTMR3	Promoter
	chr2	203142709	203143210	0.229156	-0.225375	CYP20A1	Intron		chr1	169426250	169426751	0.625704	0.132705	CCDC181	Intron
	chr14	81470951	81471452	0.32297	-0.224036		Distal		chr22	42793862	42794363	0.412404	0.134327	A4GALT	Exon 1
	chr1	94888183	94888402	0.47318	-0.220256	SLC44A3-AS1	Intron		chr22	42793862	42794363	0.412404	0.134327	A4GALT	Exon 1
	chr14	81448441	81448942	0.32297	-0.220201	LINC02308	Promoter		chr19	45415970	45416471	0.71708	0.140115	PPP1R13L	Intron
	chr14	81470079	81470580	0.32297	-0.219601		Distal		chr19	45415970	45416471	0.71708	0.140115	PPP1R13L	Intron
	chr5	180348317	180348818	0.486323	-0.217795	GFPT2	Intron		chr19	45415970	45416471	0.71708	0.140115	PPP1R13L	Intron
	chr16	57213391	57213892	0.633604	-0.21726	RSPRY1	Exon		chr8	86350515	86351016	0.576957	0.143228	WWP1	Intron
	chr20	60256031	60256532	0.454084	-0.213478	MIR646	Intron		chr8	86350515	86351016	0.577825	0.143228	WWP1	Intron
	chr22	49935852	49936353	0.594507	-0.213057		Distal		chr8	86350515	86351016	0.460525	0.143228	WWP1	Intron
	chr20	58207260	58207761	0.514537	-0.212801		Distal		chr8	86350515	86351016	0.478049	0.143228	WWP1	Intron
	chr1	248845717	248846218	0.427027	-0.211884	ZNF672	Intron		chr8	86350515	86351016	0.478049	0.143228	WWP1	Intron
	chr8	128494950	128495451	0.601585	-0.210057	MIR1208	Intron		chr20	4950364	4950865	0.59537	0.144703	SLC23A2	Intron
	chr8	128494950	128495451	0.601585	-0.210057	MIR1208	Intron		chr20	4950364	4950865	0.595882	0.144703	SLC23A2	Intron
	chr7	154051177	154051678	0.567173	-0.207667	LOC101929998	Intron		chr7	88306713	88306813	0.25	0.145438	STEAP4	Promoter
	chr11	26510117	26510618	0.513018	-0.20433	MUC15	Intron		chr7	88306825	88306960	0.234	0.145438	STEAP4	Promoter
	chr5	148732724	148733225	0.483186	-0.204036		Distal		chr7	88306825	88306960	0.361	0.145438	STEAP4	Promoter
	chr10	61900190	61900691	0.41378	-0.203578	ARID5B	Promoter		chr7	88306825	88306960	0.234	0.145438	STEAP4	Promoter
	chr10	61900190	61900691	0.41378	-0.203578	ARID5B	Promoter		chr7	88306825	88306960	0.361	0.145438	STEAP4	Promoter
	chr8	91610394	91610895	0.436522	-0.20288	SLC26A7	Intron		chr9	21974232	21974676	0.526677	0.147455	CDKN2A-DT	3'
	chr21	38268031	38268532	0.447569	-0.200208	DSCR10	Intron		chr9	21974232	21974676	0.384454	0.147455	CDKN2A-DT	3'
	chr5	166640103	166640604	0.542154	-0.200021		Distal		chr6	35477872	35478013	0.664598	0.147509	MIR7111	Intron
	chr20	60258417	60258918	0.454084	-0.197285	MIR646	Intron		chr13	112721262	112721462	0.384918	0.153352	ATP11A	Intron
	chr11	56624552	56625053	0.520242	-0.195264		Distal		chr1	180882032	180882325	0.414165	0.156904	KIAA1614	Intron
	chr20	59830978	59831374	0.618018	-0.19054	SYCP2	Intron		chr4	140188893	140189394	0.323872	0.157407		Distal
	chr20	59830978	59831374	0.574655	-0.19054	SYCP2	Intron		chr6	19836100	19836563	0.364754	0.158829	ID4	Promoter
	chr10	60474064	60474565	0.53302	-0.189174	ANK3	Intron		chr5	95768746	95768952	0.459531	0.164266	SPATA9	Intron
	chr10	60474064	60474565	0.53302	-0.189174	ANK3	Intron		chr14	36982110	36982611	0.372759	0.178556	MIR4503	Intron
	chr1	248789478	248789765	0.386826	-0.189025		Distal		chr7	8622864	8623365	0.438337	0.178675	NXPH1	Intron
	chr20	58301552	58302053	0.514537	-0.188701	PPP4R1L	Intron		chr7	8594124	8594625	0.438337	0.182576	NXPH1	Intron
	chr20	58301552	58302053	0.514537	-0.188701	PPP4R1L	Intron		chr2	186602030	186602310	0.509935	0.18432	ITGAV	Exon
	chr20	58301552	58302053	0.455875	-0.188701	PPP4R1L	Intron		chr5	33892095	33892373	0.41249	0.185884		Distal
	chr10	52566671	52567172	0.441735	-0.1886	LNCAROD	Intron		chr5	33892095	33892373	0.41249	0.185884		Distal
	chr1	248790953	248791454	0.534903	-0.187677		Distal		chr8	141417989	141418112	0.489	0.197204	SLC45A4	Intron
	chr20	57762443	57762944	0.509985	-0.187086		Distal		chr8	141417989	141418112	0.448	0.197204	SLC45A4	Intron
	chr7	155305439	155305940	0.468249	-0.186255	INSIG1	Intron		chr4	41594346	41594847	0.623812	0.198687	PHOX2B	Intron
	chr21	38297741	38298242	0.447569	-0.184016	LINC01423	5'		chr22	39414301	39414392	0.458462	0.198965	TAB1	Intron
	chr5	173501234	173501735	0.578466	-0.183386		Distal		chr22	42794453	42794954	0.412404	0.199694		Distal
	chr10	101090768	101091269	0.460976	-0.181921	KAZALD1	Intron		chr22	42794453	42794954	0.412404	0.199694		Distal
	chr5	180340344	180340845	0.486323	-0.181045	GFPT2	Intron		chr3	129514054	129514555	0.585364	0.207811	RHO	3'
	chr1	158735533	158735985	0.551938	-0.180778		Distal		chr7	8552541	8553042	0.438337	0.212032	NXPH1	Intron
	chr12	57208053	57208175	0.889	-0.180719	NXPH4	Exon		chr7	70596484	70596985	0.35978	0.222992	GALNT17	5'
	chr12	57208053	57208175	0.955	-0.180719	NXPH4	Exon		chr7	70596484	70596985	0.377959	0.222992	GALNT17	5'
	chr7	93117109	93117610	0.507768	-0.17838	SAMD9	Promoter		chr7	70596484	70596985	0.386783	0.222992	GALNT17	5'
	chr17	77802164	77802665	0.475657	-0.178015		Distal		chr2	152337178	152337679	0.745467	0.231583	FMNL2	Promoter
	chr10	30902998	30903499	0.358481	-0.177378	ZNF438	Intron		chr9	129886165	129886414	0.559122	0.234891		Distal
	chr20	60249351	60249852	0.454084	-0.177231	MIR646	Exon		chr9	129886165	129886414	0.484165	0.234891		Distal
	chr1	151485902	151486380	0.345633	-0.176795		Distal		chr8	141418187	141418190	0.489	0.23602	SLC45A4	Intron
	chr21	38236185	38236686	0.447569	-0.176458	DSCR10	Intron		chr1	165374281	165374782	0.499155	0.236622		Distal
	chr19	55098736	55098813	0.406433	-0.176252	PPP1R12C	Exon		chr12	1769986	1770487	0.453069	0.237724	FBXL14	Intron
	chr1	64723739	64724240	0.556852	-0.174745		Distal		chr12	1769986	1770487	0.453069	0.237724	FBXL14	Intron
	chr15	69853496	69853997	0.471917	-0.174565		Distal		chr20	4868733	4869234	0.595882	0.243699	RASSF2	Exon 1
	chr15	69853496	69853997	0.471917	-0.174565		Distal		chr20	4919319	4919820	0.59537	0.255392	SLC23A2	Intron
	chr15	69853496	69853997	0.495273	-0.174565		Distal		chr20	4919319	4919820	0.595882	0.255392	SLC23A2	Intron
	chr19	55095489	55095990	0.406433	-0.174532	PPP1R12C	Exon		chr1	9540006	9540106	0.329	0.255658	SLC25A33	Promoter
	chr2	167294442	167294943	0.539965	-0.173952	XIRP2-AS1	Intron		chr12	1769046	1769080	0.453069	0.256284	FBXL14	Intron
	chr2	167294442	167294943	0.539965	-0.173952	XIRP2-AS1	Intron		chr1	165375043	165375544	0.499155	0.263333		Distal
	chr14	81465451	81465952	0.32297	-0.173681		Distal		chr17	38710973	38710993	0.616804	0.269997	MIR4734	Intron
	chr20	58269149	58269650	0.514537	-0.173064	PPP4R1L	Intron		chr22	29882866	29883367	0.390749	0.272203	MTMR3	Promoter
	chr20	58269149	58269650	0.514537	-0.173064	PPP4R1L	Intron		chr20	4967268	4967769	0.59537	0.273742	SLC23A2	Intron
	chr19	55038202	55038204	0.390137	-0.171473	EPS8L1	Exon 1		chr20	4967268	4967769	0.595882	0.273742	SLC23A2	Intron
	chr19	55038202	55038204	0.390137	-0.171473	EPS8L1	Exon 1		chr12	124779438	124779597	0.489242	0.274699	SCARB1	Intron
	chr19	55038202	55038204	0.390137	-0.171473	EPS8L1	Exon 1		chr1	165393464	165393965	0.499155	0.274764		Distal
	chr19	55038202	55038204	0.390137	-0.171473	EPS8L1	Exon 1		chr12	54004931	54005075	0.558	0.276813	HOXC8	Intron
	chr19	55038202	55038204	0.390137	-0.171473	EPS8L1	Exon 1		chr12	54004931	54005075	0.487	0.276813	HOXC8	Intron
	chr19	55038202	55038204	0.390137	-0.171473	EPS8L1	Exon 1		chr9	130861004	130861242	0.867079	0.278568	QRFP	Intron
	chr19	55038202	55038204	0.390137	-0.171473	EPS8L1	Exon 1		chr10	75408091	75408592	0.559629	0.288185	LOC101929234	Promoter
	chr19	55038202	55038204	0.47886	-0.171473	EPS8L1	Exon 1		chr10	75408091	75408592	0.559629	0.288185	LOC101929234	Promoter
	chr19	55038202	55038204	0.47886	-0.171473	EPS8L1	Exon 1		chr5	1887244	1887278	0.421361	0.292079	IRX4	Promoter
	chr19	55038202	55038204	0.47886	-0.171473	EPS8L1	Exon 1		chr10	50604745	50605246	0.433942	0.292937	SGMS1-AS1	Intron
	chr19	55038202	55038204	0.47886	-0.171473	EPS8L1	Exon 1		chr10	50604745	50605246	0.419952	0.292937	SGMS1-AS1	Intron
	chr19	55038202	55038204	0.47886	-0.171473	EPS8L1	Exon 1		chr2	131596475	131596976	0.451846	0.297515	POTEKP	Exon
	chr19	55038202	55038204	0.47886	-0.171473	EPS8L1	Exon 1		chr17	38710020	38710490	0.616804	0.30213	MIR4734	Intron
	chr19	55038202	55038204	0.47886	-0.171473	EPS8L1	Exon 1		chr10	75405413	75405672	0.426536	0.302538	LOC101929234	Intron
	chr19	55038202	55038204	0.47886	-0.171473	EPS8L1	Exon 1		chr10	75405413	75405672	0.426536	0.302538	LOC101929234	Intron
	chr19	55038202	55038204	0.47886	-0.171473	EPS8L1	Exon 1		chr17	74965281	74965497	0.368503	0.303891	HID1-AS1	Intron
	chr19	55038501	55038703	0.390137	-0.171473	EPS8L1	Intron		chr17	74965281	74965497	0.368503	0.303891	HID1-AS1	Intron
	chr19	55038501	55038703	0.390137	-0.171473	EPS8L1	Intron		chr10	124898373	124898874	0.432675	0.304615		Distal
	chr19	55038501	55038703	0.390137	-0.171473	EPS8L1	Intron		chr19	18346031	18346196	0.730425	0.304945	PGPEP1	Intron
	chr19	55038501	55038703	0.390137	-0.171473	EPS8L1	Intron		chr20	4866983	4867484	0.595882	0.305654	RASSF2	Intron
	chr19	55038501	55038703	0.390137	-0.171473	EPS8L1	Intron		chr20	4866390	4866891	0.595882	0.309646	RASSF2	Intron
	chr19	55038501	55038703	0.390137	-0.171473	EPS8L1	Intron		chr5	1887394	1887493	0.421361	0.313731	CTD-2194D22.4	Promoter
	chr19	55038501	55038703	0.390137	-0.171473	EPS8L1	Intron		chr5	1887394	1887493	0.421361	0.313731	CTD-2194D22.4	Promoter
	chr21	38166078	38166579	0.447569	-0.166531	KCNJ15	Intron		chr1	75618384	75618885	0.41532	0.315284		Distal
	chr21	38240242	38240743	0.447569	-0.166376	DSCR10	Intron		chr20	4949802	4950303	0.59537	0.316469	SLC23A2	Intron
	chr20	59831796	59832297	0.618018	-0.166049	SYCP2	Intron		chr20	4949802	4950303	0.595882	0.316469	SLC23A2	Intron
	chr20	59831796	59832297	0.574655	-0.166049	SYCP2	Intron		chr4	41541546	41542047	0.623812	0.327913	LIMCH1	Intron
	chr11	96097862	96098363	0.630488	-0.163516	MTMR2	Intron		chr1	156127036	156127537	0.665471	0.334973	SEMA4A	Intron
	chr21	38264296	38264797	0.447569	-0.163105	DSCR10	Intron		chr22	42806480	42806981	0.412404	0.338317	ARFGAP3	Intron
	chr19	55351966	55352467	0.487928	-0.162859	COX6B2	Promoter		chr22	42806480	42806981	0.412404	0.338317	ARFGAP3	Intron
	chr1	209552363	209552864	0.439453	-0.162077	CAMK1G	Intron		chr9	129885635	129886136	0.559122	0.34001		Distal
	chr11	96112714	96113215	0.630488	-0.161431	MTMR2	Intron		chr9	129885635	129886136	0.484165	0.34001		Distal
	chr15	98404217	98404718	0.529609	-0.160141	LINC02351	Intron		chr22	39413577	39414078	0.458462	0.342206	TAB1	Intron
	chr20	58219165	58219666	0.514537	-0.158278	ANKRD60	Intron		chr22	42790911	42791412	0.412404	0.343086		Distal
	chr3	54033867	54033988	0.364	-0.158009	CACNA2D3	Exon 1		chr22	42790911	42791412	0.412404	0.343086		Distal
	chr3	54033867	54033988	0.39	-0.158009	CACNA2D3	Exon 1		chr20	4905588	4906089	0.595882	0.347727	RASSF2	Intron
	chr2	167264349	167264850	0.539965	-0.157715		Distal		chr20	4898231	4898732	0.595882	0.349834	RASSF2	Intron
	chr2	167264349	167264850	0.539965	-0.157715		Distal		chr20	44495690	44496191	0.378695	0.351717		Distal
	chr21	38254972	38255473	0.447569	-0.155209	DSCR10	Intron		chr17	49224329	49224429	0.205	0.359306	PHOSPHO1	Exon
	chr10	52638086	52638587	0.441735	-0.155061	LNCAROD	Intron		chr1	154474694	154475195	0.532491	0.371576	TDRD10	Intron
	chr20	60255382	60255883	0.454084	-0.152648	MIR646	Intron		chr1	154474694	154475195	0.488817	0.371576	TDRD10	Intron
	chr7	154167716	154168217	0.567173	-0.151482	LOC101929998	Intron		chr2	55282593	55282693	0.228	0.373532	PRORSD1P	Promoter
	chr7	28890056	28890557	0.376751	-0.151283		Distal		chr3	129694137	129694638	0.511838	0.379149	PLXND1	Intron
	chr20	58222402	58222903	0.514537	-0.150928	ANKRD60	Intron		chr3	129694137	129694638	0.475195	0.379149	PLXND1	Intron
	chr1	161694120	161694621	0.444478	-0.150377		Distal		chr3	129694137	129694638	0.539842	0.379149	PLXND1	Intron
	chr1	161694120	161694621	0.444478	-0.150377		Distal		chr3	129694137	129694638	0.502275	0.379149	PLXND1	Intron
	chr1	161694120	161694621	0.444478	-0.150377		Distal		chr22	42792873	42793374	0.412404	0.381763	A4GALT	Exon
	chr2	101737365	101737723	0.522416	-0.149628	MAP4K4	Intron		chr22	42792873	42793374	0.412404	0.381763	A4GALT	Exon
	chr2	101737365	101737723	0.522416	-0.149628	MAP4K4	Intron		chr2	127411696	127412009	0.442843	0.399243		Distal
	chr21	38258153	38258654	0.447569	-0.148404	DSCR10	Intron		chr2	127411696	127412009	0.442843	0.399243		Distal
	chr15	98295066	98295567	0.529609	-0.144533		Distal		chr2	127411696	127412009	0.436835	0.399243		Distal
	chr3	38925595	38926096	0.611241	-0.14443	SCN10A	Intron		chr2	127411696	127412009	0.436835	0.399243		Distal
	chr3	186211043	186211450	0.325307	-0.144309	ETV5	Intron		chr1	169368351	169368852	0.625704	0.400978	BLZF1	Promoter
	chr5	166551312	166551813	0.542154	-0.139676		Distal		chr10	101292698	101292876	0.472736	0.411637		Distal
	chr20	58234975	58235476	0.514537	-0.139491	ANKRD60	Exon		chr1	228275166	228275667	0.605585	0.461163	OBSCN-AS1	Exon 1
	chr21	38291874	38292375	0.447569	-0.139119	LINC01423	Intron		chr19	11785125	11785626	0.59608	0.465851		Distal
	chr21	38293710	38294211	0.447569	-0.134997	LINC01423	Intron		chr19	36246422	36246649	0.539829	0.480675	ZNF565	Promoter
	chr20	58209729	58210230	0.514537	-0.130833		Distal		chr20	4904953	4905454	0.595882	0.487612	RASSF2	Intron
	chr21	38305745	38306246	0.447569	-0.130723	LINC01423	3'		chr3	127793152	127793407	0.570034	0.495789	ABTB1	Intron
	chr6	36097048	36097549	0.362844	-0.130434	MAPK13	3'		chr19	15588206	15588707	0.650212	0.501794		Distal
	chr6	36097048	36097549	0.362844	-0.130434	MAPK13	3'		chr19	15588206	15588707	0.659469	0.501794		Distal
	chr20	58312745	58313246	0.514537	-0.128173	RAB22A	Intron		chr22	38221133	38221477	0.425593	0.523146	PLA2G6	3'
	chr20	58312745	58313246	0.514537	-0.128173	RAB22A	Intron		chr2	132670879	132671000	0.306	0.529379	LYPD1	Promoter
	chr20	58312745	58313246	0.455875	-0.128173	RAB22A	Intron		chr2	132670879	132671000	0.326	0.529379	LYPD1	Promoter
	chr21	38171216	38171717	0.447569	-0.125951	KCNJ15	Intron		chr2	132670879	132671000	0.314	0.529379	LYPD1	Promoter
	chr21	38256909	38257410	0.447569	-0.122903	DSCR10	5'		chr22	40346238	40346739	0.494195	0.531909	ADSL	Promoter
	chr21	38251071	38251572	0.447569	-0.121713	DSCR10	Intron		chr3	129513328	129513829	0.585364	0.532988	RHO	Exon 1
	chr12	108642120	108642858	0.455661	-0.118291	MIR4496	Exon		chr3	129513328	129513829	0.585364	0.532988	RHO	Exon 1
	chr12	108642120	108642858	0.455661	-0.118291	MIR4496	Exon		chr3	129513328	129513829	0.585364	0.532988	RHO	Exon 1
	chr20	58206045	58206546	0.514537	-0.117768		Distal		chr9	130866355	130866856	0.867079	0.539925	QRFP	Intron
	chr15	93195886	93196374	0.491278	-0.117421		Distal		chr7	70595938	70596439	0.35978	0.543292	GALNT17	5'
	chr15	93195886	93196374	0.491278	-0.117421		Distal		chr7	70595938	70596439	0.377959	0.543292	GALNT17	5'
	chr20	58225458	58225959	0.514537	-0.116659	ANKRD60	Promoter		chr6	3231962	3232035	0.16	0.546706	TUBB2B	Promoter
	chr6	7441299	7441399	0.672	-0.115969		Distal		chr1	156136562	156137063	0.665471	0.552083	SEMA4A	Exon 1
	chr1	159171931	159172432	0.416504	-0.115118	CADM3	Promoter		chr20	4875631	4876132	0.595882	0.554331	RASSF2	Intron
	chr1	159171931	159172432	0.416504	-0.115118	CADM3	Promoter		chr1	156135139	156135640	0.665471	0.555781	SEMA4A	3'
	chr12	65510878	65511141	0.56532	-0.113855	LOC105369187	Intron		chr19	35395779	35396280	0.392855	0.557809		Distal
	chr12	65510878	65511141	0.56532	-0.113855	LOC105369187	Intron		chr19	35395779	35396280	0.392855	0.557809		Distal
	chr7	124985074	124985575	0.50785	-0.112946	POT1	Intron		chr19	35395779	35396280	0.433974	0.557809		Distal
	chr17	77802778	77803279	0.475657	-0.111307		Distal		chr19	35395779	35396280	0.435602	0.557809		Distal
	chr1	15046405	15046505	0.653	-0.11068	TMEM51	Intron		chr19	35395779	35396280	0.393931	0.557809		Distal
	chr21	38256248	38256749	0.447569	-0.108597	DSCR10	5'		chr6	32119604	32119716	0.588682	0.564077	MIR6721	Intron
	chr5	180351214	180351715	0.486323	-0.108167	GFPT2	Promoter		chr15	74215096	74215597	0.692068	0.575033	CCDC33	Promoter
	chr14	81461805	81462306	0.32297	-0.106761		Distal		chr15	74215096	74215597	0.692068	0.575033	CCDC33	Promoter
	chr12	11703981	11704482	0.395078	-0.104386	ETV6	Intron		chr15	74215096	74215597	0.692068	0.575033	CCDC33	Promoter
	chr7	124917848	124918349	0.50785	-0.102836	POT1-AS1	Intron		chr15	74215096	74215597	0.727979	0.575033	CCDC33	Promoter
	chr1	207280641	207281142	0.460527	-0.101665	CD55	Intron		chr15	74215096	74215597	0.727979	0.575033	CCDC33	Promoter
	chr21	38269522	38270023	0.447569	-0.09614	DSCR10	Intron		chr15	74215096	74215597	0.727979	0.575033	CCDC33	Promoter
	chr12	108642120	108642858	0.455661	-0.0953026	MIR4496	Exon		chr4	41575287	41575788	0.623812	0.585486	PHOX2B	Intron
	chr12	108642120	108642858	0.455661	-0.0953026	MIR4496	Exon		chr19	38701645	38701859	0.541177	0.585691	CAPN12	Intron
	chr7	154087260	154087761	0.567173	-0.0928351	LOC101929998	Intron		chr1	165376837	165377338	0.499155	0.59059		Distal
	chr20	62796137	62796304	0.481248	-0.0918051	MRGBP	Promoter		chr20	51542572	51542671	0.175	0.592876	NFATC2	5'
	chr5	173532792	173533293	0.578466	-0.0892802		Distal		chr1	228275844	228276118	0.605585	0.603335	OBSCN-AS1	Exon
	chr10	26731845	26731992	0.551418	-0.0886783	PDSS1	Intron		chr22	38220473	38220974	0.425593	0.607514	PLA2G6	3'
	chr8	134695576	134696077	0.515708	-0.0886361	ZFAT	Intron		chr2	152334871	152335372	0.745467	0.607908	FMNL2	Promoter
	chr21	38285634	38286135	0.447569	-0.0859249	LINC01423	5'		chr1	156135931	156136432	0.665471	0.619241	SEMA4A	Exon
	chr20	60203300	60203801	0.454084	-0.084626	MIR646	Intron		chr20	4926115	4926616	0.59537	0.620239	SLC23A2	Intron
	chr1	170699472	170699728	0.605292	-0.083185	PRRX1	Intron		chr20	4926115	4926616	0.595882	0.620239	SLC23A2	Intron
	chr11	96114304	96114805	0.630488	-0.0809266	MTMR2	Intron		chr1	75615887	75616388	0.41532	0.62981		Distal
	chr14	81449964	81450465	0.32297	-0.0809172	LINC02308	Promoter		chr1	156134407	156134908	0.665471	0.639799	SEMA4A	3'
	chr13	113029432	113029933	0.483316	-0.0804636	F7	Intron		chr22	40346961	40347462	0.494195	0.641643	SGSM3	Promoter
	chr3	58028089	58028125	0.560543	-0.0784907	FLNB	Intron		chr1	169367007	169367508	0.625704	0.651328	NME7	Promoter
	chr8	134683277	134683778	0.515708	-0.0783224	ZFAT	Intron		chr16	230257	230457	0.440216	0.653654	LUC7L	Promoter
	chr5	148730299	148730800	0.483186	-0.0780935		Distal		chr12	111766902	111767007	0.263	0.662965	ALDH2	5'
	chr5	173477278	173477779	0.578466	-0.0771183	LOC285593	Exon		chr12	111766902	111767007	0.231	0.662965	ALDH2	5'
	chr8	74009120	74009212	0.344944	-0.073022	LY96	Intron		chr19	38702261	38702702	0.541177	0.671296	CAPN12	Intron
	chr1	238051917	238052418	0.429123	-0.0725555		Distal		chr1	156137454	156137955	0.665471	0.675546	SEMA4A	3'
	chr17	32486302	32486803	0.289333	-0.0699415	CDK5R1	Promoter		chr19	11787512	11788013	0.59608	0.675567		Distal
	chr20	22394705	22395206	0.578196	-0.0673007	LOC284788	Intron		chr10	8047720	8047820	0.485	0.681542	GATA3	Promoter
	chr20	22394705	22395206	0.578196	-0.0673007	LOC284788	Intron		chr7	44184430	44184931	0.651226	0.700394	GCK	Intron
	chr7	17598737	17599238	0.526554	-0.0638449		Distal		chr7	44184430	44184931	0.651226	0.700394	GCK	Intron
	chr19	55091220	55091721	0.406433	-0.0637704	EPS8L1	3'		chr7	44184430	44184931	0.683427	0.700394	GCK	Intron
	chr5	180347793	180348294	0.486323	-0.0617675	GFPT2	Intron		chr1	75615293	75615794	0.41532	0.705305		Distal
	chr19	29459255	29459756	0.542623	-0.0603168	LOC284395	Intron		chr22	42819619	42820120	0.412404	0.707174	ARFGAP3	Intron
	chr19	29459255	29459756	0.542623	-0.0603168	LOC284395	Intron		chr22	42819619	42820120	0.412404	0.707174	ARFGAP3	Intron
	chr19	29459255	29459756	0.542623	-0.0603168	LOC284395	Intron		chr20	4864369	4864870	0.595882	0.708549	RASSF2	Intron
	chr20	58235951	58236452	0.514537	-0.0599751	ANKRD60	Exon		chr1	156132386	156132887	0.665471	0.714323	SEMA4A	Intron
	chr7	154133867	154134368	0.567173	-0.0566769	LOC101929998	Intron		chr1	156142527	156143028	0.665471	0.714473		Distal
	chr8	134693949	134694450	0.515708	-0.0560679	ZFAT	Intron		chr20	3218710	3218835	0.517619	0.716078	ITPA	Exon
	chr5	140591100	140591318	0.412084	-0.0560486	APBB3	Promoter		chr6	42879279	42879468	0.504123	0.723364	RPL7L1	Promoter
	chr5	140591100	140591318	0.412084	-0.0560486	APBB3	Promoter		chr14	36974079	36974580	0.372759	0.724528	MIR4503	Intron
	chr12	11714278	11714779	0.395078	-0.0551071	ETV6	Intron		chr1	156133605	156134106	0.665471	0.733501	SEMA4A	Intron
	chr1	159870965	159871466	0.325555	-0.0531315	VSIG8	Promoter		chr22	38219772	38220137	0.425593	0.742711	PLA2G6	3'
	chr1	159870965	159871466	0.325555	-0.0531315	VSIG8	Promoter		chr1	1206360	1206460	0.134	0.746878	TNFRSF18	Promoter
	chr7	70598400	70598901	0.582148	-0.0489321	GALNT17	Intron		chr1	156132997	156133498	0.665471	0.748387	SEMA4A	Intron
	chr7	70598400	70598901	0.582148	-0.0489321	GALNT17	Intron		chr22	40345221	40345722	0.494195	0.755636	ADSL	Promoter
	chr7	70598400	70598901	0.582148	-0.0489321	GALNT17	Intron		chr1	156145819	156146320	0.665471	0.756617	SEMA4A	Promoter
	chr7	105610960	105611461	0.568595	-0.0479795	EFCAB10	Intron		chr20	4951227	4951728	0.59537	0.762558	SLC23A2	Intron
	chr10	60965328	60965336	0.524094	-0.046831	RHOBTB1	Intron		chr20	4951227	4951728	0.595882	0.762558	SLC23A2	Intron
	chr10	60965328	60965336	0.524094	-0.046831	RHOBTB1	Intron		chr1	156145028	156145529	0.665471	0.763225	SEMA4A	Promoter
	chr20	58216439	58216940	0.514537	-0.0447956		Distal		chr1	156131250	156131751	0.665471	0.763947	SEMA4A	Intron
	chr19	55350599	55351100	0.487928	-0.0446501	COX6B2	3'		chr3	9915297	9915397	0.344	0.773462	IL17RC	Promoter
	chr20	59047990	59048034	0.470892	-0.0438141		Distal		chr3	9915487	9915553	0.244	0.773462	IL17RC	Promoter
	chr1	159171712	159171847	0.416504	-0.040649	CADM3	Promoter		chr19	18760934	18761272	0.61487	0.776089	COMP	Intron
	chr11	60926483	60926560	0.523593	-0.0406188	TMEM132A	Promoter		chr1	156143172	156143673	0.665471	0.796423		Distal
	chr11	60926483	60926560	0.523593	-0.0406188	TMEM132A	Promoter		chr2	152336384	152336885	0.745467	0.798288	FMNL2	Promoter
	chr11	60926483	60926560	0.523593	-0.0406188	TMEM132A	Promoter		chr16	2042043	2042544	0.366923	0.863872	NTHL1	3'
	chr11	60926483	60926560	0.523593	-0.0406188	TMEM132A	Promoter		chr1	156138190	156138691	0.665471	0.874046	SEMA4A	Exon 1
	chr19	55086104	55086605	0.406433	-0.0395049	EPS8L1	Exon 1		chr2	186602312	186602813	0.509935	0.905672	ITGAV	Intron
	chr7	93178177	93178678	0.507768	-0.0393883		Distal		chr9	129884957	129885458	0.559122	0.915365		Distal
	chr21	38260692	38261193	0.447569	-0.0364514	DSCR10	Intron		chr9	129884957	129885458	0.484165	0.915365		Distal
	chr1	207284397	207284898	0.460527	-0.0341499	CD55	Intron		chr19	11419130	11419230	0.467	0.922927	RGL3	Promoter
	chr12	11710402	11710903	0.395078	-0.0330445	ETV6	Intron		chr19	11419295	11419439	0.642	0.922927	RGL3	Promoter
	chr1	159866650	159867151	0.313374	-0.0326031	VSIG8	Exon		chr19	11419295	11419439	0.627	0.922927	RGL3	Promoter
951	chr1	159866650	159867151	0.313374	-0.0326031	VSIG8	Exon		chr19	11419295	11419439	0.531	0.922927	RGL3	Promoter
952	chr21	38267313	38267814	0.447569	-0.0281318	DSCR10	5'		chr19	11419295	11419439	0.642	0.922927	RGL3	Promoter
953	chr20	60210362	60210863	0.454084	-0.0261426	MIR646	Intron		chr19	11419295	11419439	0.627	0.922927	RGL3	Promoter
954	chr21	38268733	38269234	0.447569	-0.0213709	DSCR10	5'		chr19	11419295	11419439	0.531	0.922927	RGL3	Promoter
955	chr20	58238438	58238939	0.514537	-0.0200511	ANKRD60	Intron		chr19	11419295	11419439	0.642	0.922927	RGL3	Promoter
956	chr7	31736292	31736793	0.532542	-0.0190664		Distal		chr19	11419295	11419439	0.627	0.922927	RGL3	Promoter
957	chr8	49630246	49630747	0.391893	-0.0176065		Distal		chr19	11419295	11419439	0.531	0.922927	RGL3	Promoter
958	chr3	160935320	160935821	0.533554	-0.0170895	NMD3	Intron		chr1	156143771	156144272	0.665471	0.92525		Distal
959	chr1	205534144	205534645	0.372809	-0.0161886		Distal		chr1	156144301	156144802	0.665471	0.927318	SEMA4A	Promoter
960	chr1	205534144	205534645	0.372809	-0.0161886		Distal		chr19	35068406	35068795	0.478061	0.936136	HPN	Intron
961	chr3	186194140	186194641	0.325307	-0.0143854	ETV5	Intron		chr19	35068406	35068795	0.478061	0.936136	HPN	Intron
962	chr14	81435384	81435885	0.32297	-0.0138826	STON2	Promoter		chr22	29883497	29883998	0.390749	0.983774	MTMR3	Promoter
963	chr5	166562297	166562798	0.542154	-0.0134416		Distal		chr1	156139375	156139876	0.665471	0.999635	SEMA4A	3'
964	chr21	38271583	38272084	0.447569	-0.0123167	LINC01423	Intron		chr17	40333117	40333160	0.378414	1.03275	RARA-AS1	Intron
965	chr11	9689141	9689642	0.43282	-0.0105481	SWAP70	Intron		chr1	156138702	156139203	0.665471	1.03457	SEMA4A	3'
966	chr1	150332831	150333305	0.54076	-0.00783764	PRPF3	Exon		chr22	42803366	42803867	0.412404	1.05146	ARFGAP3	Intron
967	chr6	161161854	161162355	0.546895	-0.00775857	AGPAT4	Exon		chr22	42803366	42803867	0.412404	1.05146	ARFGAP3	Intron
968	chr7	154053441	154053942	0.567173	-0.00763578	LOC101929998	Intron		chr1	165383039	165383540	0.499155	1.07306		Distal
969	chr21	38233906	38234407	0.447569	-0.00721895	DSCR10	Intron		chr7	8714717	8715218	0.438337	1.07331	NXPH1	Intron
970	chr2	167271893	167272394	0.539965	-0.00556498		Distal		chr1	119542966	119542984	0.495247	1.08022	HSD3B1	Intron
971	chr2	167271893	167272394	0.539965	-0.00556498		Distal		chr4	41590583	41591084	0.623812	1.09033	PHOX2B	Intron
972	chr1	155640576	155641077	0.526764	-0.00247388	MSTO2P	Intron		chr12	50297941	50298442	0.459617	1.09726		Distal
973	chr15	98322469	98322970	0.529609	-0.0022236		Distal		chr12	50297941	50298442	0.504063	1.09726		Distal
974	chr1	192545059	192545548	0.448766	-0.00216131	RGS1	Intron		chr1	156146693	156146788	0.665471	1.10763	SEMA4A	Promoter
975	chr16	1920816	1921317	0.457082	0.000456934		Distal		chr20	4904407	4904908	0.595882	1.11431	RASSF2	Intron
976	chr16	1920816	1921317	0.457082	0.000456934		Distal		chr1	156126194	156126695	0.665471	1.11555	SEMA4A	5'
977	chr16	1920816	1921317	0.457082	0.000456934		Distal		chr7	8637287	8637788	0.438337	1.15886	NXPH1	Intron
978	chr3	149501592	149502093	0.530497	0.000643971	TM4SF4	Intron		chr1	156128137	156128638	0.665471	1.16556	SEMA4A	Intron
979	chr19	55097861	55098362	0.406433	0.00129145	PPP1R12C	Intron		chr5	3595945	3595962	0.471899	1.18132	IRX1	Promoter
980	chr21	38327958	38328459	0.447569	0.00196151	LINC01423	Intron		chr5	3595945	3595962	0.471899	1.18132	IRX1	Promoter
981	chr3	195875418	195875453	0.671	0.00211449	MIR6829	Intron		chr16	2040443	2040532	0.319056	1.19314	NTHL1	Exon 1
982	chr12	53208360	53208861	0.577036	0.0021499	ITGB7	Promoter		chr16	2042576	2042628	0.366923	1.19347	NTHL1	Intron
983	chr7	93118884	93119385	0.507768	0.00243132	SAMD9	Promoter		chr1	165375616	165376117	0.499155	1.2195		Distal
984	chr6	161160262	161160763	0.546895	0.00244978	AGPAT4	Exon		chr1	156124508	156124899	0.665471	1.22471	SEMA4A	Intron
985	chr10	124669929	124670125	0.488662	0.00555654	FAM53B-AS1	Intron		chr1	156139932	156140433	0.665471	1.26534	SEMA4A	3'
986	chr10	124669929	124670125	0.488662	0.00555654	FAM53B-AS1	Intron		chr10	50605278	50605635	0.433942	1.29799	SGMS1-AS1	Intron
987	chr3	184018168	184018233	0.48296	0.00679531	ABCC5	Promoter		chr10	50605278	50605635	0.419952	1.29799	SGMS1-AS1	Intron
988	chr14	81515852	81516353	0.32297	0.00756724	SEL1L	Intron		chr1	156140811	156141312	0.665471	1.36216		Distal
989	chr21	34542970	34543471	0.502724	0.00793949	KCNE1	Intron		chr7	86846768	86846911	0.580725	1.37646	GRM3	Intron
990	chr21	38263409	38263910	0.447569	0.0103291	DSCR10	Intron		chr1	156141846	156142347	0.665471	1.40042		Distal
991	chr1	152196756	152196872	0.445168	0.0103646	HRNR	Intron		chr10	75409414	75409706	0.559629	1.40713	LOC101929234	Promoter
992	chr5	180366188	180366689	0.486323	0.0104245		Distal		chr10	75409414	75409706	0.559629	1.40713	LOC101929234	Promoter
993	chr20	58246237	58246738	0.514537	0.0107583	ANKRD60	Exon 1		chr3	139934653	139934753	0.218	1.44097	CLSTN2	Promoter
994	chr5	180353946	180354447	0.486323	0.0111376	GFPT2	Promoter		chr1	156141329	156141830	0.665471	1.49988		Distal
995	chr20	60299408	60299909	0.454084	0.0120658	MIR646	Intron		chr1	156129298	156129799	0.665471	1.50198	SEMA4A	Intron
996	chr12	11708845	11709346	0.395078	0.0121708	ETV6	Intron		chr12	53995643	53995743	0.316	1.52461	HOXC9	Promoter
997	chr20	58236994	58237495	0.514537	0.0134392	ANKRD60	Intron		chr10	22633455	22633956	0.540164	1.52676	PIP4K2A	Intron
998	chr12	11701569	11702070	0.395078	0.0168307	ETV6	Intron		chr10	22633455	22633956	0.540164	1.52676	PIP4K2A	Intron
999	chr1	159870143	159870288	0.337896	0.0181289	VSIG8	Promoter		chr10	22633455	22633956	0.510074	1.52676	PIP4K2A	Intron
1000	chr1	159870143	159870288	0.337896	0.0181289	VSIG8	Promoter		chr10	22633455	22633956	0.510074	1.52676	PIP4K2A	Intron
1001	chr1	159870143	159870288	0.325555	0.0181289	VSIG8	Promoter		chr20	4937470	4937971	0.59537	1.56016	SLC23A2	Intron
1002	chr1	159870143	159870288	0.325555	0.0181289	VSIG8	Promoter		chr20	4937470	4937971	0.595882	1.56016	SLC23A2	Intron
1003	chr5	180344008	180344509	0.486323	0.0186126	GFPT2	Intron		chr1	43256690	43257191	0.537923	1.59098	TMEM125	Intron
1004	chr1	205313576	205313850	0.417305	0.0191244	NUAK2	Intron		chr10	75408886	75409387	0.559629	1.59861	LOC101929234	Promoter
1005	chr1	205313576	205313850	0.417305	0.0191244	NUAK2	Intron		chr10	75408886	75409387	0.559629	1.59861	LOC101929234	Promoter
1006	chr7	154071815	154072316	0.567173	0.0206705	LOC101929998	Intron		chr1	156125609	156126110	0.665471	1.60021	SEMA4A	Intron
1007	chr11	10673848	10674048	0.515676	0.0216401	IRAG1	Intron		chr20	4869502	4870003	0.595882	1.60953	RASSF2	Exon 1
1008	chr2	167293859	167294360	0.539965	0.0218066	XIRP2-AS1	Intron		chr22	42800646	42801147	0.412404	1.64108	ARFGAP3	Intron
1009	chr2	167293859	167294360	0.539965	0.0218066	XIRP2-AS1	Intron		chr22	42800646	42801147	0.412404	1.64108	ARFGAP3	Intron
1010	chr2	234969293	234969794	0.44561	0.0275868	SH3BP4	Intron		chr16	2041088	2041589	0.366923	1.65156	NTHL1	Intron
1011	chr12	57208198	57208202	0.889	0.0291267	NXPH4	Exon		chr16	2041088	2041589	0.319056	1.65156	NTHL1	Intron
1012	chr8	11839829	11839893	0.570689	0.0322101		Distal		chr7	8637923	8638424	0.438337	1.7027	NXPH1	Intron
1013	chr5	173512815	173513316	0.578466	0.0333151		Distal		chr1	156128776	156129277	0.665471	1.76965	SEMA4A	Intron
1014	chr3	186172769	186172793	0.325307	0.0348776	ETV5	Intron		chr1	156130182	156130683	0.665471	1.81284	SEMA4A	3'
1015	chr21	38261397	38261898	0.447569	0.0350663	DSCR10	Intron		chr3	24495619	24495741	0.137	1.81406	THRB	Promoter
1016	chr3	52722407	52722902	0.461059	0.0391201	GLT8D1	Intron		chr3	24495619	24495741	0.192	1.81406	THRB	Promoter
1017	chr15	73597137	73597253	0.725	0.039124	NPTN-IT1	Exon		chr3	24495619	24495741	0.202	1.81406	THRB	Promoter
1018	chr15	73597137	73597253	0.717	0.039124	NPTN-IT1	Exon		chr1	156125068	156125569	0.665471	1.87428	SEMA4A	Intron
1019	chr7	124959619	124960120	0.50785	0.0407003	POT1	Intron		chr17	40332963	40333110	0.378414	1.89301	RARA-AS1	Intron
1020	chr12	11702772	11703273	0.395078	0.0434544	ETV6	Intron		chr10	22632945	22633446	0.540164	2.00612	PIP4K2A	Intron
1021	chr1	158149101	158149602	0.336621	0.0442315	LINC01704	Promoter		chr10	22632945	22633446	0.540164	2.00612	PIP4K2A	Intron
1022	chr20	60254747	60255248	0.454084	0.0444033	MIR646	Intron		chr10	22632945	22633446	0.510074	2.00612	PIP4K2A	Intron
1023	chr4	986742	987243	0.538494	0.0614899	DGKQ	Promoter		chr10	22632945	22633446	0.510074	2.00612	PIP4K2A	Intron
1024	chr4	986742	987243	0.557451	0.0614899	DGKQ	Promoter		chr7	8597381	8597882	0.438337	2.01493	NXPH1	Intron
1025	chr4	986742	987243	0.557451	0.0614899	DGKQ	Promoter		chr1	165376181	165376682	0.499155	2.19328		Distal
1026	chr4	986742	987243	0.61432	0.0614899	DGKQ	Promoter		chr22	42805464	42805965	0.412404	2.3245	ARFGAP3	Intron
1027	chr4	986742	987243	0.455431	0.0614899	DGKQ	Promoter		chr22	42805464	42805965	0.412404	2.3245	ARFGAP3	Intron
1028	chr2	167272423	167272924	0.539965	0.0657413		Distal		chr22	42804838	42805339	0.412404	2.32773	ARFGAP3	Intron
1029	chr2	167272423	167272924	0.539965	0.0657413		Distal		chr22	42804838	42805339	0.412404	2.32773	ARFGAP3	Intron
1030	chr1	155639666	155640167	0.526764	0.0668989	MSTO2P	Intron		chr3	129512955	129513048	0.585364	2.41673	RHO	Exon 1
1031	chr3	113286306	113286357	0.698	0.068223	BOC	Intron		chr6	19836986	19837487	0.364754	2.73148	ID4	Promoter
1032	chr5	13944089	13944692	0.550641	0.0698666	DNAH5	Promoter		chr6	19836986	19837487	0.4357	2.73148	ID4	Promoter
1033	chr5	13944089	13944692	0.550641	0.0698666	DNAH5	Promoter
1034	chr5	13944089	13944692	0.439315	0.0698666	DNAH5	Promoter
1035	chr5	13944089	13944692	0.439315	0.0698666	DNAH5	Promoter
1036	chr7	93119414	93119915	0.507768	0.0769405	SAMD9	Promoter
1037	chr14	81538121	81538622	0.32297	0.082215		Distal
1038	chr21	38259084	38259585	0.447569	0.0886148	DSCR10	Intron
1039	chr16	81895810	81895827	0.827	0.0886398	SDR42E1	Exon 1
1040	chr5	180351935	180352436	0.486323	0.0892871	GFPT2	Promoter
1041	chr7	31734452	31734953	0.532542	0.0898533		Distal
1042	chr2	207512288	207512789	0.465696	0.0910442	CREB1	Intron
1043	chr4	183959951	183960452	0.451164	0.0927997	STOX2	Exon 1
1044	chr21	38259592	38260093	0.447569	0.0939636	DSCR10	Intron
1045	chr1	155641453	155641954	0.526764	0.0943428	MSTO2P	Intron
1046	chr20	58308257	58308758	0.514537	0.101365	PPP4R1L	Promoter
1047	chr20	58308257	58308758	0.514537	0.101365	PPP4R1L	Promoter
1048	chr20	58308257	58308758	0.455875	0.101365	PPP4R1L	Promoter
1049	chr3	149509441	149509942	0.530497	0.101479		Distal
1050	chr1	209549486	209549987	0.439453	0.104894	CAMK1G	Intron
1051	chr7	155305981	155306482	0.468249	0.105063	INSIG1	Intron
1052	chr3	186178375	186178876	0.325307	0.107273	ETV5	Intron
1053	chr1	159866078	159866579	0.313374	0.10779	VSIG8	Exon
1054	chr1	159866078	159866579	0.313374	0.10779	VSIG8	Exon
1055	chr18	21741480	21741551	0.586753	0.108156	MIB1	5'
1056	chr10	5711597	5712098	0.58346	0.108597	TASOR2	Intron
1057	chr20	58293410	58293911	0.514537	0.112441	PPP4R1L	Intron
1058	chr20	58293410	58293911	0.514537	0.112441	PPP4R1L	Intron
1059	chr1	153273231	153273732	0.541183	0.11303		Distal
1060	chr2	234974754	234975255	0.44561	0.113355	SH3BP4	Intron
1061	chr11	96090561	96091062	0.630488	0.115474	MTMR2	Intron
1062	chr12	21526051	21526335	0.46875	0.116494	SPX	Promoter
1063	chr12	21526051	21526335	0.475798	0.116494	SPX	Promoter
1064	chr20	58294990	58295491	0.514537	0.117882	PPP4R1L	Intron
1065	chr20	58294990	58295491	0.514537	0.117882	PPP4R1L	Intron
1066	chr2	167293240	167293741	0.539965	0.119013	XIRP2-AS1	Exon 1
1067	chr2	167293240	167293741	0.539965	0.119013	XIRP2-AS1	Exon 1
1068	chr12	11715917	11716418	0.395078	0.119084	ETV6	Intron
1069	chr5	39285158	39285300	0.433928	0.11968	FYB1	3'
1070	chr1	240652830	240653331	0.54306	0.122581		Distal
1071	chr21	42520571	42521072	0.444376	0.122711	RSPH1	Intron
1072	chr21	38293073	38293574	0.447569	0.123767	LINC01423	Intron
1073	chr19	55089510	55090011	0.406433	0.128116		Distal
1074	chr14	81534584	81535085	0.32297	0.128187	SEL1L	Promoter
1075	chr2	234970380	234970881	0.44561	0.128496	SH3BP4	Intron
1076	chr21	38136184	38136685	0.447569	0.129686	DSCR8	Intron
1077	chr1	158149615	158150116	0.336621	0.132621	LINC01704	Promoter
1078	chr5	173483513	173484014	0.578466	0.134813	LOC285593	Intron
1079	chr7	124972368	124972869	0.50785	0.138588	POT1	Intron
1080	chr17	77464285	77464646	0.394584	0.141811	LOC400622	Intron
1081	chr8	49741260	49741391	0.541	0.143878	SNTG1	Exon 1
1082	chr8	49741260	49741391	0.482	0.143878	SNTG1	Exon 1
1083	chr8	143320906	143321006	0.634	0.145625	ZNF696	Intron
1084	chr21	38297151	38297652	0.447569	0.147396	LINC01423	Intron
1085	chr20	58251305	58251806	0.514537	0.147796	ANKRD60	Exon
1086	chr20	58251305	58251806	0.514537	0.147796	ANKRD60	Exon
1087	chr19	48567295	48567796	0.494945	0.14853	SULT2B1	Intron
1088	chr19	48567295	48567796	0.494945	0.14853	SULT2B1	Intron
1089	chr5	166598447	166598948	0.542154	0.149474		Distal
1090	chr8	134684273	134684774	0.515708	0.1527	ZFAT	Intron
1091	chr1	226407901	226408402	0.405885	0.158277	PARP1	Promoter
1092	chr1	157715641	157716142	0.453172	0.159592		Distal
1093	chr5	75010846	75010962	0.601627	0.161289	GCNT4	Intron
1094	chr5	75010846	75010962	0.601627	0.161289	GCNT4	Intron
1095	chr20	59044666	59044689	0.470892	0.163549	SLMO2-ATP5E	Promoter
1096	chr17	75278172	75278221	0.430936	0.168637	LOC100287042	Exon
1097	chr17	75278172	75278221	0.430936	0.168637	LOC100287042	Exon
1098	chr15	98321874	98322375	0.529609	0.16942		Distal
1099	chr1	161693637	161693814	0.444478	0.17666		Distal
1100	chr1	161693637	161693814	0.444478	0.17666		Distal
1101	chr1	161693637	161693814	0.444478	0.17666		Distal
1102	chr1	205534672	205535173	0.372809	0.179793		Distal
1103	chr1	205534672	205535173	0.372809	0.179793		Distal
1104	chr17	62689720	62689820	0.767	0.180367	LOC105371855	Exon
1105	chr2	262420	262630	0.534091	0.181645	SH3YL1	Promoter
1106	chr2	262420	262630	0.534091	0.181645	SH3YL1	Promoter
1107	chr19	55401105	55401168	0.473423	0.183398	UBE2S	3'
1108	chr2	167292695	167293196	0.539965	0.185478	XIRP2-AS1	Exon 1
1109	chr2	167292695	167293196	0.539965	0.185478	XIRP2-AS1	Exon 1
1110	chr5	166594479	166594980	0.542154	0.186306		Distal
1111	chr20	22390141	22390642	0.578196	0.189947	LOC284788	Exon 1
1112	chr20	22390141	22390642	0.578196	0.189947	LOC284788	Exon 1
1113	chr11	9688618	9689119	0.43282	0.192333	SWAP70	Intron
1114	chr12	56756513	56756641	0.673999	0.193265	PRIM1	Intron
1115	chr12	56756513	56756641	0.673999	0.193265	PRIM1	Intron
1116	chr20	62794304	62794714	0.481248	0.196917	MRGBP	Promoter
1117	chr20	62794304	62794714	0.465151	0.196917	MRGBP	Promoter
1118	chr1	207006193	207006200	0.293294	0.198322		Distal
1119	chr1	207006193	207006200	0.293294	0.198322		Distal
1120	chr20	58310000	58310501	0.514537	0.199919	RAB22A	Promoter
1121	chr20	58310000	58310501	0.514537	0.199919	RAB22A	Promoter
1122	chr20	58310000	58310501	0.455875	0.199919	RAB22A	Promoter
1123	chr7	16918242	16918306	0.499444	0.20009	AGR3	Intron
1124	chr20	58268330	58268831	0.514537	0.202465	ANKRD60	Intron
1125	chr20	58268330	58268831	0.514537	0.202465	ANKRD60	Intron
1126	chr20	58260076	58260577	0.514537	0.206613	ANKRD60	Intron
1127	chr20	58260076	58260577	0.514537	0.206613	ANKRD60	Intron
1128	chr12	108643255	108643756	0.455661	0.206692		Distal
1129	chr21	38244330	38244831	0.447569	0.208282	DSCR10	Intron
1130	chr7	124918664	124919165	0.50785	0.209148	POT1-AS1	Intron
1131	chr6	36096039	36096417	0.362844	0.209378	MAPK13	3'
1132	chr7	26404728	26405229	0.478256	0.211001	LOC441204	Intron
1133	chr19	48564929	48565430	0.407131	0.212722	SULT2B1	Intron
1134	chr19	48564929	48565430	0.494945	0.212722	SULT2B1	Intron
1135	chr19	48564929	48565430	0.494945	0.212722	SULT2B1	Intron
1136	chr8	134685511	134686012	0.515708	0.219667	ZFAT	Intron
1137	chr17	39165911	39166412	0.519159	0.230722	ARL5C	Promoter
1138	chr10	5525465	5525565	0.632	0.231715	CALML3	Promoter
1139	chr1	155642485	155642986	0.526764	0.238879	MSTO2P	Intron
1140	chr7	155306578	155307079	0.468249	0.239368	INSIG1	Intron
1141	chr7	16921022	16921523	0.499444	0.241117	AGR3	Intron
1142	chr5	148735235	148735736	0.483186	0.242289		Distal
1143	chr2	96864866	96864880	0.703	0.243918	SEMA4C	Exon
1144	chr12	11716604	11717105	0.395078	0.245721	ETV6	Exon
1145	chr20	58213089	58213590	0.514537	0.247838		Distal
1146	chr7	124993293	124993794	0.50785	0.248562	POT1	Intron
1147	chr2	6772180	6772681	0.4449	0.252679	LINC00487	Promoter
1148	chr2	6772180	6772681	0.4449	0.252679	LINC00487	Promoter
1149	chr14	81422911	81423412	0.32297	0.253848	STON2	Intron
1150	chr8	143960990	143961236	0.570246	0.257801	PLEC	Intron
1151	chr1	181142416	181142917	0.42236	0.259391		Distal
1152	chr1	181142416	181142917	0.42236	0.259391		Distal
1153	chr20	34544185	34544686	0.29472	0.259508	MAP1LC3A	Promoter
1154	chr20	34544185	34544686	0.29472	0.259508	MAP1LC3A	Promoter
1155	chr20	57771127	57771628	0.509985	0.260768		Distal
1156	chr14	81535773	81536274	0.32297	0.267091	SEL1L	Promoter
1157	chr20	31870819	31871131	0.402087	0.268465	DUSP15	Promoter
1158	chr20	31870819	31871131	0.47294	0.268465	DUSP15	Promoter
1159	chr20	31870819	31871131	0.47294	0.268465	DUSP15	Promoter
1160	chr19	48586257	48586758	0.494945	0.269422	SPACA4	Intron
1161	chr19	48586257	48586758	0.494945	0.269422	SPACA4	Intron
1162	chr19	3116668	3116739	0.802	0.269848	GNA15	Intron
1163	chr5	150322175	150322676	0.427512	0.272335	ARSI	Intron
1164	chr5	173481743	173482244	0.578466	0.274794	LOC285593	Intron
1165	chr11	65619769	65619869	0.783	0.275596	PCNX3	Exon
1166	chr21	38308385	38308886	0.447569	0.277073		Distal
1167	chr1	153123409	153123910	0.474052	0.279826		Distal
1168	chr1	153123409	153123910	0.474052	0.279826		Distal
1169	chr1	205314972	205315473	0.417305	0.282516	NUAK2	Intron
1170	chr1	205314972	205315473	0.417305	0.282516	NUAK2	Intron
1171	chr21	38240908	38241409	0.447569	0.283969	DSCR10	Intron
1172	chr20	59044733	59045234	0.470892	0.286051	SLMO2-ATP5E	Promoter
1173	chr19	48588973	48589474	0.494945	0.286923	SPACA4	Intron
1174	chr19	48588973	48589474	0.494945	0.286923	SPACA4	Intron
1175	chr10	52637564	52638065	0.441735	0.290576	LNCAROD	Intron
1176	chr19	49130595	49130695	0.755	0.290649	PPFIA3	Exon
1177	chr20	58237652	58238153	0.514537	0.294093	ANKRD60	Exon 1
1178	chr3	186193538	186194039	0.325307	0.299673	ETV5	Intron
1179	chr19	55091873	55092374	0.406433	0.300589	EPS8L1	Exon
1180	chr8	134689557	134690058	0.515708	0.307192	ZFAT	Intron
1181	chr1	151133286	151133357	0.397111	0.31002	SEMA6C	Exon 1
1182	chr14	81533003	81533504	0.32297	0.311145	SEL1L	Promoter
1183	chr20	57771818	57771896	0.509985	0.312506		Distal
1184	chr19	55088500	55089001	0.406433	0.312833		Distal
1185	chr14	81561577	81562078	0.32297	0.315868		Distal
1186	chr19	48602319	48602820	0.494945	0.320023	SPACA4	Intron
1187	chr19	48602319	48602820	0.494945	0.320023	SPACA4	Intron
1188	chr10	101092381	101092655	0.460976	0.324906	KAZALD1	Intron
1189	chr11	96113279	96113780	0.630488	0.325125	MTMR2	Intron
1190	chr19	18009960	18010060	0.82	0.328213	ARRDC2	Exon
1191	chr8	143999017	143999130	0.401925	0.333904	GRINA	Intron
1192	chr11	71434808	71434908	0.771	0.337011	ACTE1P	3'
1193	chr22	46658215	46658220	0.859	0.338461	CERK	Exon
1194	chr2	234976587	234977088	0.44561	0.338982	SH3BP4	Intron
1195	chr8	133573870	133573926	0.3958	0.340396	ST3GAL1	Promoter
1196	chr2	9984750	9985107	0.223603	0.344198	GRHL1	Intron
1197	chr8	143486212	143486221	0.54	0.344269	MAFA	Intron
1198	chr7	105610378	105610879	0.568595	0.34583	EFCAB10	Exon 1
1199	chr21	38235208	38235709	0.447569	0.347976	DSCR10	Intron
1200	chr5	173319206	173319707	0.439947	0.353662	STC2	Intron
1201	chr5	173319206	173319707	0.439947	0.353662	STC2	Intron
1202	chr21	43787344	43787845	0.468038	0.35871	RRP1	Promoter
1203	chr21	43787344	43787845	0.47165	0.35871	RRP1	Promoter
1204	chr21	42209922	42210423	0.47775	0.360364	ABCG1	Intron
1205	chr1	155636510	155637011	0.526764	0.361451	MSTO2P	Intron
1206	chr3	197027743	197027843	0.83	0.364329	MELTF	Promoter
1207	chr21	38292388	38292889	0.447569	0.367183	LINC01423	Intron
1208	chr16	2770327	2770500	0.556762	0.367488	ELOB	Exon 1
1209	chr5	173497632	173498133	0.578466	0.368198		Distal
1210	chr12	65511443	65511944	0.56532	0.371345	LOC105369187	Intron
1211	chr12	65511443	65511944	0.56532	0.371345	LOC105369187	Intron
1212	chr7	17599585	17600033	0.526554	0.375187		Distal
1213	chr2	84516176	84516677	0.584254	0.376207	DNAH6	Promoter
1214	chr2	84516176	84516677	0.584254	0.376207	DNAH6	Promoter
1215	chr5	180352707	180353208	0.486323	0.378735	GFPT2	Promoter
1216	chr1	170707924	170708425	0.605292	0.384209	PRRX1	Intron
1217	chr1	170707924	170708425	0.596975	0.384209	PRRX1	Intron
1218	chr14	81449091	81449592	0.32297	0.38648	LINC02308	Promoter
1219	chr19	55354449	55354950	0.487928	0.392834	COX6B2	Promoter
1220	chr12	108643816	108644314	0.455661	0.395149		Distal
1221	chr20	34543503	34544004	0.29472	0.396059	MAP1LC3A	Promoter
1222	chr20	34543503	34544004	0.29472	0.396059	MAP1LC3A	Promoter
1223	chr2	234977180	234977681	0.44561	0.402412	SH3BP4	Intron
1224	chr20	60272626	60273127	0.454084	0.412327	MIR646	Exon
1225	chr21	38303245	38303746	0.447569	0.414144	LINC01423	3'
1226	chr11	57791541	57791641	0.609	0.414195	CTNND1	5'
1227	chr19	55141169	55141670	0.346701	0.417313	TNNT1	5'
1228	chr19	55141169	55141670	0.346701	0.417313	TNNT1	5'
1229	chr15	92933167	92933668	0.571672	0.425651	MIR3175	Intron
1230	chr15	92933167	92933668	0.571672	0.425651	MIR3175	Intron
1231	chr15	92933167	92933668	0.571672	0.425651	MIR3175	Intron
1232	chr21	38262203	38262704	0.447569	0.427899	DSCR10	Intron
1233	chr19	13985312	13985512	0.4234	0.428562	RFX1	Intron
1234	chr8	134686108	134686609	0.515708	0.429886	ZFAT	Intron
1235	chr7	154080231	154080732	0.567173	0.433244	LOC101929998	Intron
1236	chr8	134684786	134685287	0.515708	0.436697	ZFAT	Intron
1237	chr1	207282434	207282935	0.460527	0.439525	CD55	Intron
1238	chr4	986092	986593	0.557451	0.44737	DGKQ	Promoter
1239	chr7	93118310	93118811	0.507768	0.448944	SAMD9	Promoter
1240	chr15	45802768	45803269	0.493102	0.449356	LOC105370802	Intron
1241	chr15	45802768	45803269	0.588817	0.449356	LOC105370802	Intron
1242	chr4	987993	988494	0.538494	0.451447	IDUA	Promoter
1243	chr4	987993	988494	0.557451	0.451447	IDUA	Promoter
1244	chr19	55086936	55087437	0.406433	0.452793	EPS8L1	Exon 1
1245	chr1	207279625	207280126	0.460527	0.45286	CD55	Intron
1246	chr16	30116130	30116192	0.358217	0.453263	GDPD3	Promoter
1247	chr21	38327264	38327765	0.447569	0.453744	LINC01423	Intron
1248	chr20	58294431	58294932	0.514537	0.46984	PPP4R1L	Intron
1249	chr20	58294431	58294932	0.514537	0.46984	PPP4R1L	Intron
1250	chr19	55345620	55346121	0.487928	0.470073	KMT5C	Exon 1
1251	chr5	13944089	13944692	0.550641	0.472455	DNAH5	Promoter
1252	chr5	13944089	13944692	0.550641	0.472455	DNAH5	Promoter
1253	chr5	13944089	13944692	0.439315	0.472455	DNAH5	Promoter
1254	chr5	13944089	13944692	0.439315	0.472455	DNAH5	Promoter
1255	chr1	209546959	209547460	0.439453	0.476186	CAMK1G	Intron
1256	chr5	173487148	173487649	0.578466	0.478722		Distal
1257	chr8	91612558	91613059	0.436522	0.480811	SLC26A7	Intron
1258	chr20	58247888	58248389	0.514537	0.501302	ANKRD60	Exon
1259	chr8	140629790	140630291	0.410196	0.50869	AGO2	Intron
1260	chr3	186210334	186210835	0.325307	0.512007	ETV5	Intron
1261	chr16	2485706	2485806	0.762	0.512822	TBC1D24	Intron
1262	chr19	55087831	55088332	0.406433	0.516571	EPS8L1	3'
1263	chr1	151132584	151133085	0.397111	0.516661	SEMA6C	Exon 1
1264	chr6	160931656	160931758	0.615248	0.51827	MAP3K4	Intron
1265	chr11	60925805	60926306	0.523593	0.520294	TMEM132A	Promoter
1266	chr11	60925805	60926306	0.523593	0.520294	TMEM132A	Promoter
1267	chr11	60925805	60926306	0.523593	0.520294	TMEM132A	Promoter
1268	chr11	60925805	60926306	0.523593	0.520294	TMEM132A	Promoter
1269	chr11	60924985	60925486	0.523593	0.527472	TMEM132A	Promoter
1270	chr11	60924985	60925486	0.523593	0.527472	TMEM132A	Promoter
1271	chr11	60924985	60925486	0.523593	0.527472	TMEM132A	Promoter
1272	chr11	60924985	60925486	0.523593	0.527472	TMEM132A	Promoter
1273	chr3	186209815	186210316	0.325307	0.528475	ETV5	Intron
1274	chr18	75683376	75683877	0.60621	0.534891		Distal
1275	chr1	9606842	9606894	0.568	0.536959	TMEM201	Intron
1276	chr19	48558186	48558687	0.494945	0.537403	SULT2B1	Intron
1277	chr19	48558186	48558687	0.494945	0.537403	SULT2B1	Intron
1278	chr20	57770285	57770786	0.509985	0.540708		Distal
1279	chr20	57770285	57770786	0.509985	0.540708		Distal
1280	chr12	11717330	11717337	0.395078	0.541469	ETV6	Intron
1281	chr11	59269581	59270082	0.499669	0.541581	MPEG1	Exon
1282	chr11	59269581	59270082	0.487693	0.541581	MPEG1	Exon
1283	chr1	238052467	238052968	0.429123	0.545717		Distal
1284	chr1	169078090	169078591	0.363478	0.548492	LINC00970	Intron
1285	chr1	169078090	169078591	0.363478	0.548492	LINC00970	Intron
1286	chr1	169078090	169078591	0.363478	0.548492	LINC00970	Intron
1287	chr1	169078090	169078591	0.363478	0.548492	LINC00970	Intron
1288	chr1	169078090	169078591	0.363478	0.548492	LINC00970	Intron
1289	chr16	8622226	8622406	0.371181	0.557816	METTL22	Promoter
1290	chr14	81509777	81510278	0.32297	0.570588	SEL1L	Intron
1291	chr5	173498881	173499382	0.578466	0.581967		Distal
1292	chr10	101091706	101092207	0.460976	0.58824	KAZALD1	Intron
1293	chr5	180353226	180353727	0.486323	0.588661	GFPT2	Promoter
1294	chr5	173480842	173481343	0.578466	0.591628	LOC285593	Intron
1295	chr4	40627740	40627987	0.257212	0.592528	RBM47	Promoter
1296	chr19	55344418	55344919	0.487928	0.594032	KMT5C	Exon
1297	chr8	134693256	134693757	0.515708	0.596634	ZFAT	Intron
1298	chr17	39166460	39166880	0.519159	0.606695	ARL5C	Promoter
1299	chr19	13930442	13930479	0.754	0.617882	DCAF15	3'
1300	chr19	48561364	48561865	0.494945	0.624002	SULT2B1	Intron
1301	chr19	48561364	48561865	0.494945	0.624002	SULT2B1	Intron
1302	chr1	207279032	207279533	0.460527	0.628517	CD55	Intron
1303	chr10	77873526	77874027	0.511941	0.630177	POLR3A	Intron
1304	chr3	186200704	186201205	0.325307	0.640513	ETV5	Intron
1305	chr21	34543877	34544041	0.502724	0.662545	KCNE1	Intron
1306	chr1	153431896	153432358	0.455992	0.66274		Distal
1307	chr12	11705582	11706083	0.395078	0.676636	ETV6	Intron
1308	chr1	209545717	209546218	0.439453	0.67828	CAMK1G	Exon
1309	chr6	163573838	163574339	0.440493	0.693164	QKI	3'
1310	chr6	163573838	163574339	0.440493	0.693164	QKI	3'
1311	chr6	163573838	163574339	0.440493	0.693164	QKI	3'
1312	chr5	173486269	173486770	0.578466	0.693981		Distal
1313	chr6	33320907	33321268	0.569	0.695348	MIR6834	Exon
1314	chr6	33320907	33321268	0.456	0.695348	MIR6834	Exon
1315	chr6	33320907	33321268	0.449	0.695348	MIR6834	Exon
1316	chr6	33320907	33321268	0.49	0.695348	MIR6834	Exon
1317	chr6	33320907	33321268	0.605	0.695348	MIR6834	Exon
1318	chr6	33320907	33321268	0.449	0.695348	MIR6834	Exon
1319	chr6	33320907	33321268	0.6	0.695348	MIR6834	Exon
1320	chr6	33320907	33321268	0.649	0.695348	MIR6834	Exon
1321	chr6	33320907	33321268	0.526	0.695348	MIR6834	Exon
1322	chr6	33320907	33321268	0.649	0.695348	MIR6834	Exon
1323	chr6	33320907	33321268	0.526	0.695348	MIR6834	Exon
1324	chr6	33320907	33321268	0.556	0.695348	MIR6834	Exon
1325	chr6	33320907	33321268	0.469	0.695348	MIR6834	Exon
1326	chr6	33320907	33321268	0.59	0.695348	MIR6834	Exon
1327	chr6	33320907	33321268	0.469	0.695348	MIR6834	Exon
1328	chr6	33320907	33321268	0.6	0.695348	MIR6834	Exon
1329	chr6	33320907	33321268	0.473	0.695348	MIR6834	Exon
1330	chr6	33320907	33321268	0.59	0.695348	MIR6834	Exon
1331	chr5	173320141	173320553	0.439947	0.695594	STC2	Intron
1332	chr7	124992721	124993222	0.50785	0.696701	POT1	Exon 1
1333	chr4	40628227	40628728	0.257212	0.697798	RBM47	Promoter
1334	chr11	67442391	67442511	0.348094	0.706861	CORO1B	Promoter
1335	chr2	234963856	234964357	0.44561	0.716138	SH3BP4	Intron
1336	chr22	49935380	49935642	0.594507	0.725822		Distal
1337	chr19	48582186	48582687	0.494945	0.733729	SPACA4	Intron
1338	chr19	48582186	48582687	0.494945	0.733729	SPACA4	Intron
1339	chr12	11706101	11706602	0.395078	0.739095	ETV6	Intron
1340	chr21	43786631	43787132	0.468038	0.746204	RRP1	Promoter
1341	chr21	43786631	43787132	0.47165	0.746204	RRP1	Promoter
1342	chr21	43786631	43787132	0.453329	0.746204	RRP1	Promoter
1343	chr21	43786631	43787132	0.449982	0.746204	RRP1	Promoter
1344	chr21	43786631	43787132	0.449982	0.746204	RRP1	Promoter
1345	chr19	55353885	55354386	0.487928	0.747302	COX6B2	Promoter
1346	chr19	48573093	48573594	0.494945	0.752573	SULT2B1	Intron
1347	chr19	48573093	48573594	0.494945	0.752573	SULT2B1	Intron
1348	chr14	81436263	81436764	0.32297	0.753354	STON2	Promoter
1349	chr1	151009956	151010457	0.465803	0.759848	PRUNE1	Promoter
1350	chr19	48572387	48572888	0.494945	0.798657	SULT2B1	Intron
1351	chr19	48572387	48572888	0.494945	0.798657	SULT2B1	Intron
1352	chr8	134691849	134692350	0.515708	0.799165	ZFAT	Intron
1353	chr19	48552621	48553122	0.494945	0.8041	SULT2B1	Promoter
1354	chr22	49937115	49937380	0.594507	0.817697		Distal
1355	chr22	49936491	49936992	0.594507	0.821083		Distal
1356	chr5	5135871	5136372	0.50963	0.821457	CTD-2297D10.2	Exon 1
1357	chr5	5135871	5136372	0.50963	0.821457	CTD-2297D10.2	Exon 1
1358	chr5	5135871	5136372	0.50963	0.821457	CTD-2297D10.2	Exon 1
1359	chr5	5135871	5136372	0.50963	0.821457	CTD-2297D10.2	Exon 1
1360	chr21	38228001	38228502	0.447569	0.829765	DSCR10	Intron
1361	chr5	36301427	36301582	0.45704	0.831647	RANBP3L	Promoter
1362	chr10	5961511	5961611	0.655	0.850297	IL15RA	Intron
1363	chr1	209547959	209548460	0.439453	0.866392	CAMK1G	Intron
1364	chr19	48556179	48556680	0.494945	0.871554	SULT2B1	Intron
1365	chr19	48556179	48556680	0.494945	0.871554	SULT2B1	Intron
1366	chr8	143335241	143335519	0.497174	0.879207	TOP1MT	Intron
1367	chr14	81537150	81537651	0.32297	0.886125		Distal
1368	chr12	11707517	11708018	0.395078	0.894559	ETV6	Intron
1369	chr8	143333816	143334317	0.497174	0.918393	TOP1MT	5'
1370	chr4	987256	987757	0.538494	0.921034	IDUA	Promoter
1371	chr4	987256	987757	0.557451	0.921034	IDUA	Promoter
1372	chr4	987256	987757	0.557451	0.921034	IDUA	Promoter
1373	chr4	987256	987757	0.455431	0.921034	IDUA	Promoter
1374	chr1	226407353	226407854	0.405885	0.945382	PARP1	Promoter
1375	chr5	13945204	13945705	0.550641	0.946012	DNAH5	Promoter
1376	chr5	13945204	13945705	0.439315	0.946012	DNAH5	Promoter
1377	chr1	155646760	155647261	0.526764	0.951127	MSTO2P	Intron
1378	chr12	11704960	11705461	0.395078	0.958083	ETV6	Intron
1379	chr1	226408475	226408976	0.405885	0.960182	PARP1	Promoter
1380	chr19	48584088	48584589	0.494945	0.969242	SPACA4	Intron
1381	chr19	48584088	48584589	0.494945	0.969242	SPACA4	Intron
1382	chr8	134682719	134683220	0.515708	0.985116	ZFAT	Intron
1383	chr7	50492776	50492876	0.797	0.988684	DDC-AS1	3'
1384	chr14	81517966	81518467	0.32297	0.996129	SEL1L	Intron
1385	chr18	10589149	10589386	0.513822	1.00034		Distal
1386	chr5	39284530	39285031	0.433928	1.00165	FYB1	3'
1387	chr5	173498273	173498774	0.578466	1.01462		Distal
1388	chr21	38234701	38235202	0.447569	1.01949	DSCR10	Intron
1389	chr8	134690127	134690628	0.515708	1.04448	ZFAT	Intron
1390	chr19	48574569	48575070	0.494945	1.04898	SULT2B1	Intron
1391	chr19	48574569	48575070	0.494945	1.04898	SULT2B1	Intron
1392	chr4	187209822	187210323	0.581888	1.05095		Distal
1393	chr11	96098777	96099278	0.630488	1.05654	MTMR2	Intron
1394	chr2	241678470	241678581	0.679	1.05717	DTYMK	3'
1395	chr2	241678470	241678581	0.745	1.05717	DTYMK	3'
1396	chr20	62795198	62795699	0.481248	1.06971	MRGBP	Promoter
1397	chr20	62795198	62795699	0.465151	1.06971	MRGBP	Promoter
1398	chr20	62795198	62795699	0.41757	1.06971	MRGBP	Promoter
1399	chr1	151132223	151132292	0.397111	1.07718	SEMA6C	3'
1400	chr20	60299914	60300415	0.454084	1.09799	MIR646	Intron
1401	chr15	45802164	45802665	0.493102	1.10172	LOC105370802	Intron
1402	chr15	45802164	45802665	0.588817	1.10172	LOC105370802	Intron
1403	chr11	96095982	96096483	0.630488	1.10258	MTMR2	Intron
1404	chr21	38129697	38130198	0.447569	1.1116	DSCR8	Intron
1405	chr7	70598921	70599422	0.582148	1.13091	GALNT17	Intron
1406	chr7	70598921	70599422	0.582148	1.13091	GALNT17	Intron
1407	chr7	70598921	70599422	0.582148	1.13091	GALNT17	Intron
1408	chr7	124919769	124920270	0.50785	1.14215	POT1-AS1	Intron
1409	chr18	12092691	12093192	0.453372	1.1476	ANKRD62	Promoter
1410	chr18	12092691	12093192	0.371965	1.1476	ANKRD62	Promoter
1411	chr10	77872871	77873372	0.511941	1.17643	POLR3A	Intron
1412	chr8	134691202	134691703	0.515708	1.22339	ZFAT	Intron
1413	chr1	155644994	155645495	0.526764	1.26412	MSTO2P	Intron
1414	chr19	48554518	48555019	0.494945	1.27272	SULT2B1	Promoter
1415	chr19	48583554	48584055	0.494945	1.27782	SPACA4	Intron
1416	chr19	48583554	48584055	0.494945	1.27782	SPACA4	Intron
1417	chr4	40628831	40629332	0.257212	1.32116	RBM47	Promoter
1418	chr19	48612973	48613743	0.494945	1.328	FAM83E	Promoter
1419	chr19	48612973	48613743	0.494945	1.328	FAM83E	Promoter
1420	chr19	48612973	48613743	0.494945	1.328	FAM83E	Promoter
1421	chr19	48612973	48613743	0.494945	1.328	FAM83E	Promoter
1422	chr19	48563175	48563676	0.407131	1.33818	SULT2B1	Intron
1423	chr19	48563175	48563676	0.494945	1.33818	SULT2B1	Intron
1424	chr19	48563175	48563676	0.494945	1.33818	SULT2B1	Intron
1425	chr7	31553719	31554220	0.524291	1.3441	ITPRID1	Intron
1426	chr1	155645549	155646050	0.526764	1.34854	MSTO2P	Intron
1427	chr2	234978273	234978657	0.44561	1.36668	SH3BP4	Intron
1428	chr20	58252002	58252503	0.514537	1.36921	ANKRD60	Intron
1429	chr20	58252002	58252503	0.514537	1.36921	ANKRD60	Intron
1430	chr5	36301699	36302004	0.45704	1.37083	RANBP3L	Promoter
1431	chr8	143334678	143335179	0.497174	1.37443	TOP1MT	5'
1432	chr10	60473551	60474052	0.53302	1.37753	ANK3	Intron
1433	chr10	60473551	60474052	0.53302	1.37753	ANK3	Intron
1434	chr19	48612973	48613743	0.494945	1.3841	FAM83E	Promoter
1435	chr19	48612973	48613743	0.494945	1.3841	FAM83E	Promoter
1436	chr19	48612973	48613743	0.494945	1.3841	FAM83E	Promoter
1437	chr19	48612973	48613743	0.494945	1.3841	FAM83E	Promoter
1438	chr3	113897214	113897623	0.560502	1.41447	ZDHHC23	5'
1439	chr3	113897214	113897623	0.560502	1.41447	ZDHHC23	5'
1440	chr19	48569839	48570340	0.494945	1.41781	SULT2B1	Intron
1441	chr19	48569839	48570340	0.494945	1.41781	SULT2B1	Intron
1442	chr5	13944700	13945201	0.550641	1.41834	DNAH5	Promoter
1443	chr5	13944700	13945201	0.439315	1.41834	DNAH5	Promoter
1444	chr1	155646175	155646676	0.526764	1.45317	MSTO2P	Exon
1445	chr14	81517307	81517808	0.32297	1.46139	SEL1L	Intron
1446	chr19	48553847	48554348	0.494945	1.54264	SULT2B1	Promoter
1447	chr1	155647855	155648356	0.526764	1.54867	MSTO2P	Intron
1448	chr5	173472846	173473301	0.578466	1.56148	LOC285593	Intron
1449	chr21	38140437	38140938	0.447569	1.56778	KCNJ15	Intron
1450	chr22	23459241	23459321	0.56	1.61055	PCAT14	Intron
1451	chr11	60924560	60924676	0.523593	1.61128	TMEM132A	Promoter
1452	chr11	60924560	60924676	0.523593	1.61128	TMEM132A	Promoter
1453	chr11	60924560	60924676	0.523593	1.61128	TMEM132A	Promoter
1454	chr11	60924560	60924676	0.523593	1.61128	TMEM132A	Promoter
1455	chr1	207007322	207007823	0.293294	1.62916		Distal
1456	chr1	207007322	207007823	0.293294	1.62916		Distal
1457	chr4	40629621	40629740	0.257212	1.72705	RBM47	Promoter
1458	chr8	134690667	134691168	0.515708	1.74135	ZFAT	Intron
1459	chr12	11706839	11707340	0.395078	1.81016	ETV6	Intron
1460	chr14	81536349	81536850	0.32297	1.81712	SEL1L	Promoter
1461	chr8	134692520	134693021	0.515708	1.83758	ZFAT	Intron
1462	chr1	151008861	151009327	0.358241	1.85277	PRUNE1	Promoter
1463	chr1	151008861	151009327	0.465803	1.85277	PRUNE1	Promoter
1464	chr1	151008861	151009327	0.465803	1.85277	PRUNE1	Promoter
1465	chr21	38139746	38140247	0.447569	1.88193	KCNJ15	Intron
1466	chrX	23797404	23797905	0.497722	1.96514		Distal
1467	chr1	159867672	159867901	0.313374	1.97214	VSIG8	Exon
1468	chr1	159867672	159867901	0.313374	1.97214	VSIG8	Exon
1469	chr5	7851506	7852007	0.503051	2.00821	MTRR	Promoter
1470	chr19	48568332	48568833	0.494945	2.08305	SULT2B1	Intron
1471	chr19	48568332	48568833	0.494945	2.08305	SULT2B1	Intron
1472	chr1	155648449	155648950	0.526764	2.08724	MSTO2P	Exon
1473	chr9	34374768	34375269	0.398557	2.15956	MYORG	Promoter
1474	chr9	34374768	34375269	0.398557	2.15956	MYORG	Promoter
1475	chr5	14009045	14009546	0.40828	2.30408		Distal
1476	chr5	13946062	13946089	0.550641	2.30873	DNAH5	Promoter
1477	chr5	13946062	13946089	0.439315	2.30873	DNAH5	Promoter
1478	chr19	48551839	48552340	0.494945	2.3277	SULT2B1	Promoter
1479	chr19	48571303	48571804	0.494945	2.41264	SULT2B1	Intron
1480	chr19	48571303	48571804	0.494945	2.41264	SULT2B1	Intron
1481	chr19	56091903	56092003	0.274	2.51545	LINC01864	Intron
1482	chr1	209546332	209546833	0.439453	2.54894	CAMK1G	Intron
1483	chr1	153122866	153123367	0.474052	2.59099		Distal
1484	chr1	153122866	153123367	0.474052	2.59099		Distal
1485	chr9	35832776	35833277	0.460181	2.62353	FAM221B	Intron
1486	chr9	35832776	35833277	0.460181	2.62353	FAM221B	Intron
1487	chr10	77872155	77872656	0.511941	2.8728	POLR3A	Intron
1488	chr10	77872155	77872656	0.549297	2.8728	POLR3A	Intron

## Sheet: COAD tDMRs
Sorted t-DMRs for colon adenocarcinoma
	Hypo methylated regions
	seqnames	start	end	Colon_betaValue	RelAccS	gene name	annotation		seqnames	start	end	Colon_betaValue	RelAccS	gene name	annotation
1	chr2	197198810	197199311	0.401196	-3.01947	ANKRD44-AS1	Promoter		chr4	155376663	155376752	0.37	-2.48936	MAP9	Promoter
2	chr2	197205815	197206316	0.401196	-2.78415	ANKRD44-AS1	Intron		chr15	28832297	28832397	0.681	-2.27575	GOLGA6L7	Exon 1
3	chrX	30577435	30577566	0.500153	-2.70188	TASL	Promoter		chr3	179451414	179451514	0.226	-2.23894	GNB4	Promoter
4	chr8	133060032	133060533	0.44682	-2.2857	PTCSC1	5'		chr20	40991410	40991911	0.452528	-1.95565		Distal
5	chr1	153390344	153390558	0.376985	-2.26618	S100A8	Promoter		chr14	70655421	70655787	0.53486	-1.92868	TTC9	Intron
6	chr8	133068399	133068900	0.44682	-2.03251	PTCSC1	Intron		chr14	70655421	70655787	0.483954	-1.92868	TTC9	Intron
7	chr20	48769353	48769542	0.449604	-1.74239	PREX1	Intron		chr2	29115516	29115616	0.328	-1.86664	CLIP4	5'
8	chr20	48769353	48769542	0.449604	-1.74239	PREX1	Intron		chr4	158006936	158007437	0.647054	-1.85596	FAM198B-AS1	Intron
9	chr20	1537620	1538121	0.480568	-1.72531	SIRPD	Intron		chr4	158006936	158007437	0.647054	-1.85596	FAM198B-AS1	Intron
10	chr3	149507595	149508096	0.5749	-1.70735		Distal		chr2	61144932	61145171	0.942	-1.83925	LOC339803	Promoter
11	chr1	3038137	3038343	0.583582	-1.68271		Distal		chr2	61144932	61145171	0.774	-1.83925	LOC339803	Promoter
12	chr11	59224457	59224958	0.531499	-1.67452		Distal		chr2	61144932	61145171	0.931	-1.83925	LOC339803	Promoter
13	chr7	143205985	143206332	0.439038	-1.60759		Distal		chr2	61144932	61145171	0.788	-1.83925	LOC339803	Promoter
14	chr7	143205985	143206332	0.439038	-1.60759		Distal		chr2	61144932	61145171	0.871	-1.83925	LOC339803	Promoter
15	chr20	19232979	19233480	0.231725	-1.58715	SLC24A3	Intron		chr8	17026990	17027117	0.197	-1.83885	MICU3	Promoter
16	chr12	81992383	81992884	0.437069	-1.5809	LINC02426	Exon		chr8	17026990	17027117	0.181	-1.83885	MICU3	Promoter
17	chr13	91144041	91144516	0.387231	-1.49978		Distal		chr19	57584006	57584304	0.688	-1.80592	ZNF416	5'
18	chr13	91144041	91144516	0.387231	-1.49978		Distal		chr19	57584006	57584304	0.419	-1.80592	ZNF416	5'
19	chr3	196055630	196056131	0.534016	-1.47703	TFRC	Intron		chr19	57584006	57584304	0.446	-1.80592	ZNF416	5'
20	chr12	21527786	21528287	0.576107	-1.44991	SPX	Promoter		chr19	57584006	57584304	0.484	-1.80592	ZNF416	5'
21	chr11	107457743	107458151	0.410841	-1.42776	CWF19L2	Promoter		chr19	57584006	57584304	0.479	-1.80592	ZNF416	5'
22	chr11	107457743	107458151	0.410841	-1.42776	CWF19L2	Promoter		chr19	57584006	57584304	0.666	-1.80592	ZNF416	5'
23	chr11	107457743	107458151	0.410841	-1.42776	CWF19L2	Promoter		chr19	57584006	57584304	0.605	-1.80592	ZNF416	5'
24	chr2	197212563	197213064	0.401196	-1.40333	ANKRD44-AS1	Intron		chr19	57584006	57584304	0.648	-1.80592	ZNF416	5'
25	chr3	186915964	186916465	0.519804	-1.3253		Distal		chr5	175658192	175658261	0.233	-1.78994	HRH2	Promoter
26	chr3	186915964	186916465	0.519804	-1.3253		Distal		chr11	124920929	124921029	0.867	-1.78452	HEPN1	Promoter
27	chr3	186915964	186916465	0.519804	-1.3253		Distal		chr12	75334628	75334741	0.555	-1.7837	GLIPR1L1	Promoter
28	chr3	186915964	186916465	0.519804	-1.3253		Distal		chr12	75334628	75334741	0.657	-1.7837	GLIPR1L1	Promoter
29	chr3	186915964	186916465	0.519804	-1.3253		Distal		chr12	75334628	75334741	0.415	-1.7837	GLIPR1L1	Promoter
30	chr1	12807753	12808254	0.589955	-1.29637		Distal		chr20	41290607	41291108	0.452528	-1.55117	ZHX3	Intron
31	chr14	58330992	58331493	0.530973	-1.29224	ARID4A	5'		chr10	22634424	22634541	0.485979	-1.54459	PIP4K2A	Intron
32	chr14	58330992	58331493	0.530973	-1.29224	ARID4A	5'		chr10	22634424	22634541	0.485979	-1.54459	PIP4K2A	Intron
33	chr8	133058474	133058975	0.44682	-1.24905	PTCSC1	Intron		chr1	232805457	232805557	0.295	-1.52332	MAP10	Promoter
34	chr13	94480535	94481036	0.340722	-1.2238	DCT	Promoter		chr15	25863194	25863315	0.456	-1.52022	ATP10A	Promoter
35	chr12	21501447	21501948	0.576107	-1.22035	GOLT1B	Promoter		chr15	25863194	25863315	0.395	-1.52022	ATP10A	Promoter
36	chr20	1569287	1569788	0.292046	-1.20581	SIRPD	Intron		chr15	25863194	25863315	0.534	-1.52022	ATP10A	Promoter
37	chr1	12810547	12811048	0.589955	-1.19603		Distal		chr15	25863194	25863315	0.453	-1.52022	ATP10A	Promoter
38	chr20	19260588	19261089	0.231725	-1.19509	SLC24A3-AS1	Intron		chr15	25863194	25863315	0.539	-1.52022	ATP10A	Promoter
39	chr7	124929712	124930213	0.401465	-1.19468	LOC101928283	Promoter		chr15	25863194	25863315	0.456	-1.52022	ATP10A	Promoter
40	chr20	19223645	19224146	0.231725	-1.18039	SLC24A3	Intron		chr15	25863194	25863315	0.395	-1.52022	ATP10A	Promoter
41	chr14	58297992	58298493	0.530973	-1.1792	ARMH4	Promoter		chr15	25863194	25863315	0.534	-1.52022	ATP10A	Promoter
42	chr17	56230629	56231130	0.487492	-1.17416	ANKFN1	Intron		chr15	25863194	25863315	0.453	-1.52022	ATP10A	Promoter
43	chr17	56230629	56231130	0.487492	-1.17416	ANKFN1	Intron		chr15	25863194	25863315	0.539	-1.52022	ATP10A	Promoter
44	chr17	56230629	56231130	0.487492	-1.17416	ANKFN1	Intron		chr15	25863194	25863315	0.456	-1.52022	ATP10A	Promoter
45	chr20	19252612	19253113	0.231725	-1.16858	SLC24A3-AS1	Intron		chr15	25863194	25863315	0.395	-1.52022	ATP10A	Promoter
46	chr1	152769585	152770086	0.309058	-1.14441		Distal		chr15	25863194	25863315	0.534	-1.52022	ATP10A	Promoter
47	chr1	152769585	152770086	0.266791	-1.14441		Distal		chr15	25863194	25863315	0.453	-1.52022	ATP10A	Promoter
48	chr12	21509596	21510097	0.576107	-1.1271	GOLT1B	Intron		chr15	25863194	25863315	0.539	-1.52022	ATP10A	Promoter
49	chr12	21509596	21510097	0.454665	-1.1271	GOLT1B	Intron		chr11	122856651	122856699	0.451158	-1.41257	CRTAM	Intron
50	chr1	38228667	38229168	0.227092	-1.11493		Distal		chr12	21680368	21680810	0.338832	-1.40085	GYS2	Intron
51	chr1	38228667	38229168	0.227092	-1.11493		Distal		chr19	51822377	51822878	0.588152	-1.38035	FPR1	Intron
52	chr8	133067030	133067531	0.44682	-1.11145	PTCSC1	Intron		chr11	1770452	1770953	0.511504	-1.37379		Distal
53	chr12	81955581	81956082	0.437069	-1.10782	LINC02426	Promoter		chr20	41157067	41157568	0.452528	-1.34799	MIR6871	Intron
54	chr12	81955581	81956082	0.316411	-1.10782	LINC02426	Promoter		chr19	51824531	51825032	0.588152	-1.33925	FPR1	3'
55	chr12	67483270	67483771	0.480514	-1.09829	LINC02408	Intron		chr19	57709076	57709198	0.935	-1.29117	ZNF154	Promoter
56	chr7	142558274	142558429	0.469644	-1.08726		Distal		chr19	57709076	57709198	0.888	-1.29117	ZNF154	Promoter
57	chr7	142558274	142558429	0.495257	-1.08726		Distal		chr12	95918419	95918920	0.620298	-1.28528	CCDC38	5'
58	chrX	150845060	150845211	0.337409	-1.06888	CD99L2	Intron		chr16	56194480	56194643	0.222	-1.28305	DKFZP434H168	Promoter
59	chr8	133037962	133038463	0.44682	-1.05676	MIR7848	3'		chr16	56194480	56194643	0.194	-1.28305	DKFZP434H168	Promoter
60	chr2	197209690	197210191	0.401196	-1.03512	ANKRD44-AS1	Intron		chr16	56194480	56194643	0.242	-1.28305	DKFZP434H168	Promoter
61	chr4	5524839	5525340	0.504607	-1.03189	LINC01587	Promoter		chr16	56194480	56194643	0.182	-1.28305	DKFZP434H168	Promoter
62	chr4	5524839	5525340	0.504607	-1.03189	LINC01587	Promoter		chr16	56194480	56194643	0.222	-1.28305	DKFZP434H168	Promoter
63	chr1	198497500	198498001	0.406045	-1.02902	NEK7	Intron		chr16	56194480	56194643	0.194	-1.28305	DKFZP434H168	Promoter
64	chr6	40323784	40324285	0.221077	-1.02551		Distal		chr16	56194480	56194643	0.182	-1.28305	DKFZP434H168	Promoter
65	chr6	40323784	40324285	0.221077	-1.02551		Distal		chr16	23847908	23848409	0.473088	-1.26269	PRKCB	Intron
66	chr11	110069358	110069859	0.549423	-1.0225	ZC3H12C	Intron		chr12	104695574	104696075	0.679145	-1.22776	MIR3922	Intron
67	chr2	197208792	197209293	0.401196	-1.02228	ANKRD44-AS1	Intron		chr12	104695574	104696075	0.61537	-1.22776	MIR3922	Intron
68	chr8	133057849	133058350	0.44682	-1.01632	PTCSC1	Promoter		chr19	36331720	36331820	0.335	-1.20747	LINC00665	Promoter
69	chr20	58661169	58661670	0.555608	-1.01576	STX16-NPEPL1	Intron		chr1	3747191	3747191	0.727	-1.16974	TP73-AS1	Promoter
70	chr20	58661169	58661670	0.555608	-1.01576	STX16-NPEPL1	Intron		chr15	83810077	83810578	0.404269	-1.1668	ADAMTSL3	Intron
71	chr20	58661169	58661670	0.555608	-1.01576	STX16-NPEPL1	Intron		chr4	5712444	5712945	0.435059	-1.16316	EVC	Promoter
72	chr20	58661169	58661670	0.555608	-1.01576	STX16-NPEPL1	Intron		chr4	5712444	5712945	0.522326	-1.16316	EVC	Promoter
73	chr20	58661169	58661670	0.555608	-1.01576	STX16-NPEPL1	Intron		chr4	5712444	5712945	0.622815	-1.16316	EVC	Promoter
74	chr20	58661169	58661670	0.555608	-1.01576	STX16-NPEPL1	Intron		chr4	5712444	5712945	0.622815	-1.16316	EVC	Promoter
75	chr20	58661169	58661670	0.405613	-1.01576	STX16-NPEPL1	Intron		chr4	5712444	5712945	0.50567	-1.16316	EVC	Promoter
76	chr20	58661169	58661670	0.405613	-1.01576	STX16-NPEPL1	Intron		chr12	5018561	5019062	0.488259	-1.12796	KCNA5	Exon
77	chr20	58661169	58661670	0.405613	-1.01576	STX16-NPEPL1	Intron		chr12	5018561	5019062	0.495873	-1.12796	KCNA5	Exon
78	chr20	58661169	58661670	0.405613	-1.01576	STX16-NPEPL1	Intron		chr20	41722889	41723390	0.452528	-1.12603		Distal
79	chr20	58661169	58661670	0.405613	-1.01576	STX16-NPEPL1	Intron		chr3	9179832	9180189	0.780931	-1.1087	SRGAP3-AS2	Intron
80	chr20	58661169	58661670	0.405613	-1.01576	STX16-NPEPL1	Intron		chr3	9179832	9180189	0.780931	-1.1087	SRGAP3-AS2	Intron
81	chrX	24577058	24577559	0.427097	-1.01309	PCYT1B-AS1	Intron		chr3	9179832	9180189	0.780931	-1.1087	SRGAP3-AS2	Intron
82	chrX	24577058	24577559	0.427097	-1.01309	PCYT1B-AS1	Intron		chr4	5711568	5712069	0.435059	-1.09804	EVC	Promoter
83	chr16	20364047	20364548	0.432092	-1.00349	UMOD	Intron		chr4	5711568	5712069	0.50567	-1.09804	EVC	Promoter
84	chr16	20364047	20364548	0.432092	-1.00349	UMOD	Intron		chr20	41769462	41769963	0.452528	-1.08216		Distal
85	chr16	20364047	20364548	0.350377	-1.00349	UMOD	Intron		chr15	33311061	33311161	0.273	-1.05824	RYR3	Promoter
86	chr16	20364047	20364548	0.350377	-1.00349	UMOD	Intron		chr1	181318617	181318693	0.257	-1.05575	CACNA1E	Promoter
87	chr16	20364047	20364548	0.350377	-1.00349	UMOD	Intron		chr1	181318617	181318693	0.354	-1.05575	CACNA1E	Promoter
88	chr16	20364047	20364548	0.350377	-1.00349	UMOD	Intron		chr15	83815437	83815938	0.404269	-1.05539	ADAMTSL3	Intron
89	chr16	20364047	20364548	0.350377	-1.00349	UMOD	Intron		chr2	1749705	1749787	0.494367	-1.0508		Distal
90	chr16	20364047	20364548	0.350377	-1.00349	UMOD	Intron		chr15	83830165	83830666	0.404269	-1.02629	ADAMTSL3	Intron
91	chr7	31729357	31729858	0.429764	-0.983326		Distal		chr3	160039092	160039192	0.343	-1.02615	LINC01100	Exon 1
92	chr19	54222747	54223248	0.415759	-0.982585	MIR4752	5'		chr15	83813674	83814175	0.404269	-1.01501	ADAMTSL3	Intron
93	chr19	54222747	54223248	0.415759	-0.982585	MIR4752	5'		chr15	83850788	83851289	0.404269	-0.998218	ADAMTSL3	Intron
94	chr19	54222747	54223248	0.415759	-0.982585	MIR4752	5'		chr5	54518871	54519372	0.675685	-0.983406	SNX18	Promoter
95	chr19	54222747	54223248	0.415759	-0.982585	MIR4752	5'		chr20	41624167	41624668	0.452528	-0.976843		Distal
96	chr2	197197691	197198192	0.401196	-0.976265	ANKRD44-AS1	Promoter		chr15	83842550	83843051	0.404269	-0.964187	ADAMTSL3	Intron
97	chrX	151563380	151563501	0.347156	-0.975703	PASD1	Promoter		chr20	41592935	41593436	0.452528	-0.952415	CHD6	Intron
98	chrX	151563380	151563501	0.325069	-0.975703	PASD1	Promoter		chr11	32478178	32478679	0.525824	-0.943318		Distal
99	chr12	130391084	130391139	0.260704	-0.963214		Distal		chr20	38674403	38674503	0.174	-0.939782		Distal
100	chr17	56468950	56469451	0.459222	-0.962737	NOG	Intron		chr20	41296450	41296951	0.452528	-0.927678	ZHX3	Intron
101	chr11	126809141	126809352	0.376749	-0.959097	KIRREL3-AS2	Intron		chr13	77918827	77918927	0.405	-0.927624	OBI1-AS1	Promoter
102	chr11	126809141	126809352	0.376749	-0.959097	KIRREL3-AS2	Intron		chr13	77918997	77919128	0.557	-0.927624	OBI1-AS1	Promoter
103	chr1	12811361	12811862	0.589955	-0.95707		Distal		chr13	77918997	77919128	0.543	-0.927624	OBI1-AS1	Promoter
104	chrX	151821744	151821843	0.467347	-0.954507		Distal		chr13	77918997	77919128	0.619	-0.927624	OBI1-AS1	Promoter
105	chr11	19372116	19372270	0.388586	-0.953392	NAV2	Intron		chr13	77918997	77919128	0.489	-0.927624	OBI1-AS1	Promoter
106	chrX	110036246	110036747	0.409388	-0.947164	MIR652	Intron		chr13	77918997	77919128	0.471	-0.927624	OBI1-AS1	Promoter
107	chrX	110036246	110036747	0.409388	-0.947164	MIR652	Intron		chr13	77918997	77919128	0.557	-0.927624	OBI1-AS1	Promoter
108	chrX	110036246	110036747	0.409388	-0.947164	MIR652	Intron		chr13	77918997	77919128	0.588	-0.927624	OBI1-AS1	Promoter
109	chr7	148304372	148304873	0.510072	-0.933061	C7orf33	Intron		chr13	77918997	77919128	0.716	-0.927624	OBI1-AS1	Promoter
110	chrX	149396113	149396238	0.353331	-0.925582		Distal		chr13	77918997	77919128	0.657	-0.927624	OBI1-AS1	Promoter
111	chr12	81759129	81759630	0.437069	-0.925568	PPFIA2	Promoter		chr13	77918997	77919128	0.682	-0.927624	OBI1-AS1	Promoter
112	chr12	81759129	81759630	0.316411	-0.925568	PPFIA2	Promoter		chr13	77918997	77919128	0.707	-0.927624	OBI1-AS1	Promoter
113	chr12	81759129	81759630	0.316411	-0.925568	PPFIA2	Promoter		chr19	56368135	56368252	0.274	-0.92403	ZNF542P	Promoter
114	chr8	133065977	133066478	0.44682	-0.922516	PTCSC1	Intron		chr19	56368135	56368252	0.222	-0.92403	ZNF542P	Promoter
115	chr2	2191510	2191690	0.397798	-0.921737	MYT1L-AS1	Intron		chr19	56368135	56368252	0.302	-0.92403	ZNF542P	Promoter
116	chr2	2191510	2191690	0.397798	-0.921737	MYT1L-AS1	Intron		chr6	392628	393037	0.626215	-0.923592	IRF4	Promoter
117	chr11	103903991	103904492	0.577639	-0.920513		Distal		chr19	57935327	57935469	0.812	-0.920426	ZNF418	Promoter
118	chrX	24580245	24580409	0.427097	-0.900215	PCYT1B-AS1	Intron		chr19	57935327	57935469	0.819	-0.920426	ZNF418	Promoter
119	chr12	129594696	129595197	0.487231	-0.899668	TMEM132D	Intron		chr19	57935327	57935469	0.607	-0.920426	ZNF418	Promoter
120	chr16	76462367	76462868	0.551037	-0.898968	LINC02125	Intron		chr19	57935327	57935469	0.778	-0.920426	ZNF418	Promoter
121	chr16	76462367	76462868	0.551037	-0.898968	LINC02125	Intron		chr19	57935327	57935469	0.785	-0.920426	ZNF418	Promoter
122	chr16	76462367	76462868	0.551037	-0.898968	LINC02125	Intron		chr19	57935327	57935469	0.812	-0.920426	ZNF418	Promoter
123	chr16	76462367	76462868	0.560385	-0.898968	LINC02125	Intron		chr19	57935327	57935469	0.819	-0.920426	ZNF418	Promoter
124	chr16	76462367	76462868	0.560385	-0.898968	LINC02125	Intron		chr19	57935327	57935469	0.607	-0.920426	ZNF418	Promoter
125	chr16	76462367	76462868	0.459967	-0.898968	LINC02125	Intron		chr19	57935327	57935469	0.778	-0.920426	ZNF418	Promoter
126	chr17	56457614	56458115	0.459222	-0.898778	NOG	Exon 1		chr19	57935327	57935469	0.785	-0.920426	ZNF418	Promoter
127	chr12	25653703	25654204	0.316692	-0.89747		Distal		chr20	41657587	41658088	0.452528	-0.915949		Distal
128	chr12	25653703	25654204	0.316692	-0.89747		Distal		chr15	83816095	83816596	0.404269	-0.91099	ADAMTSL3	Intron
129	chr4	5525998	5526499	0.504607	-0.886248	LINC01587	Promoter		chr4	185940464	185940965	0.452566	-0.906082	SORBS2	Intron
130	chr4	5525998	5526499	0.504607	-0.886248	LINC01587	Promoter		chr21	38080738	38081239	0.559374	-0.902601	KCNJ6	Intron
131	chr4	5525998	5526499	0.504607	-0.886248	LINC01587	Promoter		chr8	32408581	32408901	0.551705	-0.901637	NRG1-IT3	Intron
132	chr6	123803210	123803711	0.367877	-0.884137	NKAIN2	Promoter		chr8	32408581	32408901	0.551705	-0.901637	NRG1-IT3	Intron
133	chr6	123803210	123803711	0.367877	-0.884137	NKAIN2	Promoter		chr20	41814960	41815461	0.452528	-0.900307		Distal
134	chr6	123803210	123803711	0.314352	-0.884137	NKAIN2	Promoter		chr2	95691399	95691579	0.489718	-0.900123		Distal
135	chr17	56448254	56448755	0.459222	-0.882159	NOG	Intron		chr2	95691399	95691579	0.489718	-0.900123		Distal
136	chrX	140733712	140734213	0.552909	-0.880518	LINC00632	Exon		chr2	95691399	95691579	0.489718	-0.900123		Distal
137	chr10	128210741	128211242	0.422842	-0.879861	LINC01163	Intron		chr2	95691399	95691579	0.489718	-0.900123		Distal
138	chr6	123829326	123829827	0.367877	-0.873411	NKAIN2	Intron		chr5	54519705	54520206	0.675685	-0.896101	SNX18	Promoter
139	chr6	123829326	123829827	0.367877	-0.873411	NKAIN2	Intron		chr11	118414996	118415497	0.694671	-0.895146	KMT2A	Intron
140	chr6	123829326	123829827	0.314352	-0.873411	NKAIN2	Intron		chr3	11034497	11034615	0.567263	-0.894291	SLC6A1-AS1	3'
141	chr6	123829326	123829827	0.314352	-0.873411	NKAIN2	Intron		chr3	11034497	11034615	0.567263	-0.894291	SLC6A1-AS1	3'
142	chr1	50568854	50569355	0.434543	-0.873256	DMRTA2	Intron		chrX	150863529	150863572	0.648222	-0.892153	CD99L2	Intron
143	chr10	128210124	128210625	0.422842	-0.873078	LINC01163	Intron		chr20	40879758	40880761	0.452528	-0.891048		Distal
144	chr10	128210124	128210625	0.404611	-0.873078	LINC01163	Intron		chr20	40879758	40880761	0.452528	-0.891048		Distal
145	chrX	140717198	140717699	0.552909	-0.872707	LINC00632	Intron		chr5	2758579	2758692	0.479176	-0.890684		Distal
146	chr5	137203303	137203804	0.42115	-0.861623	SPOCK1	Intron		chr5	2758579	2758692	0.484847	-0.890684		Distal
147	chr5	137203303	137203804	0.42115	-0.861623	SPOCK1	Intron		chr5	2758579	2758692	0.489516	-0.890684		Distal
148	chr5	137203303	137203804	0.367608	-0.861623	SPOCK1	Intron		chr15	83855341	83855842	0.404269	-0.890476	ADAMTSL3	Intron
149	chr5	137203303	137203804	0.260524	-0.861623	SPOCK1	Intron		chr15	83849370	83849871	0.404269	-0.887745	ADAMTSL3	Intron
150	chrX	140599475	140599976	0.552909	-0.86076		Distal		chr16	31568928	31569028	0.695	-0.886952	YBX3P1	Promoter
151	chr12	81758257	81758758	0.437069	-0.851474	PPFIA2	Promoter		chr11	32472142	32472643	0.525824	-0.886501		Distal
152	chr12	81758257	81758758	0.316411	-0.851474	PPFIA2	Promoter		chr16	56224775	56225276	0.428342	-0.881358	MIR3935	Intron
153	chr12	81758257	81758758	0.316411	-0.851474	PPFIA2	Promoter		chr16	56224775	56225276	0.428342	-0.881358	MIR3935	Intron
154	chrX	101109326	101109827	0.318495	-0.849995	CENPI	Exon		chr16	56224775	56225276	0.428342	-0.881358	MIR3935	Intron
155	chr2	197216312	197216813	0.401196	-0.845483	ANKRD44-AS1	Intron		chr16	56224775	56225276	0.428342	-0.881358	MIR3935	Intron
156	chr6	123655475	123655976	0.367877	-0.8441	TRDN	Exon		chr10	92690264	92690349	0.457	-0.881337	HHEX	Promoter
157	chr5	112355016	112355517	0.494819	-0.8434	EPB41L4A	Intron		chr3	128208045	128208399	0.445236	-0.879731	RUVBL1	Intron
158	chr20	53088717	53089218	0.410228	-0.843165	TSHZ2	Intron		chr2	945038	945539	0.439266	-0.8781		Distal
159	chrX	140710655	140711156	0.552909	-0.840782	LINC00632	Promoter		chr2	945038	945539	0.460174	-0.8781		Distal
160	chr5	140591926	140592427	0.316445	-0.832326	APBB3	Promoter		chr9	73022917	73023418	0.47711	-0.878089	ALDH1A1	Intron
161	chr5	140591926	140592427	0.316445	-0.832326	APBB3	Promoter		chr1	99481303	99481804	0.479195	-0.872778	LINC01708	Intron
162	chrX	140714840	140715341	0.552909	-0.831284	LINC00632	Exon		chr15	83835305	83835806	0.404269	-0.869411	ADAMTSL3	Intron
163	chr13	23736816	23737039	0.505693	-0.830671	PCOTH	Intron		chr4	154714543	154714827	0.581334	-0.867583	RBM46	Intron
164	chr16	20363046	20363547	0.432092	-0.829385	UMOD	Intron		chr20	41739332	41739833	0.452528	-0.866691		Distal
165	chr16	20363046	20363547	0.350377	-0.829385	UMOD	Intron		chr12	5017938	5018439	0.488259	-0.862052	KCNA5	Exon
166	chr16	20363046	20363547	0.350377	-0.829385	UMOD	Intron		chr12	5017938	5018439	0.495873	-0.862052	KCNA5	Exon
167	chr16	20363046	20363547	0.350377	-0.829385	UMOD	Intron		chr19	22825419	22825920	0.599052	-0.848573		Distal
168	chr16	20363046	20363547	0.350377	-0.829385	UMOD	Intron		chr20	41286776	41287277	0.452528	-0.846976	ZHX3	Intron
169	chr16	20363046	20363547	0.350377	-0.829385	UMOD	Intron		chr20	41174725	41175226	0.452528	-0.846207	MIR6871	3'
170	chr16	20363046	20363547	0.350377	-0.829385	UMOD	Intron		chr4	41882219	41883221	0.516727	-0.844265	LINC00682	Promoter
171	chr16	20363046	20363547	0.350377	-0.829385	UMOD	Intron		chr4	41882219	41883221	0.516727	-0.844265	LINC00682	Promoter
172	chr16	20363046	20363547	0.268663	-0.829385	UMOD	Intron		chr7	134143976	134144477	0.486293	-0.843552	LRGUK	Intron
173	chrX	65838210	65838711	0.545039	-0.828922		Distal		chr2	130736460	130736961	0.558517	-0.842631		Distal
174	chrX	65838210	65838711	0.545039	-0.828922		Distal		chr3	128210574	128211075	0.445236	-0.841783	RUVBL1	Intron
175	chrX	65838210	65838711	0.545039	-0.828922		Distal		chr11	31826016	31826517	0.56852	-0.840625	PAUPAR	Promoter
176	chrX	65838210	65838711	0.545039	-0.828922		Distal		chr11	31826016	31826517	0.586593	-0.840625	PAUPAR	Promoter
177	chrX	65838210	65838711	0.545039	-0.828922		Distal		chr11	31826016	31826517	0.602481	-0.840625	PAUPAR	Promoter
178	chr3	8693675	8693713	0.507843	-0.828437	CAV3	Exon		chr11	31826016	31826517	0.602481	-0.840625	PAUPAR	Promoter
179	chr8	133059163	133059664	0.44682	-0.828079	PTCSC1	Exon		chr11	31826016	31826517	0.587	-0.840625	PAUPAR	Promoter
180	chr12	49662917	49663175	0.44229	-0.826837	TMBIM6	Intron		chr8	56113053	56113153	0.395	-0.83975	MOS	Promoter
181	chrX	150903217	150903488	0.40153	-0.819814		Distal		chr20	41673382	41673883	0.452528	-0.834861		Distal
182	chr20	1537116	1537617	0.480568	-0.817299	SIRPD	Exon		chr11	20669296	20669311	0.36	-0.832569	NELL1	Promoter
183	chr7	31731643	31732144	0.429764	-0.809488		Distal		chr10	122954506	122954563	0.211	-0.831292	PSTK	Promoter
184	chrX	140709504	140710005	0.552909	-0.801848	LINC00632	Promoter		chr10	122954506	122954563	0.505	-0.831292	PSTK	Promoter
185	chr3	149501592	149502093	0.5749	-0.801098	TM4SF4	Intron		chr3	128215269	128215770	0.445236	-0.820244	RUVBL1	Intron
186	chr12	21546696	21547197	0.576107	-0.796999	SPX	Intron		chr1	99560407	99560908	0.479195	-0.814677	LINC01708	Intron
187	chr22	26777344	26777845	0.360383	-0.791793	LOC110091768	Intron		chr20	41717330	41717831	0.452528	-0.813314		Distal
188	chr22	26777344	26777845	0.360383	-0.791793	LOC110091768	Intron		chr11	94401516	94401640	0.182	-0.813219	GPR83	Promoter
189	chr3	2937473	2937974	0.429221	-0.789107	CNTN4-AS1	Intron		chr11	94401516	94401640	0.228	-0.813219	GPR83	Promoter
190	chr20	37852595	37853096	0.257943	-0.787557	VSTM2L	Intron		chr11	94401516	94401640	0.326	-0.813219	GPR83	Promoter
191	chr20	19231318	19231819	0.231725	-0.782811	SLC24A3	Intron		chr7	155253955	155254430	0.55975	-0.809964		Distal
192	chr3	69161540	69162041	0.335835	-0.780986		Distal		chr20	41716289	41716790	0.452528	-0.807509		Distal
193	chr1	209546959	209547460	0.239896	-0.779821	CAMK1G	Intron		chr16	56227077	56227578	0.508652	-0.803133	MIR3935	Intron
194	chrX	91331422	91331923	0.446239	-0.77963		Distal		chr19	22823459	22823960	0.599052	-0.801809		Distal
195	chrX	91331422	91331923	0.446239	-0.77963		Distal		chr20	40891285	40891786	0.452528	-0.800361		Distal
196	chr21	32119764	32120265	0.430454	-0.778935	LINC00159	Intron		chr1	99570447	99570948	0.479195	-0.799464	LINC01708	Intron
197	chr6	154412391	154412892	0.462087	-0.776804	IPCEF1	Intron		chr10	22541874	22542375	0.517503	-0.79873	PIP4K2A	Exon
198	chr6	154412391	154412892	0.462087	-0.776804	IPCEF1	Intron		chr9	132382291	132382764	0.598481	-0.795525	TTF1	Intron
199	chrX	138690969	138691470	0.431655	-0.776388	FGF13-AS1	Intron		chr9	132382291	132382764	0.601525	-0.795525	TTF1	Intron
200	chrX	138690969	138691470	0.431655	-0.776388	FGF13-AS1	Intron		chr9	132382291	132382764	0.601525	-0.795525	TTF1	Intron
201	chr2	2192313	2192814	0.397798	-0.774713	MYT1L-AS1	Intron		chr9	132382291	132382764	0.601525	-0.795525	TTF1	Intron
202	chr2	2192313	2192814	0.397798	-0.774713	MYT1L-AS1	Intron		chr15	60297005	60297506	0.424007	-0.794614		Distal
203	chrX	91451790	91452291	0.446239	-0.772095		Distal		chr15	60297005	60297506	0.44344	-0.794614		Distal
204	chrX	91451790	91452291	0.446239	-0.772095		Distal		chr17	46803526	46804027	0.500698	-0.784166	GOSR2	Intron
205	chr12	21511287	21511788	0.576107	-0.770209	GOLT1B	Intron		chr17	46803526	46804027	0.618206	-0.784166	GOSR2	Intron
206	chr12	21511287	21511788	0.454665	-0.770209	GOLT1B	Intron		chr17	46803526	46804027	0.413384	-0.784166	GOSR2	Intron
207	chr13	102870534	102871035	0.472004	-0.769809	METTL21EP	Intron		chr17	46803526	46804027	0.586795	-0.784166	GOSR2	Intron
208	chr13	102870534	102871035	0.472004	-0.769809	METTL21EP	Intron		chr17	46803526	46804027	0.586795	-0.784166	GOSR2	Intron
209	chr9	5518099	5518600	0.553171	-0.766403	PDCD1LG2	Intron		chr18	72867482	72867494	0.73	-0.782581	NETO1	Promoter
210	chr6	123812461	123812962	0.367877	-0.765678	NKAIN2	Intron		chr20	41165748	41166249	0.452528	-0.780364	MIR6871	Promoter
211	chr6	123812461	123812962	0.367877	-0.765678	NKAIN2	Intron		chr1	108521982	108522483	0.489987	-0.779022		Distal
212	chr6	123812461	123812962	0.314352	-0.765678	NKAIN2	Intron		chr6	391455	391956	0.5845	-0.777404	IRF4	Promoter
213	chr12	81884657	81885158	0.437069	-0.765528		Distal		chr6	391455	391956	0.498141	-0.777404	IRF4	Promoter
214	chr12	81884657	81885158	0.316411	-0.765528		Distal		chr6	391455	391956	0.626215	-0.777404	IRF4	Promoter
215	chr12	81884657	81885158	0.316411	-0.765528		Distal		chr6	391455	391956	0.595349	-0.777404	IRF4	Promoter
216	chr3	67044860	67045361	0.359478	-0.765209		Distal		chr6	391455	391956	0.543171	-0.777404	IRF4	Promoter
217	chr3	67044860	67045361	0.359478	-0.765209		Distal		chr15	48937527	48937985	0.5046	-0.774386	SHC4	Intron
218	chr2	4048649	4048710	0.268402	-0.764036		Distal		chr15	48937527	48937985	0.459342	-0.774386	SHC4	Intron
219	chr2	4048649	4048710	0.268402	-0.764036		Distal		chr8	97172576	97173077	0.598093	-0.77395		Distal
220	chr12	18878325	18878826	0.441827	-0.763076		Distal		chr8	97172576	97173077	0.542221	-0.77395		Distal
221	chr6	10585792	10585948	0.404713	-0.763069	MIR5689	5'		chr8	97172576	97173077	0.559295	-0.77395		Distal
222	chrX	21396921	21397408	0.478614	-0.762336	CNKSR2	Intron		chr8	97172576	97173077	0.513524	-0.77395		Distal
223	chr3	46798042	46798463	0.572387	-0.756752	PRSS44P	Exon 1		chr8	97172576	97173077	0.513524	-0.77395		Distal
224	chr1	158686957	158686973	0.503857	-0.756627	SPTA1	Promoter		chr8	97172576	97173077	0.4918	-0.77395		Distal
225	chr6	123808508	123809009	0.367877	-0.754341	NKAIN2	Intron		chr1	101004621	101005122	0.503726	-0.773658	LOC102606465	Intron
226	chr6	123808508	123809009	0.367877	-0.754341	NKAIN2	Intron		chr19	56884416	56884917	0.582521	-0.770195		Distal
227	chr6	123808508	123809009	0.314352	-0.754341	NKAIN2	Intron		chr19	56884416	56884917	0.582521	-0.770195		Distal
228	chrX	106751381	106751882	0.283162	-0.753546	TBC1D8B	Intron		chr4	185941382	185941883	0.452566	-0.7684	SORBS2	Intron
229	chrX	106751381	106751882	0.283162	-0.753546	TBC1D8B	Intron		chr21	27026410	27026911	0.526461	-0.767167		Distal
230	chr3	133119063	133119416	0.401129	-0.751055	TMEM108	5'		chr4	156642431	156642932	0.440443	-0.766122	PDGFC	Exon 1
231	chr13	95060057	95060274	0.433958	-0.750748	LINC00557	Intron		chr4	156642431	156642932	0.440443	-0.766122	PDGFC	Exon 1
232	chr21	31538935	31539302	0.3835	-0.745763	LOC150051	Intron		chr4	156642431	156642932	0.467087	-0.766122	PDGFC	Exon 1
233	chr21	31538935	31539302	0.35872	-0.745763	LOC150051	Intron		chr4	156642431	156642932	0.467087	-0.766122	PDGFC	Exon 1
234	chr7	136941815	136942316	0.523428	-0.742934	MIR490	Intron		chr20	41380666	41381167	0.452528	-0.763405		Distal
235	chr14	26974041	26974542	0.470202	-0.740195	MIR4307	Intron		chr16	56225303	56225400	0.428342	-0.757903	MIR3935	Intron
236	chr14	26974041	26974542	0.470202	-0.740195	MIR4307	Intron		chr20	41437779	41438280	0.452528	-0.756492	EMILIN3	Intron
237	chr14	26974041	26974542	0.470202	-0.740195	MIR4307	Intron		chr20	40717264	40717765	0.452528	-0.754678	MAFB	Exon 1
238	chr8	133062680	133063181	0.44682	-0.739063	PTCSC1	Intron		chr20	41669932	41670433	0.452528	-0.754617		Distal
239	chr6	76133621	76134122	0.508831	-0.738933		Distal		chr20	40961592	40962093	0.452528	-0.753891		Distal
240	chr15	81134414	81134484	0.550048	-0.737696	IL16	Intron		chr20	41267617	41268118	0.452528	-0.752214	ZHX3	Intron
241	chr14	27058002	27058503	0.470202	-0.737262	MIR4307	Intron		chr15	83845197	83845698	0.404269	-0.750284	ADAMTSL3	Intron
242	chr14	27058002	27058503	0.470202	-0.737262	MIR4307	Intron		chr9	21971193	21971694	0.535782	-0.749961	CDKN2A-DT	5'
243	chr14	27058002	27058503	0.470202	-0.737262	MIR4307	Intron		chr9	21971193	21971694	0.478968	-0.749961	CDKN2A-DT	5'
244	chr13	23738302	23738803	0.505693	-0.736246	PCOTH	Intron		chr20	40727906	40728407	0.452528	-0.749659	MAFB	Intron
245	chr2	7020526	7021027	0.541457	-0.735701	LOC101929452	Exon		chr1	119528964	119529465	0.657602	-0.747644		Distal
246	chr3	97984055	97984200	0.566961	-0.732217		Distal		chr1	207794429	207794930	0.438029	-0.747011	MIR29C	3'
247	chr9	131315514	131316015	0.289875	-0.732211	PLPP7	Intron		chr20	41412288	41412789	0.452528	-0.746365	EMILIN3	Intron
248	chr12	8766457	8766955	0.389361	-0.731382	A2ML1	Intron		chr3	96538124	96538625	0.575611	-0.744346		Distal
249	chr12	126146580	126146923	0.377969	-0.729375	LINC02350	Intron		chr9	122131713	122131793	0.710778	-0.744112		Distal
250	chr12	126146580	126146923	0.377969	-0.729375	LINC02350	Intron		chr20	41713687	41714188	0.452528	-0.741798		Distal
251	chr5	137202048	137202362	0.42115	-0.72922	SPOCK1	Intron		chr20	41513812	41514313	0.452528	-0.741473	CHD6	Intron
252	chr5	137202048	137202362	0.367608	-0.72922	SPOCK1	Intron		chr20	40821335	40821836	0.452528	-0.740633		Distal
253	chr1	198511173	198511575	0.400405	-0.727305	MIR181B1	Intron		chr19	56478124	56478224	0.539	-0.73873	ZNF667	Promoter
254	chr1	198511173	198511575	0.403225	-0.727305	MIR181B1	Intron		chr13	28496030	28496531	0.450775	-0.735444	FLT1	Promoter
255	chrX	91450998	91451499	0.446239	-0.726818		Distal		chr13	28496030	28496531	0.639776	-0.735444	FLT1	Promoter
256	chrX	91450998	91451499	0.446239	-0.726818		Distal		chr12	21683041	21683542	0.338832	-0.732684	GYS2	Intron
257	chr16	76487401	76487902	0.551037	-0.726042	LINC02125	Intron		chr3	180037248	180037309	0.629	-0.731607	PEX5L	Promoter
258	chr16	76487401	76487902	0.551037	-0.726042	LINC02125	Intron		chr18	24762951	24763111	0.525263	-0.72949	LOC105372028	Intron
259	chr16	76487401	76487902	0.551037	-0.726042	LINC02125	Intron		chr18	24762951	24763111	0.525263	-0.72949	LOC105372028	Intron
260	chr16	76487401	76487902	0.560385	-0.726042	LINC02125	Intron		chr8	97174062	97174534	0.513524	-0.729362		Distal
261	chr16	76487401	76487902	0.459967	-0.726042	LINC02125	Intron		chr8	97174062	97174534	0.4918	-0.729362		Distal
262	chr20	36318168	36318474	0.385347	-0.724391	DLGAP4	Intron		chr6	390928	391429	0.498141	-0.728406	IRF4	Promoter
263	chr20	36318168	36318474	0.385347	-0.724391	DLGAP4	Intron		chr6	390928	391429	0.543171	-0.728406	IRF4	Promoter
264	chrX	140602087	140602588	0.552909	-0.723685		Distal		chr11	134144772	134144904	0.419406	-0.727032	JAM3	3'
265	chr20	19259154	19259655	0.231725	-0.722401	SLC24A3-AS1	Intron		chr11	134144772	134144904	0.428565	-0.727032	JAM3	3'
266	chr2	168097356	168097857	0.486147	-0.720739	STK39	Intron		chr20	41455246	41455747	0.452528	-0.726174	EMILIN3	Intron
267	chr4	155671108	155671609	0.541023	-0.720348	GUCY1A1	Intron		chr15	83871775	83872276	0.404269	-0.724892	EFL1P1	Intron
268	chr4	155671108	155671609	0.541023	-0.720348	GUCY1A1	Intron		chr1	170631024	170631274	0.633487	-0.724128	PRRX1	Intron
269	chr4	72616202	72616703	0.4805	-0.718613		Distal		chr1	170631024	170631274	0.633487	-0.724128	PRRX1	Intron
270	chr4	72616202	72616703	0.499815	-0.718613		Distal		chr7	121940803	121941304	0.562843	-0.722843	PTPRZ1	Intron
271	chr4	72616202	72616703	0.512759	-0.718613		Distal		chr7	121940803	121941304	0.562843	-0.722843	PTPRZ1	Intron
272	chr8	136299924	136300425	0.40202	-0.717597	LINC02055	Exon		chr2	74516260	74516360	0.567	-0.721143	TLX2	Promoter
273	chr8	133070546	133071047	0.44682	-0.714802	PTCSC1	Intron		chr5	2754976	2755477	0.449829	-0.720795	C5orf38	Promoter
274	chr2	6773051	6773552	0.396931	-0.714472	LINC00487	Promoter		chr5	2754976	2755477	0.479176	-0.720795	C5orf38	Promoter
275	chr2	6773051	6773552	0.396931	-0.714472	LINC00487	Promoter		chr5	2754976	2755477	0.484847	-0.720795	C5orf38	Promoter
276	chr7	38728091	38728189	0.367823	-0.713332	FAM183BP	Intron		chr5	38258659	38258953	0.532943	-0.719503	EGFLAM	Promoter
277	chr6	123830124	123830625	0.367877	-0.712472	NKAIN2	Intron		chr5	38258659	38258953	0.524056	-0.719503	EGFLAM	Promoter
278	chr6	123830124	123830625	0.367877	-0.712472	NKAIN2	Intron		chr5	38258659	38258953	0.457154	-0.719503	EGFLAM	Promoter
279	chr6	123830124	123830625	0.314352	-0.712472	NKAIN2	Intron		chr19	22831973	22832474	0.599052	-0.718709	ZNF723	Promoter
280	chr6	123830124	123830625	0.314352	-0.712472	NKAIN2	Intron		chr4	121765064	121765214	0.234	-0.718365	SMIM43	Promoter
281	chr7	137760025	137760526	0.410317	-0.711013	DGKI	Intron		chr4	121765064	121765214	0.331	-0.718365	SMIM43	Promoter
282	chr13	94495740	94496241	0.340722	-0.709232		Distal		chr20	41386767	41387268	0.452528	-0.716291		Distal
283	chr7	83077460	83077961	0.363109	-0.708537	PCLO	Intron		chr2	946284	946785	0.439266	-0.715455		Distal
284	chr7	83077460	83077961	0.399125	-0.708537	PCLO	Intron		chr2	946284	946785	0.460174	-0.715455		Distal
285	chr5	161287307	161287808	0.4858	-0.708088		Distal		chr2	946284	946785	0.558328	-0.715455		Distal
286	chr5	27015636	27016137	0.432705	-0.706707	CDH9	Intron		chr2	946284	946785	0.558328	-0.715455		Distal
287	chr7	9672399	9672729	0.569467	-0.706243	LOC100131472	Intron		chr21	38083538	38084039	0.559374	-0.712062	KCNJ6	Intron
288	chr7	9672399	9672729	0.569467	-0.706243	LOC100131472	Intron		chr20	40892667	40893168	0.452528	-0.711785		Distal
289	chr4	15428498	15428999	0.455433	-0.705783	C1QTNF7-AS1	Promoter		chr13	95360361	95360862	0.519649	-0.711581		Distal
290	chr4	15428498	15428999	0.455433	-0.705783	C1QTNF7-AS1	Promoter		chr13	95360361	95360862	0.519649	-0.711581		Distal
291	chr7	106548433	106548934	0.484302	-0.705298	CCDC71L	Intron		chr13	95360361	95360862	0.519649	-0.711581		Distal
292	chr7	106548433	106548934	0.484302	-0.705298	CCDC71L	Intron		chr13	95360361	95360862	0.519649	-0.711581		Distal
293	chr20	19251906	19252407	0.231725	-0.704326	SLC24A3-AS1	Intron		chr1	100539032	100539132	0.502	-0.710295	GPR88	Promoter
294	chr8	133064305	133064806	0.44682	-0.701398	PTCSC1	Intron		chr21	38114836	38115337	0.559374	-0.710122	KCNJ6	Intron
295	chr1	170970242	170970743	0.258755	-0.700797	MROH9	Intron		chr2	68520415	68520916	0.711534	-0.709584	APLF	Intron
296	chr16	76532239	76532740	0.551037	-0.700546	LINC02125	Intron		chr15	26970886	26970991	0.735	-0.70928	GABRG3	Promoter
297	chr16	76532239	76532740	0.551037	-0.700546	LINC02125	Intron		chr15	26970886	26970991	0.716	-0.70928	GABRG3	Promoter
298	chr16	76532239	76532740	0.551037	-0.700546	LINC02125	Intron		chr20	41408976	41409477	0.452528	-0.709218	EMILIN3	Intron
299	chr16	76532239	76532740	0.459967	-0.700546	LINC02125	Intron		chrX	6138364	6138865	0.625013	-0.707318	NLGN4X	Intron
300	chr4	155670288	155670619	0.541023	-0.700274	GUCY1A1	Intron		chrX	6138364	6138865	0.564517	-0.707318	NLGN4X	Intron
301	chr4	155670288	155670619	0.541023	-0.700274	GUCY1A1	Intron		chr20	41393667	41394168	0.452528	-0.706795		Distal
302	chr7	124937026	124937527	0.401465	-0.699041	POT1	Intron		chr4	166924432	166924933	0.496471	-0.701791	SPOCK3	Intron
303	chr12	18879117	18879618	0.441827	-0.697354		Distal		chr15	83859061	83859562	0.404269	-0.701447	ADAMTSL3	Intron
304	chr14	75083170	75083596	0.325707	-0.696059	ACYP1	3'		chr20	41262282	41262783	0.452528	-0.700402	ZHX3	Intron
305	chr15	60685749	60685987	0.375976	-0.69603	RORA-AS2	Intron		chr1	99495990	99496491	0.479195	-0.698292	LINC01708	Intron
306	chr2	197191394	197191895	0.401196	-0.695386	ANKRD44-AS1	Intron		chr20	41454082	41454583	0.452528	-0.697135	EMILIN3	Intron
307	chr5	157799520	157800021	0.617681	-0.694476	LSM11	Intron		chr20	41366665	41367166	0.452528	-0.694704	EMILIN3	Promoter
308	chr13	94474764	94475265	0.340722	-0.692485	DCT	Intron		chr21	27040923	27041424	0.526461	-0.693779		Distal
309	chr6	123803743	123804244	0.367877	-0.692254	NKAIN2	Promoter		chr6	72149631	72150132	0.636846	-0.692334	RIMS1	Intron
310	chr6	123803743	123804244	0.367877	-0.692254	NKAIN2	Promoter		chr1	99556624	99557125	0.479195	-0.690262	LINC01708	Intron
311	chr6	123803743	123804244	0.314352	-0.692254	NKAIN2	Promoter		chr11	134145722	134146223	0.419406	-0.68965	JAM3	Exon
312	chr6	154426904	154427405	0.462087	-0.691202	IPCEF1	Intron		chr11	134145722	134146223	0.428565	-0.68965	JAM3	Exon
313	chr6	154426904	154427405	0.462087	-0.691202	IPCEF1	Intron		chr20	41766960	41767461	0.452528	-0.686942		Distal
314	chr8	136307120	136307621	0.40202	-0.690765	LINC02055	Intron		chr6	105583571	105584072	0.38638	-0.686877	PREP	Intron
315	chr22	46971082	46971583	0.562198	-0.690409	TBC1D22A-AS1	Intron		chr19	56885106	56885607	0.582521	-0.684639		Distal
316	chr12	91552013	91552514	0.472432	-0.688873		Distal		chr19	56885106	56885607	0.582521	-0.684639		Distal
317	chr19	9962944	9963147	0.573772	-0.688238	OLFM2	Intron		chr15	83838706	83839207	0.404269	-0.684386	ADAMTSL3	Intron
318	chr2	6771495	6771996	0.396931	-0.686871	LINC00487	Promoter		chr20	41184852	41185353	0.452528	-0.683022	MIR6871	3'
319	chr2	6771495	6771996	0.396931	-0.686871	LINC00487	Promoter		chr20	41181385	41181886	0.452528	-0.682783	MIR6871	3'
320	chr13	96739681	96740138	0.396162	-0.686547	LINC00359	Intron		chr20	40720018	40720519	0.452528	-0.680729	MAFB	Intron
321	chr13	96739681	96740138	0.396162	-0.686547	LINC00359	Intron		chr17	54676216	54676347	0.469866	-0.680165		Distal
322	chr6	76130881	76131382	0.508831	-0.684363		Distal		chr1	99548897	99549398	0.479195	-0.676911	LINC01708	Intron
323	chr5	38404581	38405073	0.353529	-0.684266	EGFLAM-AS2	Promoter		chr6	84304984	84305485	0.645939	-0.673897		Distal
324	chr5	38404581	38405073	0.353529	-0.684266	EGFLAM-AS2	Promoter		chr6	84304984	84305485	0.645939	-0.673897		Distal
325	chrX	134849322	134849823	0.464112	-0.683155	FAM122B	Intron		chr19	56880838	56881339	0.582521	-0.670777		Distal
326	chr12	81809740	81810241	0.437069	-0.681091		Distal		chr19	56880838	56881339	0.582521	-0.670777		Distal
327	chr12	81809740	81810241	0.316411	-0.681091		Distal		chr13	77919446	77919619	0.432	-0.669364	OBI1-AS1	Promoter
328	chr12	81809740	81810241	0.316411	-0.681091		Distal		chr13	77919446	77919619	0.385	-0.669364	OBI1-AS1	Promoter
329	chr7	83001619	83002120	0.363109	-0.680765	PCLO	Intron		chr13	77919446	77919619	0.269	-0.669364	OBI1-AS1	Promoter
330	chr7	83001619	83002120	0.399125	-0.680765	PCLO	Intron		chr13	77919446	77919619	0.348	-0.669364	OBI1-AS1	Promoter
331	chr13	94479702	94480203	0.340722	-0.677282	DCT	Promoter		chr13	77919446	77919619	0.448	-0.669364	OBI1-AS1	Promoter
332	chr6	123926021	123926522	0.367877	-0.677015	NKAIN2	Intron		chr13	77919446	77919619	0.432	-0.669364	OBI1-AS1	Promoter
333	chr6	123926021	123926522	0.367877	-0.677015	NKAIN2	Intron		chr13	77919446	77919619	0.385	-0.669364	OBI1-AS1	Promoter
334	chr6	123926021	123926522	0.314352	-0.677015	NKAIN2	Intron		chr13	77919446	77919619	0.269	-0.669364	OBI1-AS1	Promoter
335	chr6	123926021	123926522	0.314352	-0.677015	NKAIN2	Intron		chr13	77919446	77919619	0.348	-0.669364	OBI1-AS1	Promoter
336	chr11	27646010	27646511	0.422902	-0.676543	LINC00678	Intron		chr13	77919446	77919619	0.448	-0.669364	OBI1-AS1	Promoter
337	chr13	102846597	102847098	0.472004	-0.676481	ERCC5	Promoter		chr19	57001095	57001596	0.657255	-0.669217		Distal
338	chr13	102846597	102847098	0.472004	-0.676481	ERCC5	Promoter		chr19	57001095	57001596	0.657255	-0.669217		Distal
339	chr8	97509742	97510243	0.481168	-0.675146		Distal		chr4	41881537	41881987	0.516727	-0.667847	LINC00682	Promoter
340	chr8	97509742	97510243	0.481168	-0.675146		Distal		chr3	128218875	128219376	0.445236	-0.666638	RUVBL1	Intron
341	chr5	33888483	33888984	0.285631	-0.67496	AMACR	Intron		chr20	41292062	41292563	0.452528	-0.665276	ZHX3	Intron
342	chr6	47674613	47674981	0.414704	-0.673832	ADGRF4	Intron		chr7	71132114	71132155	0.512	-0.664444	GALNT17	Promoter
343	chr14	26974957	26975458	0.470202	-0.672604	MIR4307	Intron		chr7	71132114	71132155	0.392	-0.664444	GALNT17	Promoter
344	chr14	26974957	26975458	0.470202	-0.672604	MIR4307	Intron		chr10	22544396	22544897	0.517503	-0.663125	PIP4K2A	Intron
345	chr14	26974957	26975458	0.470202	-0.672604	MIR4307	Intron		chr20	41406863	41407364	0.452528	-0.662939	EMILIN3	Intron
346	chr7	108525962	108526144	0.461967	-0.672339	PNPLA8	5'		chr1	99559109	99559610	0.479195	-0.662435	LINC01708	Intron
347	chr2	197207101	197207602	0.401196	-0.671467	ANKRD44-AS1	Intron		chr20	41423391	41423892	0.452528	-0.661793	EMILIN3	Exon
348	chr4	16360842	16361343	0.501181	-0.670237	TAPT1	Exon 1		chr15	83844012	83844513	0.404269	-0.661309	ADAMTSL3	Intron
349	chr7	148303239	148303740	0.510072	-0.668474	C7orf33	Intron		chr18	53253779	53254280	0.400155	-0.660532	MIR4528	Intron
350	chr1	209552363	209552864	0.239896	-0.668255	CAMK1G	Intron		chr18	53253779	53254280	0.400155	-0.660532	MIR4528	Intron
351	chr7	83139836	83140337	0.348015	-0.66795	PCLO	Intron		chr18	53253779	53254280	0.400155	-0.660532	MIR4528	Intron
352	chr7	83139836	83140337	0.363109	-0.66795	PCLO	Intron		chr13	36706652	36707019	0.57887	-0.66049		Distal
353	chr7	83139836	83140337	0.399125	-0.66795	PCLO	Intron		chr6	55388318	55388819	0.558847	-0.660133	GFRAL	Intron
354	chr4	155673414	155673915	0.541023	-0.667165	GUCY1A1	Intron		chr19	37289205	37289706	0.458559	-0.657338	LOC284412	Intron
355	chr4	155673414	155673915	0.541023	-0.667165	GUCY1A1	Intron		chr19	37289205	37289706	0.458559	-0.657338	LOC284412	Intron
356	chr7	31730455	31730956	0.429764	-0.66709		Distal		chr1	108517770	108518271	0.489987	-0.655987		Distal
357	chr6	123648118	123648619	0.367877	-0.66677	TRDN	Intron		chr20	40770977	40771478	0.452528	-0.655044		Distal
358	chr11	27650878	27651379	0.422902	-0.666447	LINC00678	Intron		chr6	55386685	55387186	0.558847	-0.652262	GFRAL	Intron
359	chr6	123953804	123954305	0.367877	-0.666054	NKAIN2	Intron		chr5	2757983	2758484	0.479176	-0.650545		Distal
360	chr6	123953804	123954305	0.367877	-0.666054	NKAIN2	Intron		chr5	2757983	2758484	0.484847	-0.650545		Distal
361	chr6	123953804	123954305	0.314352	-0.666054	NKAIN2	Intron		chr5	2757983	2758484	0.489516	-0.650545		Distal
362	chr6	123953804	123954305	0.314352	-0.666054	NKAIN2	Intron		chr4	166845708	166846209	0.496471	-0.648497	SPOCK3	Intron
363	chr6	123887001	123887502	0.367877	-0.664474	NKAIN2	Intron		chr4	134073986	134074218	0.401829	-0.648382	PABPC4L	Intron
364	chr6	123887001	123887502	0.367877	-0.664474	NKAIN2	Intron		chr19	37293564	37294065	0.458559	-0.647649	LOC284412	Intron
365	chr6	123887001	123887502	0.314352	-0.664474	NKAIN2	Intron		chr19	37293564	37294065	0.458559	-0.647649	LOC284412	Intron
366	chr6	123887001	123887502	0.314352	-0.664474	NKAIN2	Intron		chr6	55437056	55437557	0.558847	-0.647167	GFRAL	Intron
367	chr4	175752678	175752878	0.593061	-0.663694	LOC101928590	Intron		chr7	38670439	38670615	0.562948	-0.646765		Distal
368	chr20	19240745	19241246	0.231725	-0.661686	SLC24A3	Intron		chr7	38670439	38670615	0.562948	-0.646765		Distal
369	chr1	170978327	170978828	0.258755	-0.660742	MROH9	Intron		chr7	38670439	38670615	0.574598	-0.646765		Distal
370	chr12	91554161	91554662	0.472432	-0.660502		Distal		chr19	37292883	37293384	0.458559	-0.646492	LOC284412	Intron
371	chr14	26960835	26961336	0.470202	-0.659164	MIR4307	Intron		chr19	37292883	37293384	0.458559	-0.646492	LOC284412	Intron
372	chr14	26960835	26961336	0.470202	-0.659164	MIR4307	Intron		chr20	41392213	41392714	0.452528	-0.643662		Distal
373	chr14	26960835	26961336	0.470202	-0.659164	MIR4307	Intron		chr20	41008174	41008675	0.452528	-0.642959		Distal
374	chr1	218225887	218226388	0.427853	-0.657924		Distal		chr19	57002095	57002596	0.657255	-0.642719		Distal
375	chr8	133054608	133055109	0.44682	-0.657131	PTCSC1	Promoter		chr19	57002095	57002596	0.657255	-0.642719		Distal
376	chr6	123889397	123889898	0.367877	-0.656531	NKAIN2	Intron		chr20	40710555	40711056	0.452528	-0.642198		Distal
377	chr6	123889397	123889898	0.367877	-0.656531	NKAIN2	Intron		chr20	40948502	40949003	0.452528	-0.641329		Distal
378	chr6	123889397	123889898	0.314352	-0.656531	NKAIN2	Intron		chr21	38112978	38113479	0.559374	-0.63686	KCNJ6	Intron
379	chr6	123889397	123889898	0.314352	-0.656531	NKAIN2	Intron		chr3	128217729	128218731	0.445236	-0.6361	RUVBL1	Intron
380	chr20	19241437	19241938	0.231725	-0.656046	SLC24A3	Intron		chr3	128217729	128218731	0.445236	-0.6361	RUVBL1	Intron
381	chr19	58098058	58098559	0.521578	-0.655933	ZSCAN18	5'		chr20	41214186	41214687	0.452528	-0.635649	MIR6871	Intron
382	chr14	26963607	26964108	0.470202	-0.655209	MIR4307	Intron		chr19	37304111	37304612	0.458559	-0.635601	LOC284412	Promoter
383	chr14	26963607	26964108	0.470202	-0.655209	MIR4307	Intron		chr19	37304111	37304612	0.458559	-0.635601	LOC284412	Promoter
384	chr14	26963607	26964108	0.470202	-0.655209	MIR4307	Intron		chr15	83843445	83843946	0.404269	-0.635543	ADAMTSL3	Intron
385	chr8	49977351	49977852	0.453531	-0.654915	SNTG1	Intron		chr19	56885769	56886270	0.582521	-0.633577		Distal
386	chr13	85684901	85685402	0.455103	-0.653842		Distal		chr19	56885769	56886270	0.582521	-0.633577		Distal
387	chr12	82041327	82041828	0.437069	-0.652583		Distal		chr19	23316240	23316741	0.500856	-0.631421	IPO5P1	Intron
388	chr20	61883820	61884321	0.230404	-0.648188	MIR1257	Intron		chr3	96657579	96658080	0.575611	-0.631056		Distal
389	chr20	61883820	61884321	0.230404	-0.648188	MIR1257	Intron		chr9	841847	842348	0.526337	-0.630858	DMRT1	Promoter
390	chr5	161313993	161314494	0.4858	-0.647734	GABRA6	Intron		chr9	841847	842348	0.606175	-0.630858	DMRT1	Promoter
391	chr6	123888705	123889206	0.367877	-0.6475	NKAIN2	Intron		chr4	4864241	4864309	0.686208	-0.628881		Distal
392	chr6	123888705	123889206	0.367877	-0.6475	NKAIN2	Intron		chr4	158059459	158059960	0.647054	-0.628444	FAM198B-AS1	Intron
393	chr6	123888705	123889206	0.314352	-0.6475	NKAIN2	Intron		chr4	158059459	158059960	0.647054	-0.628444	FAM198B-AS1	Intron
394	chr6	123888705	123889206	0.314352	-0.6475	NKAIN2	Intron		chr1	200006627	200007128	0.450879	-0.627884		Distal
395	chr8	106336017	106336120	0.345805	-0.646922		Distal		chr1	200006627	200007128	0.450879	-0.627884		Distal
396	chr12	21500497	21500998	0.576107	-0.645995	RECQL	Promoter		chr1	200006627	200007128	0.618527	-0.627884		Distal
397	chr20	3390901	3391169	0.523708	-0.645859	C20orf194	Intron		chr1	200006627	200007128	0.618527	-0.627884		Distal
398	chr3	98001588	98002089	0.521933	-0.645671	RIOX2	Exon		chr6	72132780	72133281	0.636846	-0.62736	RIMS1	Intron
399	chr3	98001588	98002089	0.521933	-0.645671	RIOX2	Exon		chr16	86602447	86602922	0.603634	-0.620477		Distal
400	chr7	130371077	130371383	0.485974	-0.643465		Distal		chr19	56994644	56995145	0.657255	-0.617884		Distal
401	chr7	130371077	130371383	0.485974	-0.643465		Distal		chr19	56994644	56995145	0.657255	-0.617884		Distal
402	chr5	161305554	161306055	0.4858	-0.643006	GABRA6	Intron		chr20	41202394	41202895	0.452528	-0.617827	MIR6871	Exon 1
403	chr8	97511505	97511607	0.481168	-0.642785		Distal		chr14	20971339	20971439	0.514	-0.617002		Distal
404	chr8	97511505	97511607	0.481168	-0.642785		Distal		chr14	20971491	20971591	0.399	-0.617002		Distal
405	chr1	158818820	158819027	0.479708	-0.642673		Distal		chr7	19773539	19774040	0.519827	-0.616779	TMEM196	Promoter
406	chr2	2321503	2321604	0.345629	-0.641793	MYT1L-AS1	Promoter		chr7	19773539	19774040	0.519827	-0.616779	TMEM196	Promoter
407	chr2	2321503	2321604	0.345629	-0.641793	MYT1L-AS1	Promoter		chr15	83848284	83848785	0.404269	-0.615878	ADAMTSL3	Intron
408	chr7	31733941	31734442	0.429764	-0.640759		Distal		chr6	84426254	84426755	0.527163	-0.614773	LINC01611	Intron
409	chr1	209549486	209549987	0.239896	-0.64013	CAMK1G	Intron		chr4	41884022	41884523	0.516727	-0.610596	LINC00682	Promoter
410	chr12	82130697	82131198	0.437069	-0.638966		Distal		chr12	95940506	95941007	0.620298	-0.610094	CCDC38	Promoter
411	chr20	19244097	19244598	0.231725	-0.635355	SLC24A3	Exon		chr20	41531594	41532095	0.452528	-0.610087	CHD6	Intron
412	chr8	136282200	136282701	0.40202	-0.635057	LINC02055	Intron		chr21	27061771	27062272	0.526461	-0.609871		Distal
413	chr1	158534396	158534894	0.239399	-0.634988		Distal		chr6	84411029	84411530	0.645939	-0.609767		Distal
414	chr2	168107388	168107889	0.486147	-0.634816	STK39	Intron		chr6	84411029	84411530	0.645939	-0.609767		Distal
415	chr13	94478864	94479365	0.340722	-0.634129	DCT	Promoter		chr19	56995266	56995767	0.657255	-0.608821		Distal
416	chr6	123925248	123925749	0.367877	-0.633466	NKAIN2	Intron		chr19	56995266	56995767	0.657255	-0.608821		Distal
417	chr6	123925248	123925749	0.367877	-0.633466	NKAIN2	Intron		chr1	99526927	99527428	0.479195	-0.607513	LINC01708	Intron
418	chr6	123925248	123925749	0.314352	-0.633466	NKAIN2	Intron		chr21	27079857	27080358	0.526461	-0.603862		Distal
419	chr6	123925248	123925749	0.314352	-0.633466	NKAIN2	Intron		chr12	114846700	114847201	0.552038	-0.603297		Distal
420	chr12	21516206	21516707	0.576107	-0.632679	SPX	3'		chr2	131596475	131596976	0.520651	-0.601678	POTEKP	Exon
421	chr12	21516206	21516707	0.454665	-0.632679	SPX	3'		chr20	41395942	41396443	0.452528	-0.601345		Distal
422	chr6	123810177	123810678	0.367877	-0.632191	NKAIN2	Intron		chr1	99490000	99490501	0.479195	-0.600619	LINC01708	Intron
423	chr6	123810177	123810678	0.367877	-0.632191	NKAIN2	Intron		chr12	114847308	114847610	0.552038	-0.599784		Distal
424	chr6	123810177	123810678	0.314352	-0.632191	NKAIN2	Intron		chr20	41494414	41494915	0.452528	-0.59967	CHD6	Intron
425	chr7	54606877	54607378	0.259479	-0.629977		Distal		chr20	41453506	41454007	0.452528	-0.599074	EMILIN3	Intron
426	chr7	54606877	54607378	0.259479	-0.629977		Distal		chr11	118415624	118416125	0.694671	-0.596733	KMT2A	Exon 1
427	chr3	44292904	44293405	0.331892	-0.629405	TCAIM	Intron		chr20	41359388	41359889	0.452528	-0.596536	EMILIN3	3'
428	chrX	106752025	106752526	0.283162	-0.626744	TBC1D8B	Intron		chr6	55439230	55439731	0.558847	-0.596115	GFRAL	3'
429	chrX	106752025	106752526	0.283162	-0.626744	TBC1D8B	Intron		chr19	23314835	23315336	0.500856	-0.593447	IPO5P1	Intron
430	chr12	47158692	47159193	0.463509	-0.625854	MIR4698	Intron		chr20	41534747	41535248	0.452528	-0.593189	CHD6	Intron
431	chr1	152325055	152325556	0.434353	-0.625746	FLG	Promoter		chr20	41175700	41176201	0.452528	-0.592527	MIR6871	3'
432	chr1	152325055	152325556	0.490186	-0.625746	FLG	Promoter		chr5	16180744	16181245	0.5478	-0.592511	MARCHF11	Promoter
433	chr1	152325055	152325556	0.395683	-0.625746	FLG	Promoter		chr1	108531338	108531839	0.489987	-0.592103		Distal
434	chr14	58294687	58295188	0.530973	-0.625354	PSMA3-AS1	Promoter		chr19	23312464	23312965	0.500856	-0.590618	IPO5P1	Intron
435	chr12	82148918	82149419	0.437069	-0.624964		Distal		chr21	27035719	27036220	0.526461	-0.589875		Distal
436	chr6	154435477	154435978	0.462087	-0.624856	CNKSR3	Intron		chr20	41696412	41696913	0.452528	-0.589735		Distal
437	chr6	154435477	154435978	0.462087	-0.624856	CNKSR3	Intron		chr20	41786122	41786623	0.452528	-0.589644		Distal
438	chr1	209547959	209548460	0.239896	-0.624445	CAMK1G	Intron		chr20	40869565	40870066	0.452528	-0.589027		Distal
439	chr2	168105290	168105791	0.486147	-0.622678	STK39	Intron		chr21	27078363	27078864	0.526461	-0.587481		Distal
440	chr7	80231682	80231695	0.541179	-0.622343		Distal		chr12	64062764	64063265	0.498249	-0.586392	C12orf66	Exon
441	chr5	42176114	42176615	0.494827	-0.62204		Distal		chr12	64062764	64063265	0.527949	-0.586392	C12orf66	Exon
442	chr7	123251001	123251502	0.618335	-0.619602		Distal		chr20	41297955	41298456	0.452528	-0.586223	ZHX3	Intron
443	chr7	123251001	123251502	0.507326	-0.619602		Distal		chr5	54525650	54526151	0.746414	-0.584953	SNX18	Intron
444	chr17	32596115	32596616	0.407154	-0.619121	CDK5R1	Intron		chr10	22544911	22545412	0.517503	-0.584595	PIP4K2A	Intron
445	chr14	75081889	75082390	0.325707	-0.616424	ACYP1	3'		chr22	19511121	19511219	0.421601	-0.58448	CLDN5	Intron
446	chrX	101097796	101098297	0.318495	-0.616165	CENPI	Promoter		chr22	19511121	19511219	0.421601	-0.58448	CLDN5	Intron
447	chr20	37842423	37842446	0.257943	-0.615138	VSTM2L	Intron		chr17	59527916	59528417	0.609861	-0.582163	LINC01476	Promoter
448	chr10	78629705	78630206	0.342451	-0.613226	LINC00595	Intron		chr12	64063521	64063773	0.498249	-0.581324	C12orf66	Intron
449	chr10	78629705	78630206	0.342451	-0.613226	LINC00595	Intron		chr12	64063521	64063773	0.527949	-0.581324	C12orf66	Intron
450	chr3	174094756	174094995	0.441904	-0.613009	NLGN1-AS1	Intron		chr20	41391475	41391976	0.452528	-0.581293		Distal
451	chr13	85719151	85719652	0.455103	-0.612336	SLITRK6	Intron		chr20	40738815	40739316	0.452528	-0.580409	MAFB	Intron
452	chr13	64289222	64289723	0.541931	-0.610872		Distal		chr20	41300295	41300796	0.452528	-0.577776	ZHX3	Intron
453	chr13	94475781	94476282	0.340722	-0.610382	DCT	Intron		chr12	104697094	104697516	0.679145	-0.576252	MIR3922	Intron
454	chr13	58235779	58236280	0.396865	-0.609811	LINC00374	Promoter		chr12	104697094	104697516	0.61537	-0.576252	MIR3922	Intron
455	chr6	123770131	123770632	0.367877	-0.609281		Distal		chr8	69232056	69232557	0.605071	-0.575965		Distal
456	chr6	123770131	123770632	0.367877	-0.609281		Distal		chr20	41395283	41395784	0.452528	-0.575721		Distal
457	chr5	161311900	161312401	0.4858	-0.60916	GABRA6	Intron		chr6	84432586	84433087	0.527163	-0.575565	LINC01611	Intron
458	chr6	123802519	123803020	0.367877	-0.607193	NKAIN2	Promoter		chr4	21948566	21949067	0.574125	-0.57545	KCNIP4	Promoter
459	chr6	123802519	123803020	0.367877	-0.607193	NKAIN2	Promoter		chr4	21948566	21949067	0.574125	-0.57545	KCNIP4	Promoter
460	chr6	123802519	123803020	0.314352	-0.607193	NKAIN2	Promoter		chr4	21948566	21949067	0.574125	-0.57545	KCNIP4	Promoter
461	chr14	26925764	26926265	0.470202	-0.606011	MIR4307	Intron		chr4	21948566	21949067	0.574125	-0.57545	KCNIP4	Promoter
462	chr14	26925764	26926265	0.470202	-0.606011	MIR4307	Intron		chr20	41594568	41595069	0.452528	-0.575053	CHD6	Intron
463	chr8	49980759	49981260	0.453531	-0.604715	SNTG1	Intron		chr20	41497734	41498235	0.452528	-0.574138	CHD6	5'
464	chr12	81683897	81684398	0.437069	-0.604489	PPFIA2	Intron		chr6	392065	392566	0.626215	-0.573992	IRF4	Promoter
465	chr12	81683897	81684398	0.316411	-0.604489	PPFIA2	Intron		chr6	392065	392566	0.543171	-0.573992	IRF4	Promoter
466	chr12	81683897	81684398	0.316411	-0.604489	PPFIA2	Intron		chr1	99543971	99544472	0.479195	-0.572751	LINC01708	Intron
467	chr2	7024225	7024726	0.541457	-0.604084	LOC101929452	Exon		chr20	41664494	41664995	0.452528	-0.571685		Distal
468	chr6	123771078	123771579	0.367877	-0.603974		Distal		chr2	119599746	119599848	0.540402	-0.570794	CFAP221	Intron
469	chr6	123771078	123771579	0.367877	-0.603974		Distal		chr15	83844667	83845168	0.404269	-0.570577	ADAMTSL3	Intron
470	chr1	170936643	170937144	0.258755	-0.603837	MROH9	Promoter		chr5	15500548	15500822	0.572115	-0.569309	FBXL7	Promoter
471	chr1	170936643	170937144	0.258755	-0.603837	MROH9	Promoter		chr5	15500548	15500822	0.572115	-0.569309	FBXL7	Promoter
472	chr19	51448654	51449155	0.510422	-0.603106		Distal		chr20	41247706	41248207	0.452528	-0.566854	ZHX3	Intron
473	chr12	67471738	67472239	0.480514	-0.602875	LINC02408	Intron		chr20	41273383	41273884	0.452528	-0.566425	ZHX3	Intron
474	chr5	6582048	6582248	0.522241	-0.602729	LINC01018	Promoter		chr4	158044175	158044676	0.647054	-0.564156	FAM198B-AS1	Intron
475	chr12	82020454	82020955	0.437069	-0.602396		Distal		chr4	158044175	158044676	0.647054	-0.564156	FAM198B-AS1	Intron
476	chr12	82146631	82147132	0.437069	-0.602364		Distal		chr20	41221645	41222146	0.452528	-0.563425	MIR6871	Intron
477	chr5	26941184	26941685	0.432705	-0.601697	CDH9	Intron		chr16	12902139	12902250	0.497	-0.560962	SHISA9	Promoter
478	chr6	97009742	97010243	0.495845	-0.599309	KLHL32	5'		chr16	12902139	12902250	0.59	-0.560962	SHISA9	Promoter
479	chr9	5510602	5511103	0.553171	-0.598318	PDCD1LG2	Promoter		chr16	12902139	12902250	0.497	-0.560962	SHISA9	Promoter
480	chr14	26983851	26984352	0.470202	-0.597602	MIR4307	Intron		chr16	12902139	12902250	0.59	-0.560962	SHISA9	Promoter
481	chr14	26983851	26984352	0.470202	-0.597602	MIR4307	Intron		chr21	38077526	38078027	0.588189	-0.560945	KCNJ6	Intron
482	chr14	26983851	26984352	0.470202	-0.597602	MIR4307	Intron		chr21	38077526	38078027	0.559374	-0.560945	KCNJ6	Intron
483	chr5	161281892	161282393	0.4858	-0.596338		Distal		chr7	19773028	19773529	0.519827	-0.560143	TMEM196	Promoter
484	chr12	21523116	21523617	0.576107	-0.594006	SPX	Promoter		chr7	19773028	19773529	0.519827	-0.560143	TMEM196	Promoter
485	chr12	21523116	21523617	0.454665	-0.594006	SPX	Promoter		chr15	48936966	48937158	0.5046	-0.55852	SHC4	Intron
486	chr13	102905952	102906453	0.472004	-0.593663		Distal		chr15	48936966	48937158	0.459342	-0.55852	SHC4	Intron
487	chr13	102905952	102906453	0.472004	-0.593663		Distal		chr20	41143291	41143792	0.452528	-0.556831	PLCG1-AS1	Intron
488	chr13	102905952	102906453	0.397077	-0.593663		Distal		chr20	41783557	41784058	0.452528	-0.556107		Distal
489	chr16	76396886	76397387	0.551037	-0.592554	CNTNAP4	Intron		chr6	55430673	55431174	0.558847	-0.555982		Distal
490	chr16	76396886	76397387	0.551037	-0.592554	CNTNAP4	Intron		chr21	19621804	19622305	0.546745	-0.555401		Distal
491	chr16	76396886	76397387	0.551037	-0.592554	CNTNAP4	Intron		chr20	41616195	41616696	0.452528	-0.554629	CHD6	Promoter
492	chr16	76396886	76397387	0.560385	-0.592554	CNTNAP4	Intron		chr7	19772260	19772761	0.519827	-0.54874	TMEM196	Promoter
493	chr16	76396886	76397387	0.560385	-0.592554	CNTNAP4	Intron		chr7	19772260	19772761	0.519827	-0.54874	TMEM196	Promoter
494	chr16	76396886	76397387	0.459967	-0.592554	CNTNAP4	Intron		chr4	4864522	4865023	0.812323	-0.548223		Distal
495	chr11	27642895	27643396	0.422902	-0.591758	LINC00678	Intron		chr4	4864522	4865023	0.686208	-0.548223		Distal
496	chr1	106621765	106622266	0.63318	-0.590567		Distal		chr20	40764744	40765245	0.452528	-0.546338		Distal
497	chr1	106621765	106622266	0.63318	-0.590567		Distal		chr21	27047785	27048286	0.526461	-0.54442		Distal
498	chr12	81888355	81888856	0.437069	-0.589893		Distal		chr4	158010322	158010823	0.647054	-0.542149	FAM198B-AS1	Intron
499	chr12	81888355	81888856	0.316411	-0.589893		Distal		chr4	158010322	158010823	0.647054	-0.542149	FAM198B-AS1	Intron
500	chr12	81888355	81888856	0.316411	-0.589893		Distal		chr20	41470663	41471164	0.452528	-0.541643	EMILIN3	Intron
501	chr4	20393669	20394170	0.527481	-0.588819	SLIT2-IT1	Promoter		chr4	158053769	158054270	0.647054	-0.541054	FAM198B-AS1	Intron
502	chr4	20393669	20394170	0.527481	-0.588819	SLIT2-IT1	Promoter		chr4	158053769	158054270	0.647054	-0.541054	FAM198B-AS1	Intron
503	chr13	85666311	85666812	0.455103	-0.588084		Distal		chr1	99611537	99612038	0.479195	-0.540266		Distal
504	chr7	83095991	83096492	0.363109	-0.587785	PCLO	Intron		chr3	129695176	129695677	0.601334	-0.540161	PLXND1	Intron
505	chr7	83095991	83096492	0.399125	-0.587785	PCLO	Intron		chr9	73013947	73014448	0.47711	-0.539887	ALDH1A1	Intron
506	chr6	51483458	51483878	0.390305	-0.587555		Distal		chr4	158060444	158060945	0.647054	-0.538608	FAM198B-AS1	Intron
507	chr15	24824074	24824575	0.31255	-0.58749	SNRPN	Promoter		chr4	158060444	158060945	0.647054	-0.538608	FAM198B-AS1	Intron
508	chr8	133056556	133057057	0.44682	-0.587246	PTCSC1	Promoter		chr8	69234573	69235074	0.605071	-0.538405		Distal
509	chr6	123619088	123619589	0.367877	-0.587012	TRDN	Intron		chr20	41191714	41192215	0.452528	-0.537367	MIR6871	Intron
510	chr3	186964141	186964499	0.353023	-0.586343	ST6GAL1	Exon		chr1	99532066	99532567	0.479195	-0.535513	LINC01708	Intron
511	chr2	168052438	168052939	0.486147	-0.586177	B3GALT1-AS1	Intron		chr19	23309862	23310363	0.500856	-0.533392	IPO5P1	Intron
512	chr14	26987567	26988068	0.470202	-0.585542	MIR4307	Intron		chr20	41408305	41408806	0.452528	-0.533189	EMILIN3	Intron
513	chr14	26987567	26988068	0.470202	-0.585542	MIR4307	Intron		chr10	91295241	91295351	0.477004	-0.531317		Distal
514	chr14	26987567	26988068	0.470202	-0.585542	MIR4307	Intron		chr21	38078324	38078825	0.559374	-0.531166	KCNJ6	Intron
515	chr3	149509441	149509942	0.5749	-0.584053		Distal		chr3	96672311	96672812	0.575611	-0.529143		Distal
516	chr12	81950806	81951307	0.437069	-0.58394	LINC02426	Promoter		chr20	41235464	41235965	0.452528	-0.52823	MIR6871	Intron
517	chr12	81950806	81951307	0.316411	-0.58394	LINC02426	Promoter		chr4	158046392	158046893	0.647054	-0.524688	FAM198B-AS1	Intron
518	chr13	94493595	94494096	0.340722	-0.583746		Distal		chr4	158046392	158046893	0.647054	-0.524688	FAM198B-AS1	Intron
519	chrX	91330728	91331229	0.446239	-0.583491		Distal		chr19	21126964	21127465	0.467018	-0.524213		Distal
520	chrX	91330728	91331229	0.446239	-0.583491		Distal		chr20	41767467	41767968	0.452528	-0.522853		Distal
521	chr1	158817058	158817559	0.479708	-0.583466		Distal		chr20	41645249	41645750	0.452528	-0.522799		Distal
522	chr2	197204721	197205222	0.401196	-0.58273	ANKRD44-AS1	Intron		chr12	64061773	64061861	0.498249	-0.522545	C12orf66	Intron
523	chr7	11415005	11415420	0.442038	-0.582482	THSD7A	Intron		chr1	14925554	14925719	0.565143	-0.522232	TMEM51	Intron
524	chr2	234960149	234960650	0.471424	-0.582156	SH3BP4	Intron		chr1	14925554	14925719	0.565143	-0.522232	TMEM51	Intron
525	chr6	123687868	123688369	0.367877	-0.582029		Distal		chr1	14925554	14925719	0.546299	-0.522232	TMEM51	Intron
526	chr6	123687868	123688369	0.367877	-0.582029		Distal		chr4	41882219	41883221	0.516727	-0.52168	LINC00682	Promoter
527	chr11	27639172	27639432	0.422902	-0.580577	LINC00678	Intron		chr4	41882219	41883221	0.516727	-0.52168	LINC00682	Promoter
528	chr5	161302550	161303051	0.4858	-0.580461	GABRA6	Intron		chr8	109095755	109095848	0.555812	-0.520745	TRHR	Intron
529	chr21	31654306	31654807	0.437947	-0.580108	SOD1	Exon		chr8	109095755	109095848	0.549171	-0.520745	TRHR	Intron
530	chr21	31654306	31654807	0.459576	-0.580108	SOD1	Exon		chr4	21949148	21949649	0.574125	-0.519191	KCNIP4	Promoter
531	chr14	26996179	26996680	0.470202	-0.579154	MIR4307	Intron		chr4	21949148	21949649	0.574125	-0.519191	KCNIP4	Promoter
532	chr14	26996179	26996680	0.470202	-0.579154	MIR4307	Intron		chr4	21949148	21949649	0.574125	-0.519191	KCNIP4	Promoter
533	chr14	26996179	26996680	0.470202	-0.579154	MIR4307	Intron		chr4	21949148	21949649	0.574125	-0.519191	KCNIP4	Promoter
534	chr8	49967145	49967646	0.453531	-0.576592	SNTG1	Intron		chr20	41205280	41205781	0.452528	-0.518373	MIR6871	Intron
535	chr5	17655723	17655761	0.41601	-0.576548	H3Y1	Promoter		chr21	18245506	18245606	0.422	-0.516814	TMPRSS15	Intron
536	chr5	17655723	17655761	0.41601	-0.576548	H3Y1	Promoter		chr21	27024898	27025399	0.526461	-0.516672		Distal
537	chr2	168061962	168062463	0.486147	-0.576169	B3GALT1-AS1	Intron		chr20	41440075	41440576	0.452528	-0.516651	EMILIN3	Exon
538	chr7	130370048	130370261	0.485974	-0.574164		Distal		chr20	41615019	41615520	0.452528	-0.516394	CHD6	Promoter
539	chr8	133053579	133054080	0.44682	-0.573925	PTCSC1	Promoter		chr19	57002649	57003150	0.657255	-0.515972		Distal
540	chr5	19886381	19886569	0.566959	-0.573336	CDH18-AS1	Intron		chr19	57002649	57003150	0.657255	-0.515972		Distal
541	chr7	83114601	83115102	0.363109	-0.571873	PCLO	Intron		chr1	108516975	108517476	0.489987	-0.515211		Distal
542	chr7	83114601	83115102	0.399125	-0.571873	PCLO	Intron		chr19	12223216	12223717	0.588974	-0.514284	LOC100289333	Intron
543	chr8	133057323	133057824	0.44682	-0.570884	PTCSC1	Promoter		chr19	57172269	57172394	0.482	-0.513595		Distal
544	chr12	82005685	82006186	0.437069	-0.570015		Distal		chr19	57172269	57172394	0.68	-0.513595		Distal
545	chr4	72631269	72631770	0.4805	-0.5689		Distal		chr6	55443341	55443842	0.558847	-0.513394	GFRAL	Intron
546	chr4	72631269	72631770	0.499815	-0.5689		Distal		chr20	41279714	41280215	0.452528	-0.512405	ZHX3	Intron
547	chr4	72631269	72631770	0.512759	-0.5689		Distal		chr20	41587827	41588328	0.452528	-0.512364	CHD6	Intron
548	chr12	21757625	21757781	0.515334	-0.568634	LDHB	Promoter		chr20	41392809	41393310	0.452528	-0.511549		Distal
549	chr12	21757625	21757781	0.484081	-0.568634	LDHB	Promoter		chr1	99533872	99534373	0.479195	-0.51034	LINC01708	Exon 1
550	chr15	24823407	24823908	0.31255	-0.56835	SNRPN	Promoter		chr4	158068012	158068513	0.647054	-0.506868	FAM198B-AS1	Intron
551	chr13	85663500	85664001	0.455103	-0.56695		Distal		chr4	158068012	158068513	0.647054	-0.506868	FAM198B-AS1	Intron
552	chrX	65838719	65839220	0.545039	-0.566671		Distal		chr8	131042259	131042359	0.738	-0.506105	ADCY8	Promoter
553	chrX	65838719	65839220	0.545039	-0.566671		Distal		chr20	41223792	41224293	0.452528	-0.505921	MIR6871	Intron
554	chrX	65838719	65839220	0.545039	-0.566671		Distal		chr8	67343642	67344143	0.676457	-0.505625	ARFGEF1	Promoter
555	chrX	65838719	65839220	0.545039	-0.566671		Distal		chr8	67343642	67344143	0.676457	-0.505625	ARFGEF1	Promoter
556	chrX	65838719	65839220	0.545039	-0.566671		Distal		chr8	67343642	67344143	0.652078	-0.505625	ARFGEF1	Promoter
557	chr13	58241255	58241756	0.396865	-0.566565		Distal		chr8	67343642	67344143	0.654878	-0.505625	ARFGEF1	Promoter
558	chr7	142919129	142919171	0.580166	-0.566315	PIP	Intron		chr18	24763301	24763802	0.525263	-0.505419	LOC105372028	Intron
559	chr16	76389023	76389524	0.551037	-0.566172	CNTNAP4	Intron		chr18	24763301	24763802	0.525263	-0.505419	LOC105372028	Intron
560	chr16	76389023	76389524	0.551037	-0.566172	CNTNAP4	Intron		chr4	156596833	156597334	0.440443	-0.50507		Distal
561	chr16	76389023	76389524	0.551037	-0.566172	CNTNAP4	Intron		chr4	156596833	156597334	0.440443	-0.50507		Distal
562	chr16	76389023	76389524	0.560385	-0.566172	CNTNAP4	Intron		chr4	156596833	156597334	0.467087	-0.50507		Distal
563	chr16	76389023	76389524	0.560385	-0.566172	CNTNAP4	Intron		chr4	156596833	156597334	0.467087	-0.50507		Distal
564	chr16	76389023	76389524	0.560385	-0.566172	CNTNAP4	Intron		chrX	82765714	82766215	0.646642	-0.50362		Distal
565	chr16	76389023	76389524	0.459967	-0.566172	CNTNAP4	Intron		chr4	156638899	156639400	0.440443	-0.502986	PDGFC	Intron
566	chr14	27040464	27040965	0.470202	-0.565145	MIR4307	Intron		chr4	156638899	156639400	0.440443	-0.502986	PDGFC	Intron
567	chr14	27040464	27040965	0.470202	-0.565145	MIR4307	Intron		chr4	156638899	156639400	0.467087	-0.502986	PDGFC	Intron
568	chr14	27040464	27040965	0.470202	-0.565145	MIR4307	Intron		chr4	156638899	156639400	0.467087	-0.502986	PDGFC	Intron
569	chrX	91435799	91436300	0.446239	-0.563441	PABPC5-AS1	Promoter		chr20	41407585	41408086	0.452528	-0.501887	EMILIN3	Intron
570	chrX	91435799	91436300	0.446239	-0.563441	PABPC5-AS1	Promoter		chr20	41204447	41204948	0.452528	-0.50165	MIR6871	5'
571	chr2	207512288	207512789	0.478752	-0.562941	CREB1	Intron		chr15	45378318	45378378	0.423	-0.499256	GATM	Exon 1
572	chr13	58238926	58239427	0.396865	-0.562646		Distal		chr15	45378318	45378378	0.339	-0.499256	GATM	Exon 1
573	chr6	76174691	76175192	0.474396	-0.560971		Distal		chr15	45378617	45378727	0.809	-0.499256	GATM	Exon 1
574	chr6	76174691	76175192	0.508831	-0.560971		Distal		chr15	45378617	45378727	0.888	-0.499256	GATM	Exon 1
575	chr3	37458575	37458757	0.425601	-0.560824	ITGA9	Intron		chr15	45378617	45378727	0.79	-0.499256	GATM	Exon 1
576	chr12	67484736	67485237	0.480514	-0.560702	LINC02408	Intron		chr15	45378617	45378727	0.809	-0.499256	GATM	Exon 1
577	chr13	85659385	85659886	0.455103	-0.560576		Distal		chr15	45378617	45378727	0.888	-0.499256	GATM	Exon 1
578	chr2	168096045	168096546	0.486147	-0.557956	STK39	Intron		chr15	45378617	45378727	0.79	-0.499256	GATM	Exon 1
579	chr7	83060213	83060714	0.363109	-0.557653	PCLO	Intron		chr15	45378617	45378727	0.809	-0.499256	GATM	Exon 1
580	chr7	83060213	83060714	0.399125	-0.557653	PCLO	Intron		chr15	45378617	45378727	0.888	-0.499256	GATM	Exon 1
581	chr3	44359110	44359611	0.331892	-0.556769	TCAIM	3'		chr15	45378617	45378727	0.79	-0.499256	GATM	Exon 1
582	chr6	123694404	123694905	0.367877	-0.555364		Distal		chr2	100721616	100721906	0.483745	-0.496811		Distal
583	chr6	123694404	123694905	0.367877	-0.555364		Distal		chr1	209938008	209938108	0.489	-0.495972	SYT14	Intron
584	chr2	168084272	168084773	0.486147	-0.554934	B3GALT1-AS1	Intron		chr20	40903308	40903809	0.452528	-0.494347		Distal
585	chr20	19250335	19250836	0.231725	-0.554365	SLC24A3-AS1	Intron		chr20	63179222	63179322	0.377	-0.494172	MIR124-3	Promoter
586	chr14	26965190	26965691	0.470202	-0.553228	MIR4307	Intron		chr1	46951170	46951671	0.553373	-0.494008		Distal
587	chr14	26965190	26965691	0.470202	-0.553228	MIR4307	Intron		chr6	84410363	84410864	0.645939	-0.49393		Distal
588	chr14	26965190	26965691	0.470202	-0.553228	MIR4307	Intron		chr6	84410363	84410864	0.645939	-0.49393		Distal
589	chr5	26923231	26923732	0.432705	-0.551809	CDH9	Intron		chr19	23310883	23311384	0.500856	-0.49327	IPO5P1	Intron
590	chr6	123887587	123888088	0.367877	-0.550371	NKAIN2	Intron		chr20	41268373	41268874	0.452528	-0.491674	ZHX3	Intron
591	chr6	123887587	123888088	0.367877	-0.550371	NKAIN2	Intron		chr1	99573765	99574266	0.479195	-0.490977	LINC01708	Intron
592	chr6	123887587	123888088	0.314352	-0.550371	NKAIN2	Intron		chr19	23302427	23302928	0.500856	-0.490165		Distal
593	chr6	123887587	123888088	0.314352	-0.550371	NKAIN2	Intron		chr4	156635020	156635521	0.440443	-0.489863	PDGFC	Intron
594	chr2	168044552	168045053	0.486147	-0.549818	B3GALT1-AS1	Intron		chr4	156635020	156635521	0.440443	-0.489863	PDGFC	Intron
595	chr13	94507246	94507747	0.340722	-0.549415		Distal		chr4	156635020	156635521	0.467087	-0.489863	PDGFC	Intron
596	chr8	133055807	133056308	0.44682	-0.547921	PTCSC1	Promoter		chr4	156635020	156635521	0.467087	-0.489863	PDGFC	Intron
597	chr9	5512019	5512520	0.553171	-0.54728	PDCD1LG2	Promoter		chr17	32519518	32519618	0.817	-0.489516	CDK5R1	Intron
598	chr2	7022484	7022985	0.541457	-0.546589	LOC101929452	Intron		chr6	55420126	55420627	0.558847	-0.487504		Distal
599	chr16	76483501	76484002	0.551037	-0.5459	LINC02125	Intron		chr5	54524814	54525203	0.746414	-0.486906	SNX18	Intron
600	chr16	76483501	76484002	0.551037	-0.5459	LINC02125	Intron		chr5	19988129	19988229	0.581	-0.484469	CDH18-AS1	5'
601	chr16	76483501	76484002	0.551037	-0.5459	LINC02125	Intron		chr2	63283262	63283763	0.636424	-0.484063	DBIL5P2	Intron
602	chr16	76483501	76484002	0.560385	-0.5459	LINC02125	Intron		chr2	63283262	63283763	0.626043	-0.484063	DBIL5P2	Intron
603	chr16	76483501	76484002	0.459967	-0.5459	LINC02125	Intron		chr2	63283262	63283763	0.626043	-0.484063	DBIL5P2	Intron
604	chr3	155859829	155860330	0.549841	-0.545216	SLC33A1	Intron		chr2	63283262	63283763	0.585108	-0.484063	DBIL5P2	Intron
605	chr20	1637925	1638223	0.313267	-0.544089	SIRPG-AS1	Intron		chr5	2756828	2757329	0.479176	-0.483697		Distal
606	chr7	83270317	83270818	0.348015	-0.54257		Distal		chr5	2756828	2757329	0.484847	-0.483697		Distal
607	chr7	83270317	83270818	0.363109	-0.54257		Distal		chr5	2756828	2757329	0.489516	-0.483697		Distal
608	chr7	83270317	83270818	0.399125	-0.54257		Distal		chr4	158056406	158056907	0.647054	-0.483608	FAM198B-AS1	Intron
609	chr6	154428198	154428699	0.462087	-0.542059	IPCEF1	Intron		chr4	158056406	158056907	0.647054	-0.483608	FAM198B-AS1	Intron
610	chr6	154428198	154428699	0.462087	-0.542059	IPCEF1	Intron		chr4	96470827	96471328	0.483199	-0.483509	LINC02267	Intron
611	chr3	69164237	69164738	0.335835	-0.539969		Distal		chr4	96470827	96471328	0.485449	-0.483509	LINC02267	Intron
612	chr3	26736169	26736670	0.483616	-0.539935		Distal		chr20	41399496	41399997	0.452528	-0.483495		Distal
613	chr2	197213392	197213893	0.401196	-0.536969	ANKRD44-AS1	Intron		chr1	76867387	76867563	0.255	-0.483002	ST6GALNAC5	Promoter
614	chr20	19256042	19256543	0.231725	-0.536076	SLC24A3-AS1	Intron		chr1	76867387	76867563	0.213	-0.483002	ST6GALNAC5	Promoter
615	chr12	82102621	82103122	0.437069	-0.53566		Distal		chr1	76867387	76867563	0.28	-0.483002	ST6GALNAC5	Promoter
616	chr6	66493675	66493691	0.403277	-0.535248		Distal		chr1	76867387	76867563	0.266	-0.483002	ST6GALNAC5	Promoter
617	chr6	66493675	66493691	0.403277	-0.535248		Distal		chr3	96676672	96677173	0.575611	-0.482745		Distal
618	chr5	29162249	29162750	0.495611	-0.53375	LINC02064	Exon		chr1	237205605	237205983	0.652238	-0.482717	RYR2	Intron
619	chr15	25431810	25432311	0.46574	-0.533522	UBE3A	Intron		chr20	40763814	40764315	0.452528	-0.482686		Distal
620	chr3	37443606	37444107	0.425601	-0.533503		Distal		chr20	41161852	41162353	0.452528	-0.479543	MIR6871	Intron
621	chr12	82124665	82125166	0.437069	-0.532368		Distal		chr18	24763808	24764309	0.525263	-0.479147	LOC105372028	Intron
622	chr1	205907187	205907688	0.318831	-0.532286		Distal		chr18	24763808	24764309	0.525263	-0.479147	LOC105372028	Intron
623	chr1	205907187	205907688	0.318831	-0.532286		Distal		chr20	41656242	41656743	0.452528	-0.477474		Distal
624	chrX	138711970	138712471	0.431655	-0.531218	FGF13-AS1	Promoter		chr20	41738523	41739024	0.452528	-0.476955		Distal
625	chrX	138711970	138712471	0.431655	-0.531218	FGF13-AS1	Promoter		chr5	1882292	1882588	0.555593	-0.47538	IRX4	Intron
626	chr13	102911287	102911788	0.472004	-0.530988		Distal		chr5	1882292	1882588	0.555593	-0.47538	IRX4	Intron
627	chr13	102911287	102911788	0.472004	-0.530988		Distal		chr20	41428238	41428739	0.452528	-0.474377	EMILIN3	Intron
628	chr13	102911287	102911788	0.397077	-0.530988		Distal		chr1	99503208	99503709	0.479195	-0.47418	LINC01708	Intron
629	chr4	155672169	155672670	0.541023	-0.53098	GUCY1A1	Intron		chr4	158016342	158016843	0.647054	-0.473826	FAM198B-AS1	Intron
630	chr4	155672169	155672670	0.541023	-0.53098	GUCY1A1	Intron		chr4	158016342	158016843	0.647054	-0.473826	FAM198B-AS1	Intron
631	chr11	26580936	26581437	0.439941	-0.530734	MUC15	Intron		chr20	41574723	41575224	0.452528	-0.473384	CHD6	Intron
632	chr11	114072052	114072117	0.534555	-0.530572	ZBTB16	Intron		chr4	156595900	156596401	0.440443	-0.471633		Distal
633	chr7	124917848	124918349	0.401465	-0.529729	POT1-AS1	Intron		chr4	156595900	156596401	0.440443	-0.471633		Distal
634	chr2	168086850	168087351	0.486147	-0.529474	B3GALT1-AS1	Intron		chr4	156595900	156596401	0.467087	-0.471633		Distal
635	chr6	24129735	24130236	0.471399	-0.52854	NRSN1	Intron		chr4	156595900	156596401	0.467087	-0.471633		Distal
636	chrX	130676763	130677264	0.495806	-0.528198	DENND10P1	Intron		chr1	99603907	99604408	0.479195	-0.471024	LINC01708	Promoter
637	chr8	133071331	133071587	0.44682	-0.527062	PTCSC1	Intron		chr1	207673219	207673720	0.438029	-0.469866	CR1L	Intron
638	chr6	24877178	24877581	0.528887	-0.526786	ARMH2	5'		chr6	84415465	84415966	0.645939	-0.468593		Distal
639	chr6	24877178	24877581	0.582172	-0.526786	ARMH2	5'		chr6	84415465	84415966	0.645939	-0.468593		Distal
640	chr1	238054222	238054537	0.382895	-0.526113		Distal		chr20	41230090	41230591	0.452528	-0.468382	MIR6871	Intron
641	chr8	93118570	93119071	0.31862	-0.526063		Distal		chr4	166861418	166861919	0.496471	-0.468372	SPOCK3	Intron
642	chr10	93391909	93392147	0.544546	-0.525533	MYOF	Intron		chr12	95942749	95943250	0.620298	-0.46808	AMDHD1	Promoter
643	chr5	29161349	29161850	0.495611	-0.524479	LINC02064	Intron		chr12	95942749	95943250	0.5831	-0.46808	AMDHD1	Promoter
644	chr7	48962968	48963469	0.472414	-0.524396		Distal		chr12	95942749	95943250	0.5831	-0.46808	AMDHD1	Promoter
645	chr7	124948672	124949173	0.401465	-0.523481	POT1	Intron		chr12	95942749	95943250	0.569957	-0.46808	AMDHD1	Promoter
646	chr13	85653766	85654267	0.455103	-0.523461		Distal		chr12	95942749	95943250	0.605063	-0.46808	AMDHD1	Promoter
647	chr20	19230080	19230581	0.231725	-0.519654	SLC24A3	Intron		chr12	95942749	95943250	0.582786	-0.46808	AMDHD1	Promoter
648	chr6	123806399	123806900	0.367877	-0.518833	NKAIN2	Promoter		chr12	95942749	95943250	0.582786	-0.46808	AMDHD1	Promoter
649	chr6	123806399	123806900	0.367877	-0.518833	NKAIN2	Promoter		chr12	95942749	95943250	0.592495	-0.46808	AMDHD1	Promoter
650	chr6	123806399	123806900	0.314352	-0.518833	NKAIN2	Promoter		chr4	158079671	158080172	0.647054	-0.467487	FAM198B-AS1	Intron
651	chr8	136266797	136267298	0.40202	-0.518803	LINC02055	Intron		chr4	158079671	158080172	0.647054	-0.467487	FAM198B-AS1	Intron
652	chr2	197201732	197202233	0.401196	-0.518544	ANKRD44-AS1	Intron		chr2	143937461	143937561	0.306	-0.467383	LOC101928386	Promoter
653	chr12	21528900	21529401	0.576107	-0.516384	SPX	Promoter		chr21	27062388	27062889	0.526461	-0.467371		Distal
654	chr13	30054342	30054558	0.438794	-0.516076		Distal		chr20	41495668	41496169	0.452528	-0.467202	CHD6	Intron
655	chr13	30054342	30054558	0.438794	-0.516076		Distal		chr15	79090775	79090875	0.483	-0.465471	RASGRF1	Promoter
656	chr2	180722504	180723005	0.29837	-0.513574	SCHLAP1	Intron		chr14	60931081	60931582	0.581345	-0.465205	SLC38A6	Intron
657	chr2	180722504	180723005	0.29837	-0.513574	SCHLAP1	Intron		chr20	41500347	41500848	0.452528	-0.460542	CHD6	Intron
658	chr16	76670464	76670965	0.616575	-0.513034	LINC02125	Intron		chr4	158018267	158018768	0.647054	-0.459591	FAM198B-AS1	Intron
659	chr16	76670464	76670965	0.616575	-0.513034	LINC02125	Intron		chr4	158018267	158018768	0.647054	-0.459591	FAM198B-AS1	Intron
660	chrX	91627308	91627809	0.446239	-0.51218		Distal		chr5	1883039	1883239	0.517642	-0.458723	IRX4	Intron
661	chrX	91627308	91627809	0.446239	-0.51218		Distal		chr4	134065321	134065822	0.494633	-0.458646	PABPC4L	Intron
662	chr12	21518580	21519081	0.576107	-0.510809	SPX	Downstream		chr20	41553193	41553694	0.452528	-0.458567	CHD6	Intron
663	chr12	21518580	21519081	0.454665	-0.510809	SPX	Downstream		chr21	19620892	19621393	0.546745	-0.458424	LINC01683	Exon 1
664	chr1	170966996	170967497	0.258755	-0.510663	MROH9	Intron		chr20	41480022	41480523	0.452528	-0.458422	EMILIN3	Intron
665	chr1	170966996	170967497	0.258755	-0.510663	MROH9	Intron		chr20	41231125	41231626	0.452528	-0.457078	MIR6871	Intron
666	chr1	209545717	209546218	0.239896	-0.510646	CAMK1G	Exon		chr20	41334683	41335184	0.452528	-0.456122		Distal
667	chr6	123570753	123571254	0.367877	-0.509403	TRDN	Exon		chr12	95944008	95944509	0.620298	-0.4559	AMDHD1	Promoter
668	chr5	42168057	42168558	0.494827	-0.509207		Distal		chr12	95944008	95944509	0.605063	-0.4559	AMDHD1	Promoter
669	chr7	28474500	28474590	0.446127	-0.509196	CREB5	Intron		chr12	95944008	95944509	0.582786	-0.4559	AMDHD1	Promoter
670	chr8	136275419	136275920	0.40202	-0.508203	LINC02055	Intron		chr20	41497128	41497629	0.452528	-0.455132	CHD6	5'
671	chr12	81691969	81692470	0.437069	-0.507227	PPFIA2	Intron		chr16	66612292	66612793	0.543136	-0.453506	CMTM3	3'
672	chr12	81691969	81692470	0.316411	-0.507227	PPFIA2	Intron		chr16	66612292	66612793	0.568035	-0.453506	CMTM3	3'
673	chr12	81691969	81692470	0.316411	-0.507227	PPFIA2	Intron		chr16	66612292	66612793	0.568035	-0.453506	CMTM3	3'
674	chr2	234965047	234965548	0.471424	-0.50608	SH3BP4	Intron		chr10	118032539	118033040	0.510657	-0.452001	CASC2	Intron
675	chr2	234960727	234961228	0.471424	-0.506066	SH3BP4	Intron		chr10	118032539	118033040	0.5094	-0.452001	CASC2	Intron
676	chr5	157828940	157829441	0.617681	-0.50596	CLINT1	Intron		chr10	118032539	118033040	0.579815	-0.452001	CASC2	Intron
677	chr1	153389307	153389808	0.376985	-0.50586	S100A8	Promoter		chr10	118032539	118033040	0.5425	-0.452001	CASC2	Intron
678	chr1	153389307	153389808	0.296532	-0.50586	S100A8	Promoter		chr10	118032539	118033040	0.542457	-0.452001	CASC2	Intron
679	chr12	21529569	21530070	0.576107	-0.505619	SPX	Intron		chr10	118032539	118033040	0.540411	-0.452001	CASC2	Intron
680	chr8	59176686	59177187	0.371864	-0.505554		Distal		chr10	118032539	118033040	0.542137	-0.452001	CASC2	Intron
681	chr22	46972246	46972461	0.562198	-0.505015	TBC1D22A-AS1	Intron		chr10	118032539	118033040	0.538948	-0.452001	CASC2	Intron
682	chr8	117953357	117953858	0.3156	-0.504683	EXT1	Intron		chr10	118032539	118033040	0.501224	-0.452001	CASC2	Intron
683	chr8	117953357	117953858	0.3156	-0.504683	EXT1	Intron		chr10	118032539	118033040	0.513616	-0.452001	CASC2	Intron
684	chr20	37845254	37845755	0.257943	-0.50412	VSTM2L	Intron		chr10	118032539	118033040	0.512036	-0.452001	CASC2	Intron
685	chr13	102863510	102864011	0.472004	-0.503922	METTL21EP	Intron		chr10	118032539	118033040	0.508672	-0.452001	CASC2	Intron
686	chr13	102863510	102864011	0.472004	-0.503922	METTL21EP	Intron		chr10	118032539	118033040	0.498919	-0.452001	CASC2	Intron
687	chr13	85687290	85687791	0.455103	-0.503012		Distal		chr20	41532773	41533274	0.452528	-0.45105	CHD6	Exon
688	chr13	85639221	85639537	0.455103	-0.502476		Distal		chr20	40823674	40824175	0.452528	-0.449792		Distal
689	chr5	112351123	112351624	0.494819	-0.501414	EPB41L4A	Intron		chr20	41365719	41366220	0.452528	-0.449281	EMILIN3	Promoter
690	chr20	19262955	19263456	0.231725	-0.501031	SLC24A3-AS1	Intron		chr1	207671009	207671510	0.438029	-0.448579	CR1L	Intron
691	chr6	41216914	41217066	0.517153	-0.5003	TREML3P	Promoter		chr1	108512425	108512926	0.489987	-0.445388		Distal
692	chr3	192129426	192129927	0.4763	-0.499591		Distal		chr19	21117041	21117542	0.467018	-0.444723	ZNF431	5'
693	chr3	192129426	192129927	0.4763	-0.499591		Distal		chr19	21117041	21117542	0.467018	-0.444723	ZNF431	5'
694	chr7	31736292	31736793	0.429764	-0.498091		Distal		chr14	36980409	36980910	0.574075	-0.443721	MIR4503	Intron
695	chr9	89625896	89626397	0.400632	-0.496859		Distal		chr19	21111907	21112408	0.467018	-0.443222	ZNF431	Intron
696	chr5	27006877	27007378	0.432705	-0.495696	CDH9	Intron		chr19	21111907	21112408	0.467018	-0.443222	ZNF431	Intron
697	chr8	117953964	117954465	0.3156	-0.49543	EXT1	Intron		chr1	99565954	99566455	0.479195	-0.443148	LINC01708	Intron
698	chr8	117953964	117954465	0.3156	-0.49543	EXT1	Intron		chr4	158009656	158010157	0.647054	-0.440743	FAM198B-AS1	Intron
699	chr20	1567694	1568195	0.292046	-0.493661	SIRPD	Intron		chr4	158009656	158010157	0.647054	-0.440743	FAM198B-AS1	Intron
700	chr13	85667344	85667845	0.455103	-0.49256		Distal		chr8	68866237	68866738	0.514955	-0.438803		Distal
701	chr7	123246094	123246595	0.618335	-0.491927		Distal		chr8	68866237	68866738	0.514955	-0.438803		Distal
702	chrX	151825850	151826007	0.467347	-0.491385		Distal		chr12	65267880	65268381	0.484768	-0.43877		Distal
703	chr7	124956119	124956620	0.401465	-0.490399	POT1	Intron		chr12	65267880	65268381	0.46925	-0.43877		Distal
704	chr13	52434604	52434751	0.534398	-0.489849	VPS36	Intron		chr1	99600669	99601170	0.479195	-0.438263	LINC01708	Promoter
705	chr16	76493000	76493501	0.551037	-0.488648	LINC02125	Intron		chr12	64061885	64062386	0.498249	-0.437551	C12orf66	Intron
706	chr16	76493000	76493501	0.551037	-0.488648	LINC02125	Intron		chr12	64061885	64062386	0.527949	-0.437551	C12orf66	Intron
707	chr16	76493000	76493501	0.551037	-0.488648	LINC02125	Intron		chr20	41523842	41524343	0.452528	-0.436513	CHD6	Intron
708	chr16	76493000	76493501	0.560385	-0.488648	LINC02125	Intron		chr1	99579642	99580143	0.479195	-0.435872	LINC01708	Intron
709	chr16	76493000	76493501	0.459967	-0.488648	LINC02125	Intron		chr15	83821243	83821744	0.404269	-0.435633	ADAMTSL3	Intron
710	chr8	133063408	133063909	0.44682	-0.485693	PTCSC1	5'		chr1	35394747	35394799	0.545327	-0.432321	ZMYM4-AS1	Intron
711	chr10	132138207	132138375	0.288	-0.485523	DPYSL4	Intron		chr1	35394747	35394799	0.541234	-0.432321	ZMYM4-AS1	Intron
712	chr10	132138207	132138375	0.307	-0.485523	DPYSL4	Intron		chr11	504353	504358	0.562499	-0.431897	ANO9	Intron
713	chr10	132138409	132138509	0.252	-0.485523	DPYSL4	Intron		chr5	1445555	1445740	0.510188	-0.43104		Distal
714	chr12	91574479	91574980	0.512152	-0.484244		Distal		chr4	777963	778358	0.643721	-0.429871	LOC100129917	Intron
715	chr16	76583469	76583970	0.551037	-0.48383	LINC02125	Intron		chr20	41505151	41505652	0.452528	-0.429743	CHD6	Intron
716	chr16	76583469	76583970	0.551037	-0.48383	LINC02125	Intron		chr13	36907282	36907783	0.518425	-0.427434	SMAD9	Intron
717	chr16	76583469	76583970	0.551037	-0.48383	LINC02125	Intron		chr1	99580321	99580822	0.479195	-0.426128	LINC01708	Intron
718	chr16	76583469	76583970	0.459967	-0.48383	LINC02125	Intron		chr2	164593495	164593996	0.590769	-0.425546	GRB14	Intron
719	chr6	123551781	123552282	0.367877	-0.483529	TRDN	Intron		chr2	164593495	164593996	0.583824	-0.425546	GRB14	Intron
720	chr16	76490224	76490725	0.551037	-0.483198	LINC02125	Intron		chr2	164593495	164593996	0.550286	-0.425546	GRB14	Intron
721	chr16	76490224	76490725	0.551037	-0.483198	LINC02125	Intron		chr20	41360815	41361316	0.452528	-0.423668	EMILIN3	3'
722	chr16	76490224	76490725	0.551037	-0.483198	LINC02125	Intron		chr5	2753980	2754481	0.462411	-0.422113	C5orf38	Promoter
723	chr16	76490224	76490725	0.560385	-0.483198	LINC02125	Intron		chr5	2753980	2754481	0.462411	-0.422113	C5orf38	Promoter
724	chr16	76490224	76490725	0.459967	-0.483198	LINC02125	Intron		chr5	2753980	2754481	0.479176	-0.422113	C5orf38	Promoter
725	chr7	12730199	12730583	0.469547	-0.482745	ARL4A	Intron		chr6	84282543	84283044	0.645939	-0.421068		Distal
726	chr7	12730199	12730583	0.469547	-0.482745	ARL4A	Intron		chr6	84282543	84283044	0.645939	-0.421068		Distal
727	chr7	83174736	83175237	0.348015	-0.482662		Distal		chr10	102894443	102894944	0.583918	-0.420244	CNNM2	Intron
728	chr7	83174736	83175237	0.363109	-0.482662		Distal		chr10	102894443	102894944	0.583918	-0.420244	CNNM2	Intron
729	chr7	83174736	83175237	0.399125	-0.482662		Distal		chr10	102894443	102894944	0.547716	-0.420244	CNNM2	Intron
730	chr13	102845742	102846243	0.472004	-0.482295	ERCC5	Promoter		chr10	102894443	102894944	0.549746	-0.420244	CNNM2	Intron
731	chr13	102845742	102846243	0.472004	-0.482295	ERCC5	Promoter		chr5	16180139	16180640	0.5478	-0.416955	LOC401176	Promoter
732	chr7	151303382	151303883	0.314944	-0.481836		Distal		chr21	27047159	27047660	0.526461	-0.415301		Distal
733	chr5	27028037	27028538	0.432705	-0.480699	CDH9	5'		chr6	105557249	105557750	0.38638	-0.412112	PREP	Intron
734	chr7	83148735	83149236	0.348015	-0.480603	PCLO	Intron		chr20	40978745	40979246	0.452528	-0.412015		Distal
735	chr7	83148735	83149236	0.363109	-0.480603	PCLO	Intron		chr19	21110288	21110789	0.467018	-0.411924	ZNF714	Intron
736	chr7	83148735	83149236	0.399125	-0.480603	PCLO	Intron		chr19	21110288	21110789	0.467018	-0.411924	ZNF714	Intron
737	chr8	42564788	42565289	0.500001	-0.479868		Distal		chr12	25100035	25100536	0.664912	-0.4058	LOC645177	Intron
738	chr6	109172041	109172504	0.520094	-0.479249	CCDC162P	Intron		chr12	25100035	25100536	0.664912	-0.4058	LOC645177	Intron
739	chr11	89443294	89443795	0.498345	-0.478453	NOX4	Exon		chr12	25100035	25100536	0.664912	-0.4058	LOC645177	Intron
740	chr11	89443294	89443795	0.412206	-0.478453	NOX4	Exon		chr12	25100035	25100536	0.664912	-0.4058	LOC645177	Intron
741	chr14	27006459	27006960	0.470202	-0.477529	MIR4307	Intron		chr20	41179045	41179546	0.452528	-0.404325	MIR6871	3'
742	chr14	27006459	27006960	0.470202	-0.477529	MIR4307	Intron		chr6	84319000	84319501	0.645939	-0.403641		Distal
743	chr14	27006459	27006960	0.470202	-0.477529	MIR4307	Intron		chr6	84319000	84319501	0.645939	-0.403641		Distal
744	chr3	172844304	172844805	0.535097	-0.476758		Distal		chr20	41599656	41600157	0.452528	-0.403272	CHD6	Intron
745	chr12	81999017	81999518	0.437069	-0.476147		Distal		chr6	84284343	84284844	0.645939	-0.401611		Distal
746	chr6	88855494	88855995	0.540976	-0.476008	RNGTT	Intron		chr6	84284343	84284844	0.645939	-0.401611		Distal
747	chr12	21526881	21527382	0.576107	-0.475375	SPX	Promoter		chr20	41631808	41632309	0.452528	-0.401506		Distal
748	chr1	153431896	153432358	0.368903	-0.475194		Distal		chr4	156607000	156607501	0.440443	-0.401502		Distal
749	chr7	31554608	31555109	0.535573	-0.474929	ITPRID1	5'		chr4	156607000	156607501	0.440443	-0.401502		Distal
750	chr12	81112323	81112824	0.450426	-0.474671	MIR4699	Intron		chr4	156607000	156607501	0.467087	-0.401502		Distal
751	chr12	81112323	81112824	0.450426	-0.474671	MIR4699	Intron		chr4	156607000	156607501	0.467087	-0.401502		Distal
752	chrX	140712790	140713291	0.552909	-0.474524	LINC00632	Exon		chr20	11901010	11901511	0.653753	-0.398704	BTBD3	Intron
753	chr11	18158045	18158546	0.518138	-0.473471	MRGPRX4	Intron		chr20	11901010	11901511	0.745337	-0.398704	BTBD3	Intron
754	chr11	18158045	18158546	0.518138	-0.473471	MRGPRX4	Intron		chr7	88391187	88391283	0.472768	-0.398149		Distal
755	chr8	133067812	133068313	0.44682	-0.472914	PTCSC1	Intron		chr7	88391187	88391283	0.472768	-0.398149		Distal
756	chr1	209546332	209546833	0.239896	-0.470905	CAMK1G	Intron		chr3	194408827	194409314	0.574787	-0.395963	LRRC15	Intron
757	chr20	584636	584865	0.271531	-0.47002		Distal		chr19	54415290	54415390	0.422	-0.395128	MIR4752	Exon 1
758	chr13	85651435	85651936	0.455103	-0.468857		Distal		chr19	21128750	21129251	0.467018	-0.394977		Distal
759	chr8	49979845	49980346	0.453531	-0.467736	SNTG1	Intron		chr10	71331453	71331512	0.43002	-0.394668	SLC29A3	Intron
760	chr6	123575159	123575660	0.367877	-0.466443	TRDN	Intron		chr14	92923077	92923190	0.23	-0.394604	GOLGA5	5'
761	chr13	102878401	102878902	0.472004	-0.463954	METTL21EP	Promoter		chr14	92923077	92923190	0.486	-0.394604	GOLGA5	5'
762	chr13	102878401	102878902	0.472004	-0.463954	METTL21EP	Promoter		chr4	158008479	158008980	0.647054	-0.390029	FAM198B-AS1	Intron
763	chr13	102878401	102878902	0.397077	-0.463954	METTL21EP	Promoter		chr4	158008479	158008980	0.647054	-0.390029	FAM198B-AS1	Intron
764	chr8	29336877	29336977	0.204	-0.463833	DUSP4	3'		chr20	40962912	40963413	0.452528	-0.389875		Distal
765	chr12	21541823	21542324	0.576107	-0.463456	SPX	Intron		chr20	41496224	41496725	0.452528	-0.389309	CHD6	Intron
766	chr12	21502809	21503310	0.576107	-0.463163	GOLT1B	Promoter		chr20	40893565	40894066	0.452528	-0.389257		Distal
767	chr7	31734452	31734953	0.429764	-0.462935		Distal		chr20	41734388	41734889	0.452528	-0.388829		Distal
768	chr3	37451826	37452327	0.425601	-0.462167	ITGA9	Promoter		chr4	158061020	158062023	0.647054	-0.388743	FAM198B-AS1	Intron
769	chr7	83124574	83125075	0.348015	-0.461991	PCLO	Intron		chr4	158061020	158062023	0.647054	-0.388743	FAM198B-AS1	Intron
770	chr7	83124574	83125075	0.363109	-0.461991	PCLO	Intron		chr4	158061020	158062023	0.647054	-0.388743	FAM198B-AS1	Intron
771	chr7	83124574	83125075	0.399125	-0.461991	PCLO	Intron		chr4	158061020	158062023	0.647054	-0.388743	FAM198B-AS1	Intron
772	chr11	123892219	123892395	0.567331	-0.460655		Distal		chr20	41344441	41344942	0.452528	-0.388168	LPIN3	Intron
773	chr12	81680087	81680588	0.437069	-0.460078	PPFIA2	Intron		chr4	158025067	158025568	0.647054	-0.387932	FAM198B-AS1	Intron
774	chr12	81680087	81680588	0.316411	-0.460078	PPFIA2	Intron		chr4	158025067	158025568	0.647054	-0.387932	FAM198B-AS1	Intron
775	chr12	81680087	81680588	0.316411	-0.460078	PPFIA2	Intron		chr6	94129899	94130400	0.461251	-0.387613		Distal
776	chr1	170929721	170930222	0.258755	-0.459652	MROH9	Intron		chr6	94129899	94130400	0.461251	-0.387613		Distal
777	chr1	170929721	170930222	0.258755	-0.459652	MROH9	Intron		chr6	94129899	94130400	0.484301	-0.387613		Distal
778	chr7	54605734	54606125	0.259479	-0.458668		Distal		chr6	94129899	94130400	0.484301	-0.387613		Distal
779	chr7	54605734	54606125	0.259479	-0.458668		Distal		chr19	23311444	23311945	0.500856	-0.386709	IPO5P1	Intron
780	chr20	4704230	4704731	0.363653	-0.45714		Distal		chr20	41272021	41272522	0.452528	-0.385718	ZHX3	5'
781	chr2	192749531	192750032	0.455948	-0.456119	PCGEM1	Promoter		chr5	32711572	32711882	0.455827	-0.382933	NPR3	5'
782	chr2	192749531	192750032	0.455948	-0.456119	PCGEM1	Promoter		chr21	27025654	27026155	0.526461	-0.382884		Distal
783	chr7	83118977	83119478	0.363109	-0.456	PCLO	Intron		chr20	41200804	41201305	0.452528	-0.380831	MIR6871	3'
784	chr7	83118977	83119478	0.399125	-0.456	PCLO	Intron		chr20	41169617	41170118	0.452528	-0.380241	MIR6871	Promoter
785	chr7	31744235	31744736	0.429764	-0.455744		Distal		chr3	32859790	32860291	0.540886	-0.37828	TRIM71	Intron
786	chr2	197211747	197212248	0.401196	-0.45441	ANKRD44-AS1	Intron		chr11	125904174	125904247	0.61	-0.377485	DDX25	Promoter
787	chr13	94472066	94472567	0.340722	-0.45396	DCT	Intron		chr11	125904174	125904247	0.511	-0.377485	DDX25	Promoter
788	chr20	19253207	19253708	0.231725	-0.453145	SLC24A3-AS1	Intron		chr11	125904174	125904247	0.562	-0.377485	DDX25	Promoter
789	chr13	85700842	85701343	0.455103	-0.447787	SLITRK6	Intron		chr20	41276378	41276879	0.452528	-0.377135	ZHX3	Intron
790	chr9	12693187	12693384	0.532844	-0.444323	TYRP1	Exon 1		chr8	68863460	68863961	0.581629	-0.376688		Distal
791	chr9	12693187	12693384	0.532844	-0.444323	TYRP1	Exon 1		chr8	68863460	68863961	0.575106	-0.376688		Distal
792	chr6	154415465	154415966	0.462087	-0.443421	IPCEF1	Intron		chr8	68863460	68863961	0.575106	-0.376688		Distal
793	chr6	154415465	154415966	0.462087	-0.443421	IPCEF1	Intron		chr8	68863460	68863961	0.514955	-0.376688		Distal
794	chr12	82121260	82121761	0.437069	-0.442996		Distal		chr8	68863460	68863961	0.514955	-0.376688		Distal
795	chr8	49983678	49984179	0.453531	-0.442425	SNTG1	Intron		chr20	41568846	41569347	0.452528	-0.376052	CHD6	Intron
796	chr11	26510722	26511223	0.350164	-0.442275	MUC15	Intron		chr5	54518302	54518577	0.675685	-0.368677	SNX18	Promoter
797	chr8	113655704	113656205	0.403217	-0.441514		Distal		chr8	69244846	69245226	0.600217	-0.367607		Distal
798	chr7	123456400	123456901	0.321598	-0.441471	IQUB	Exon 1		chr8	69244846	69245226	0.576273	-0.367607		Distal
799	chr7	83024288	83024789	0.363109	-0.440122	PCLO	Intron		chr19	21109035	21109536	0.467018	-0.367024	ZNF714	Intron
800	chr7	83024288	83024789	0.399125	-0.440122	PCLO	Intron		chr19	21109035	21109536	0.467018	-0.367024	ZNF714	Intron
801	chr12	18882695	18883196	0.441827	-0.439681		Distal		chr6	84416182	84416683	0.645939	-0.366167		Distal
802	chr2	100824515	100824533	0.495301	-0.439007	NPAS2	Intron		chr6	84416182	84416683	0.645939	-0.366167		Distal
803	chr16	76329702	76330203	0.551037	-0.437929	CNTNAP4	Intron		chr8	144241812	144241962	0.572915	-0.366115	MIR7112	Intron
804	chr16	76329702	76330203	0.551037	-0.437929	CNTNAP4	Intron		chr20	40980378	40980879	0.452528	-0.365281		Distal
805	chr16	76329702	76330203	0.551037	-0.437929	CNTNAP4	Intron		chr20	41222941	41223442	0.452528	-0.364691	MIR6871	Intron
806	chr16	76329702	76330203	0.560385	-0.437929	CNTNAP4	Intron		chr20	41249932	41250433	0.452528	-0.363953	ZHX3	Intron
807	chr16	76329702	76330203	0.560385	-0.437929	CNTNAP4	Intron		chr20	11902150	11902651	0.653753	-0.36345	BTBD3	Intron
808	chr16	76329702	76330203	0.560385	-0.437929	CNTNAP4	Intron		chr20	11902150	11902651	0.745337	-0.36345	BTBD3	Intron
809	chr16	76329702	76330203	0.560385	-0.437929	CNTNAP4	Intron		chr12	111471180	111471681	0.475884	-0.363226	SH2B3	Exon 1
810	chr6	123580257	123580758	0.367877	-0.43791	TRDN	Intron		chr5	2756175	2756676	0.479176	-0.362499		Distal
811	chr12	91542076	91542577	0.472432	-0.436812		Distal		chr5	2756175	2756676	0.484847	-0.362499		Distal
812	chr16	76345011	76345512	0.551037	-0.434882	CNTNAP4	Intron		chr5	2756175	2756676	0.489516	-0.362499		Distal
813	chr16	76345011	76345512	0.551037	-0.434882	CNTNAP4	Intron		chr13	36879777	36880278	0.518425	-0.362123	SMAD9	5'
814	chr16	76345011	76345512	0.551037	-0.434882	CNTNAP4	Intron		chr20	40958610	40959111	0.452528	-0.360232		Distal
815	chr16	76345011	76345512	0.560385	-0.434882	CNTNAP4	Intron		chr1	99566469	99566970	0.479195	-0.360194	LINC01708	Intron
816	chr16	76345011	76345512	0.560385	-0.434882	CNTNAP4	Intron		chr1	1565681	1565827	0.612037	-0.358876	SSU72	Intron
817	chr16	76345011	76345512	0.560385	-0.434882	CNTNAP4	Intron		chr20	41658140	41658641	0.452528	-0.35877		Distal
818	chr16	76345011	76345512	0.560385	-0.434882	CNTNAP4	Intron		chr5	38556435	38556441	0.591945	-0.35542	LIFR-AS1	Promoter
819	chr16	76345011	76345512	0.459967	-0.434882	CNTNAP4	Intron		chr20	41178252	41178753	0.452528	-0.354752	MIR6871	3'
820	chrX	138711460	138711961	0.431655	-0.434851	FGF13-AS1	Promoter		chr7	49812438	49812939	0.536735	-0.354749	VWC2	Intron
821	chrX	138711460	138711961	0.431655	-0.434851	FGF13-AS1	Promoter		chr7	49812438	49812939	0.530823	-0.354749	VWC2	Intron
822	chr8	136261887	136262388	0.40202	-0.434121	LINC02055	Intron		chr4	158051240	158051741	0.647054	-0.354647	FAM198B-AS1	Intron
823	chr6	123745820	123746321	0.367877	-0.433939		Distal		chr4	158051240	158051741	0.647054	-0.354647	FAM198B-AS1	Intron
824	chr6	123745820	123746321	0.367877	-0.433939		Distal		chr1	33221042	33221543	0.666494	-0.353721		Distal
825	chr14	26917164	26917490	0.470202	-0.433591	MIR4307	Intron		chr1	33221042	33221543	0.701249	-0.353721		Distal
826	chr14	26917164	26917490	0.470202	-0.433591	MIR4307	Intron		chr20	41271495	41271996	0.452528	-0.352743	ZHX3	Exon 1
827	chr5	26942460	26943462	0.432705	-0.433431	CDH9	Intron		chr1	207798747	207799248	0.438029	-0.351343	MIR29C	Promoter
828	chr5	26942460	26943462	0.432705	-0.433431	CDH9	Intron		chr14	102245993	102246494	0.458706	-0.351286	MOK	5'
829	chr8	133061552	133062053	0.44682	-0.433253	PTCSC1	Intron		chr4	41883304	41883805	0.516727	-0.349686	LINC00682	Promoter
830	chrX	91095418	91095919	0.446239	-0.43225		Distal		chr12	25100576	25101077	0.664912	-0.346577	LOC645177	Exon 1
831	chrX	91095418	91095919	0.446239	-0.43225		Distal		chr12	25100576	25101077	0.664912	-0.346577	LOC645177	Exon 1
832	chr12	21505506	21506007	0.576107	-0.431887	GOLT1B	Intron		chr12	25100576	25101077	0.664912	-0.346577	LOC645177	Exon 1
833	chr12	21530315	21530816	0.576107	-0.429636	SPX	Intron		chr12	25100576	25101077	0.664912	-0.346577	LOC645177	Exon 1
834	chr19	58037785	58038286	0.499223	-0.427967	ZSCAN1	5'		chr20	40968661	40969162	0.452528	-0.346312		Distal
835	chr8	133051875	133052376	0.44682	-0.427245	PTCSC1	Promoter		chr19	58118420	58118520	0.734	-0.344567	ZSCAN18	Promoter
836	chr7	124972368	124972869	0.401465	-0.424289	POT1	Intron		chr20	41570967	41571468	0.452528	-0.344151	CHD6	Intron
837	chr2	168061290	168061791	0.486147	-0.423947	B3GALT1-AS1	Intron		chr20	41692685	41693186	0.452528	-0.342688		Distal
838	chr7	5649578	5649984	0.223249	-0.422537	RNF216-IT1	Exon 1		chr4	158033555	158034056	0.647054	-0.341236	FAM198B-AS1	Exon
839	chr7	83053982	83054483	0.363109	-0.421401	PCLO	Intron		chr4	158033555	158034056	0.647054	-0.341236	FAM198B-AS1	Exon
840	chr7	83053982	83054483	0.399125	-0.421401	PCLO	Intron		chr16	66639028	66639133	0.480615	-0.340508	CMTM3	Intron
841	chrX	91753031	91753532	0.446239	-0.420439		Distal		chr16	66639028	66639133	0.480615	-0.340508	CMTM3	Intron
842	chr7	124918664	124919165	0.401465	-0.41949	POT1-AS1	Intron		chr20	41467655	41468156	0.452528	-0.338297	EMILIN3	Intron
843	chr8	136279233	136279734	0.40202	-0.419454	LINC02055	Intron		chr1	99534469	99534970	0.479195	-0.338174	LINC01708	Intron
844	chr1	158807154	158807655	0.479708	-0.418923		Distal		chr20	40879758	40880761	0.452528	-0.338133		Distal
845	chr7	54607558	54607734	0.259479	-0.41721		Distal		chr20	40879758	40880761	0.452528	-0.338133		Distal
846	chr7	54607558	54607734	0.259479	-0.41721		Distal		chr3	128720682	128721183	0.561922	-0.337857		Distal
847	chr5	157761846	157762347	0.617681	-0.412904		Distal		chr3	128720682	128721183	0.55149	-0.337857		Distal
848	chr20	1520745	1521246	0.480568	-0.412463	SIRPB2	Intron		chr3	128720682	128721183	0.55149	-0.337857		Distal
849	chr6	41006089	41006590	0.520689	-0.411018		Distal		chr3	128720682	128721183	0.596499	-0.337857		Distal
850	chr5	161306324	161306825	0.4858	-0.409212	GABRA6	Intron		chr3	128720682	128721183	0.589662	-0.337857		Distal
851	chr2	202671559	202671749	0.535386	-0.407316	FAM117B	Intron		chr3	128720682	128721183	0.601172	-0.337857		Distal
852	chr5	133343509	133343609	0.346909	-0.406555	MIR1289-2	Intron		chr4	158061020	158062023	0.647054	-0.33721	FAM198B-AS1	Intron
853	chr3	44346559	44347060	0.331892	-0.404841	TCAIM	Intron		chr4	158061020	158062023	0.647054	-0.33721	FAM198B-AS1	Intron
854	chr12	10331630	10332081	0.63049	-0.404209		Distal		chr4	158061020	158062023	0.647054	-0.33721	FAM198B-AS1	Intron
855	chr12	91555782	91556283	0.472432	-0.404119		Distal		chr4	158061020	158062023	0.647054	-0.33721	FAM198B-AS1	Intron
856	chr6	47637032	47637533	0.337233	-0.403583		Distal		chr1	6268778	6268837	0.47732	-0.334593	GPR153	Intron
857	chr8	133070023	133070524	0.44682	-0.402239	PTCSC1	Intron		chr1	6268778	6268837	0.47732	-0.334593	GPR153	Intron
858	chr1	6785004	6785304	0.416992	-0.401974	CAMTA1	Promoter		chr13	112759120	112759621	0.615816	-0.333311	ATP11A-AS1	Intron
859	chr13	102897714	102898215	0.472004	-0.401843		Distal		chr20	41063337	41063838	0.452528	-0.331831	TOP1	Intron
860	chr13	102897714	102898215	0.472004	-0.401843		Distal		chr20	40777047	40777548	0.452528	-0.329843		Distal
861	chr13	102897714	102898215	0.397077	-0.401843		Distal		chr9	69197541	69198042	0.41815	-0.328163	BANCR	Intron
862	chr8	133069317	133069818	0.44682	-0.398936	PTCSC1	Intron		chr4	4865715	4866216	0.686208	-0.327997		Distal
863	chr14	70316847	70317234	0.381467	-0.398854	COX16	Intron		chr13	28495010	28495511	0.450775	-0.326437	FLT1	Promoter
864	chr3	44355591	44356092	0.331892	-0.392839	TCAIM	Intron		chr4	90757551	90757940	0.370303	-0.325538	CCSER1	Intron
865	chr5	157803437	157803938	0.617681	-0.392493	CLINT1	Exon		chr20	41688219	41688720	0.452528	-0.325028		Distal
866	chr2	197217422	197217923	0.401196	-0.392325	ANKRD44-AS1	Intron		chr1	108532678	108533179	0.489987	-0.32472		Distal
867	chr8	133038737	133039238	0.44682	-0.391976	MIR7848	Exon		chr13	36908009	36908510	0.518425	-0.324519	SMAD9	Intron
868	chr12	82098658	82099159	0.437069	-0.3903		Distal		chr1	101004058	101004531	0.503726	-0.323855	LOC102606465	Intron
869	chr13	102847483	102847984	0.472004	-0.389281	ERCC5	Promoter		chr8	23567285	23567786	0.536249	-0.323191	SLC25A37	Exon
870	chr13	102847483	102847984	0.472004	-0.389281	ERCC5	Promoter		chr20	41358597	41359098	0.452528	-0.323113	EMILIN3	3'
871	chr12	67475649	67476150	0.480514	-0.38921	LINC02408	Intron		chr6	105550778	105551279	0.38638	-0.320494	PREP	Intron
872	chr15	84707482	84707983	0.444775	-0.388638	SEC11A	Intron		chr20	41570418	41570919	0.452528	-0.317372	CHD6	Intron
873	chr15	84707482	84707983	0.444775	-0.388638	SEC11A	Intron		chr20	41098555	41099056	0.452528	-0.315314	PLCG1	Exon
874	chr6	159418995	159419496	0.376423	-0.387571		Distal		chr10	124909639	124909916	0.55914	-0.3118		Distal
875	chr6	159418995	159419496	0.376423	-0.387571		Distal		chr3	194409568	194409766	0.574787	-0.311563	LRRC15	Intron
876	chr12	67472495	67472996	0.480514	-0.386759	LINC02408	Intron		chr20	41234561	41235062	0.452528	-0.309644	MIR6871	Intron
877	chr2	197185589	197186090	0.401196	-0.386167	ANKRD44-AS1	Intron		chr13	93882006	93882507	0.432614	-0.309501	GPC6-AS2	Intron
878	chr9	107456221	107456722	0.57247	-0.38332	LINC01509	Intron		chr13	93882006	93882507	0.432614	-0.309501	GPC6-AS2	Intron
879	chr2	168087368	168087869	0.486147	-0.381585	B3GALT1-AS1	Intron		chr13	93882006	93882507	0.432614	-0.309501	GPC6-AS2	Intron
880	chr11	5602715	5603114	0.592433	-0.381221	TRIM6-TRIM34	Intron		chr13	93882006	93882507	0.432614	-0.309501	GPC6-AS2	Intron
881	chr7	124959619	124960120	0.401465	-0.381124	POT1	Intron		chr13	93882006	93882507	0.432614	-0.309501	GPC6-AS2	Intron
882	chr13	64256620	64257121	0.541931	-0.380013		Distal		chr13	93882006	93882507	0.432614	-0.309501	GPC6-AS2	Intron
883	chr14	20711275	20711776	0.613491	-0.378956		Distal		chr4	158011273	158011774	0.647054	-0.302634	FAM198B-AS1	Intron
884	chr8	133062060	133062561	0.44682	-0.375921	PTCSC1	Intron		chr4	158011273	158011774	0.647054	-0.302634	FAM198B-AS1	Intron
885	chrX	75247352	75247853	0.457333	-0.375893	ABCB7	Intron		chr20	41691402	41691903	0.452528	-0.301657		Distal
886	chr7	83036933	83037434	0.363109	-0.374061	PCLO	Intron		chr20	41177553	41178054	0.452528	-0.301593	MIR6871	3'
887	chr7	83036933	83037434	0.399125	-0.374061	PCLO	Intron		chr6	137813335	137813771	0.603949	-0.301419		Distal
888	chr7	83125455	83125956	0.348015	-0.373604	PCLO	Intron		chr12	25099607	25099982	0.664912	-0.29663	LOC645177	Intron
889	chr7	83125455	83125956	0.363109	-0.373604	PCLO	Intron		chr12	25099607	25099982	0.664912	-0.29663	LOC645177	Intron
890	chr7	83125455	83125956	0.399125	-0.373604	PCLO	Intron		chr12	25099607	25099982	0.664912	-0.29663	LOC645177	Intron
891	chr8	133055143	133055644	0.44682	-0.37287	PTCSC1	Promoter		chr12	25099607	25099982	0.664912	-0.29663	LOC645177	Intron
892	chr8	42557723	42558224	0.500001	-0.372421		Distal		chr5	16179900	16180004	0.5478	-0.295595	LOC401176	Promoter
893	chr1	153123409	153123910	0.396095	-0.372213		Distal		chr8	48556331	48556478	0.423	-0.293722	LOC101929268	Exon 1
894	chr8	133052824	133053325	0.44682	-0.370788	PTCSC1	Promoter		chr8	48556331	48556478	0.329	-0.293722	LOC101929268	Exon 1
895	chr13	94477292	94477793	0.340722	-0.36884	DCT	Promoter		chr13	36914883	36915384	0.518425	-0.292122	SMAD9	Intron
896	chr13	85716199	85716700	0.455103	-0.365882	SLITRK6	Intron		chr19	37994595	37995096	0.456191	-0.289128	SIPA1L3	Intron
897	chr5	26893916	26894417	0.432705	-0.364582	CDH9	Intron		chr20	41095283	41095784	0.452528	-0.288267	PLCG1	Intron
898	chr2	168576709	168576834	0.308597	-0.363102	MIR4774	Intron		chr4	156606412	156606913	0.440443	-0.28675		Distal
899	chr2	168576709	168576834	0.308597	-0.363102	MIR4774	Intron		chr4	156606412	156606913	0.440443	-0.28675		Distal
900	chr12	82099209	82099710	0.437069	-0.36299		Distal		chr4	156606412	156606913	0.467087	-0.28675		Distal
901	chr8	133036893	133037394	0.44682	-0.362534	MIR7848	3'		chr4	156606412	156606913	0.467087	-0.28675		Distal
902	chr2	197184945	197185446	0.401196	-0.361342	ANKRD44-AS1	Intron		chr19	23321327	23321828	0.500856	-0.285282	IPO5P1	Intron
903	chr9	131317105	131317496	0.289875	-0.36124	PLPP7	Intron		chr20	41222241	41222742	0.452528	-0.281604	MIR6871	Intron
904	chr13	85708891	85709392	0.455103	-0.36098	SLITRK6	Intron		chr20	41510802	41511303	0.452528	-0.281568	CHD6	Intron
905	chr12	82140847	82141348	0.437069	-0.359826		Distal		chr20	41474771	41475272	0.452528	-0.281373	EMILIN3	Intron
906	chr12	82089663	82090164	0.437069	-0.358972		Distal		chr20	41166931	41167432	0.452528	-0.280066	MIR6871	Promoter
907	chr1	198498126	198498627	0.406045	-0.35693	NEK7	Intron		chr4	156614878	156615379	0.440443	-0.276627		Distal
908	chr1	198498126	198498627	0.406045	-0.35693	NEK7	Intron		chr4	156614878	156615379	0.440443	-0.276627		Distal
909	chr2	7026566	7027067	0.541457	-0.355987	LOC101929452	Intron		chr4	156614878	156615379	0.467087	-0.276627		Distal
910	chr12	21526051	21526552	0.576107	-0.355961	SPX	Promoter		chr4	156614878	156615379	0.467087	-0.276627		Distal
911	chr12	21526051	21526552	0.454665	-0.355961	SPX	Promoter		chr4	158015081	158015582	0.647054	-0.275559	FAM198B-AS1	Intron
912	chr2	7018277	7018667	0.541457	-0.355665	LOC101929452	Intron		chr4	158015081	158015582	0.647054	-0.275559	FAM198B-AS1	Intron
913	chr1	170929042	170929543	0.258755	-0.354327	MROH9	Intron		chr20	41362214	41362715	0.452528	-0.274184	EMILIN3	Exon
914	chr1	170929042	170929543	0.258755	-0.354327	MROH9	Intron		chr19	21129321	21129822	0.467018	-0.271215		Distal
915	chr7	83153371	83153872	0.348015	-0.353571	PCLO	Intron		chr6	105560447	105560948	0.38638	-0.270225	PREP	Intron
916	chr7	83153371	83153872	0.363109	-0.353571	PCLO	Intron		chr20	40868811	40869312	0.452528	-0.268822		Distal
917	chr7	83153371	83153872	0.399125	-0.353571	PCLO	Intron		chr4	4865030	4865531	0.812323	-0.268586		Distal
918	chr6	166478210	166478212	0.501	-0.352123	RPS6KA2-IT1	Intron		chr4	4865030	4865531	0.686208	-0.268586		Distal
919	chr11	26510117	26510618	0.350164	-0.351518	MUC15	Intron		chr19	37294220	37294721	0.458559	-0.266733	LOC284412	Intron
920	chrX	91746816	91747317	0.446239	-0.351158		Distal		chr19	37294220	37294721	0.458559	-0.266733	LOC284412	Intron
921	chr1	198492790	198493291	0.406045	-0.350592	NEK7	Intron		chr6	5998231	5998614	0.29559	-0.266343	NRN1	3'
922	chr5	157764563	157765064	0.617681	-0.349003		Distal		chr8	31497067	31497500	0.654371	-0.265515	NRG1	Exon 1
923	chr15	84706715	84707216	0.444775	-0.348984	SEC11A	Intron		chr8	31497067	31497500	0.591848	-0.265515	NRG1	Exon 1
924	chr15	84706715	84707216	0.444775	-0.348984	SEC11A	Intron		chr15	83854287	83854788	0.404269	-0.265208	ADAMTSL3	Intron
925	chr3	44347404	44347905	0.331892	-0.348967	TCAIM	Intron		chr1	108520283	108520784	0.489987	-0.261173		Distal
926	chr13	94477931	94478432	0.340722	-0.348564	DCT	Promoter		chr20	41112369	41112870	0.452528	-0.259022	PLCG1	Exon 1
927	chr14	26934067	26934568	0.470202	-0.347673	MIR4307	Exon		chr14	60944141	60944642	0.581345	-0.258323	SLC38A6	Intron
928	chr14	26934067	26934568	0.470202	-0.347673	MIR4307	Exon		chr9	21974232	21974676	0.535782	-0.256867	CDKN2A-DT	3'
929	chr20	3391365	3391866	0.523708	-0.347462	C20orf194	Intron		chr9	21974232	21974676	0.478968	-0.256867	CDKN2A-DT	3'
930	chr12	81811005	81811506	0.437069	-0.347043		Distal		chr9	94182070	94182571	0.635875	-0.255257	MIRLET7D	Exon
931	chr12	81811005	81811506	0.316411	-0.347043		Distal		chr1	207692509	207693010	0.438029	-0.253421	CR1L	Intron
932	chr12	81811005	81811506	0.316411	-0.347043		Distal		chr5	175872974	175873074	0.384	-0.253099	CPLX2	5'
933	chrX	91137833	91138334	0.446239	-0.342632		Distal		chr1	207802109	207802610	0.438029	-0.245391	MIR29B2	Promoter
934	chrX	91137833	91138334	0.446239	-0.342632		Distal		chr13	36884639	36885140	0.518425	-0.244802	SMAD9	Intron
935	chr20	19254854	19255355	0.231725	-0.341619	SLC24A3-AS1	Intron		chr6	84269995	84270496	0.645939	-0.242339		Distal
936	chr13	102908118	102908619	0.472004	-0.341323		Distal		chr6	84269995	84270496	0.645939	-0.242339		Distal
937	chr13	102908118	102908619	0.472004	-0.341323		Distal		chr6	10398509	10398649	0.609833	-0.238604	TFAP2A-AS2	3'
938	chr13	102908118	102908619	0.397077	-0.341323		Distal		chr1	150282408	150282508	0.433	-0.235306	CIART	Promoter
939	chr13	102933107	102933608	0.472004	-0.340916		Distal		chr20	3063201	3063275	0.24452	-0.231003		Distal
940	chr13	102933107	102933608	0.472004	-0.340916		Distal		chr20	41091861	41092362	0.452528	-0.230778	PLCG1	Intron
941	chr13	102933107	102933608	0.397077	-0.340916		Distal		chr4	134027869	134028370	0.494633	-0.221246	PABPC4L	Exon
942	chr13	102913878	102914379	0.472004	-0.340528		Distal		chr9	94181651	94181847	0.635875	-0.220148	MIRLET7D	Promoter
943	chr13	102913878	102914379	0.472004	-0.340528		Distal		chr4	779344	779845	0.634889	-0.219684	LOC100129917	Promoter
944	chr13	102913878	102914379	0.397077	-0.340528		Distal		chr4	779344	779845	0.643721	-0.219684	LOC100129917	Promoter
945	chr12	81668397	81668898	0.437069	-0.339847	PPFIA2	Intron		chr3	120450886	120451024	0.294	-0.217572	FSTL1	Promoter
946	chr12	81668397	81668898	0.316411	-0.339847	PPFIA2	Intron		chr3	120450886	120451024	0.374	-0.217572	FSTL1	Promoter
947	chr12	81668397	81668898	0.316411	-0.339847	PPFIA2	Intron		chr2	241495582	241495783	0.488208	-0.217416	STK25	3'
948	chr5	157814576	157815077	0.617681	-0.339525	CLINT1	Intron		chr2	241495582	241495783	0.488208	-0.217416	STK25	3'
949	chr20	43442397	43442898	0.309266	-0.339469		Distal		chr10	71331517	71332018	0.43002	-0.216558	SLC29A3	Intron
950	chr8	30667450	30667668	0.413857	-0.338581		Distal		chr19	23324443	23324944	0.500856	-0.214064	IPO5P1	Exon 1
951	chr13	85650744	85651245	0.455103	-0.338504		Distal		chr11	118401802	118401845	0.54771	-0.213598	KMT2A	Promoter
952	chr19	15160732	15161233	0.441835	-0.336689	MIR6795	Exon		chr19	52900283	52900784	0.444053	-0.211223	ZNF320	Promoter
953	chr2	7027393	7027894	0.541457	-0.332626	LOC101929452	Intron		chr19	49340353	49340545	0.669897	-0.210343	CD37	3'
954	chr1	916466	916553	0.529529	-0.331133		Distal		chr1	99599632	99600133	0.479195	-0.205881	LINC01708	Promoter
955	chr1	916466	916553	0.529529	-0.331133		Distal		chr4	166850720	166851221	0.496471	-0.205448	SPOCK3	Intron
956	chr13	64256042	64256543	0.541931	-0.33068		Distal		chr10	43250389	43250589	0.542191	-0.203386	RASGEF1A	Intron
957	chr8	136295574	136296075	0.40202	-0.328478	LINC02055	Intron		chr7	92459226	92459727	0.778162	-0.201507	TMBIM7P	3'
958	chr1	198498795	198499296	0.406045	-0.326775	NEK7	Intron		chr7	92459226	92459727	0.778162	-0.201507	TMBIM7P	3'
959	chr1	198498795	198499296	0.406045	-0.326775	NEK7	Intron		chr11	118406753	118407254	0.694671	-0.198133	KMT2A	3'
960	chr11	89442748	89443249	0.498345	-0.326684	NOX4	Intron		chr10	102901359	102901860	0.63601	-0.195758	CNNM2	3'
961	chr20	1567188	1567689	0.292046	-0.326515	SIRPD	Intron		chr1	207711778	207712279	0.438029	-0.191253	CD46	Intron
962	chr5	157819680	157820181	0.617681	-0.325095	CLINT1	Intron		chr20	41425127	41425628	0.452528	-0.189098	EMILIN3	Exon
963	chr13	102873598	102874099	0.472004	-0.324496	METTL21EP	Intron		chr20	41617553	41618054	0.452528	-0.188301	CHD6	Promoter
964	chr13	102873598	102874099	0.472004	-0.324496	METTL21EP	Intron		chr18	4453797	4453969	0.490352	-0.187794	DLGAP1	Promoter
965	chr13	102873598	102874099	0.397077	-0.324496	METTL21EP	Intron		chr18	4453797	4453969	0.490352	-0.187794	DLGAP1	Promoter
966	chr13	94483924	94484425	0.340722	-0.31973		Distal		chr20	41361574	41362075	0.452528	-0.180455	EMILIN3	Exon
967	chr10	78634851	78635352	0.342451	-0.317967	LINC00595	Intron		chr17	75368367	75368868	0.467438	-0.180274	GRB2	Intron
968	chr10	78634851	78635352	0.342451	-0.317967	LINC00595	Intron		chr17	75368367	75368868	0.425819	-0.180274	GRB2	Intron
969	chr12	18888018	18888519	0.441827	-0.315734		Distal		chr1	1567049	1567550	0.597181	-0.179941	SSU72	Intron
970	chr3	11060718	11061051	0.51473	-0.314282	SLC6A1-AS1	Exon 1		chr16	31227282	31227487	0.380843	-0.178695	PYDC1	3'
971	chr8	133065073	133065574	0.44682	-0.309911	PTCSC1	Intron		chr19	18541295	18541796	0.529545	-0.177874	FKBP8	Promoter
972	chr5	157817003	157817504	0.617681	-0.308015	CLINT1	Exon		chr19	18541295	18541796	0.529032	-0.177874	FKBP8	Promoter
973	chr9	112546566	112546667	0.293469	-0.307865	C9orf147	Intron		chr5	32711426	32711496	0.455827	-0.177376	NPR3	5'
974	chr10	124669929	124670125	0.475973	-0.307299	FAM53B-AS1	Intron		chr19	21130096	21130597	0.467018	-0.171585		Distal
975	chr10	124669929	124670125	0.475973	-0.307299	FAM53B-AS1	Intron		chr19	36032667	36032732	0.886	-0.170981	CLIP3	Promoter
976	chr6	123841327	123841828	0.367877	-0.306629	NKAIN2	Intron		chr9	73022311	73022812	0.47711	-0.168251	ALDH1A1	Intron
977	chr6	123841327	123841828	0.367877	-0.306629	NKAIN2	Intron		chr3	128217729	128218731	0.445236	-0.167478	RUVBL1	Intron
978	chr6	123841327	123841828	0.314352	-0.306629	NKAIN2	Intron		chr3	128217729	128218731	0.445236	-0.167478	RUVBL1	Intron
979	chr6	123841327	123841828	0.314352	-0.306629	NKAIN2	Intron		chr12	106980962	106981463	0.406938	-0.163648	MTERF2	Intron
980	chr1	165912837	165912978	0.481802	-0.306383		Distal		chr20	59829343	59829844	0.54812	-0.162858	SYCP2	Intron
981	chr16	76329198	76329699	0.551037	-0.306115	CNTNAP4	Intron		chr20	59829343	59829844	0.465201	-0.162858	SYCP2	Intron
982	chr16	76329198	76329699	0.551037	-0.306115	CNTNAP4	Intron		chr13	36890421	36890922	0.518425	-0.162446	SMAD9	Intron
983	chr16	76329198	76329699	0.551037	-0.306115	CNTNAP4	Intron		chr1	33220028	33220329	0.666494	-0.159283		Distal
984	chr16	76329198	76329699	0.560385	-0.306115	CNTNAP4	Intron		chr1	33220028	33220329	0.701249	-0.159283		Distal
985	chr16	76329198	76329699	0.560385	-0.306115	CNTNAP4	Intron		chr13	36916132	36916633	0.518425	-0.157612	SMAD9	Intron
986	chr16	76329198	76329699	0.560385	-0.306115	CNTNAP4	Intron		chr20	40945897	40946398	0.452528	-0.156336		Distal
987	chr16	76329198	76329699	0.560385	-0.306115	CNTNAP4	Intron		chr1	207707311	207707812	0.438029	-0.155845	CD46	Intron
988	chr8	133040956	133041457	0.44682	-0.30577	MIR7848	Intron		chr20	41328917	41329418	0.452528	-0.155471		Distal
989	chr8	133043801	133044302	0.44682	-0.304629	MIR7848	Promoter		chr17	43341541	43342544	0.567391	-0.153733	CCDC200	Intron
990	chr7	148299278	148299779	0.510072	-0.304515	C7orf33	Intron		chr17	43341541	43342544	0.567391	-0.153733	CCDC200	Intron
991	chr2	168568792	168569293	0.308597	-0.303612	MIR4774	Intron		chr19	12266251	12266752	0.467351	-0.153668	ZNF44	Intron
992	chr2	168568792	168569293	0.308597	-0.303612	MIR4774	Intron		chr19	12266251	12266752	0.467351	-0.153668	ZNF44	Intron
993	chr3	158785540	158785634	0.542802	-0.302192	RARRES1	Intron		chr1	207710530	207711031	0.438029	-0.153402	CD46	Exon
994	chr3	158785540	158785634	0.542802	-0.302192	RARRES1	Intron		chr4	157997304	157997805	0.647054	-0.153295	FAM198B-AS1	Intron
995	chr3	158785540	158785634	0.542802	-0.302192	RARRES1	Intron		chr4	157997304	157997805	0.647054	-0.153295	FAM198B-AS1	Intron
996	chr11	9689141	9689642	0.330089	-0.299275	SWAP70	Intron		chr4	157997304	157997805	0.586428	-0.153295	FAM198B-AS1	Intron
997	chr13	94476495	94476996	0.340722	-0.29855	DCT	Promoter		chr4	157997304	157997805	0.662522	-0.153295	FAM198B-AS1	Intron
998	chr11	5809083	5809475	0.38922	-0.297949	OR52N2	Intron		chr4	157997304	157997805	0.57824	-0.153295	FAM198B-AS1	Intron
999	chr21	31656268	31656768	0.437947	-0.297865	SOD1	Promoter		chr4	157997304	157997805	0.57824	-0.153295	FAM198B-AS1	Intron
1000	chr21	31656268	31656768	0.48697	-0.297865	SOD1	Promoter		chr4	157997304	157997805	0.583971	-0.153295	FAM198B-AS1	Intron
1001	chr2	234963856	234964357	0.471424	-0.297317	SH3BP4	Intron		chr4	157997304	157997805	0.583971	-0.153295	FAM198B-AS1	Intron
1002	chr20	37846233	37846734	0.257943	-0.296737	VSTM2L	Intron		chr4	157997304	157997805	0.592687	-0.153295	FAM198B-AS1	Intron
1003	chr2	168064516	168065017	0.486147	-0.294989	B3GALT1-AS1	Intron		chr20	41022301	41022802	0.452528	-0.149924		Distal
1004	chr1	198496497	198496998	0.406045	-0.294365	NEK7	Intron		chr17	43341541	43342544	0.567391	-0.14618	CCDC200	Intron
1005	chr20	43926564	43926642	0.439452	-0.293753	TOX2	Intron		chr17	43341541	43342544	0.567391	-0.14618	CCDC200	Intron
1006	chr20	43926564	43926642	0.439452	-0.293753	TOX2	Intron		chr20	41212985	41213486	0.452528	-0.145696	MIR6871	Intron
1007	chr20	43926564	43926642	0.439452	-0.293753	TOX2	Intron		chr20	41125762	41126263	0.452528	-0.141014	PLCG1	Intron
1008	chr8	133573870	133573926	0.276951	-0.291969	ST3GAL1	Promoter		chr20	41094541	41095042	0.452528	-0.139982	PLCG1	Intron
1009	chr5	157802673	157803174	0.617681	-0.290848	CLINT1	Intron		chr13	36918169	36918670	0.518425	-0.139102	SMAD9	Promoter
1010	chr13	102915953	102916454	0.472004	-0.289417		Distal		chr17	43337639	43338140	0.557695	-0.13831		Distal
1011	chr13	102915953	102916454	0.472004	-0.289417		Distal		chr17	43337639	43338140	0.519753	-0.13831		Distal
1012	chr13	102915953	102916454	0.397077	-0.289417		Distal		chr17	43337639	43338140	0.624696	-0.13831		Distal
1013	chr2	6772180	6772681	0.396931	-0.286383	LINC00487	Promoter		chr17	74864816	74865111	0.455656	-0.138117	GRIN2C	3'
1014	chr2	6772180	6772681	0.396931	-0.286383	LINC00487	Promoter		chr20	41618290	41618791	0.452528	-0.137606	CHD6	Promoter
1015	chr5	157768295	157768796	0.617681	-0.285032		Distal		chr20	41617015	41617516	0.452528	-0.127295	CHD6	Promoter
1016	chr20	43925141	43925642	0.439452	-0.283668	TOX2	Intron		chr14	60980877	60981378	0.473911	-0.122661	SLC38A6	Promoter
1017	chr20	43925141	43925642	0.439452	-0.283668	TOX2	Intron		chr13	112727382	112727582	0.543181	-0.122239	ATP11A-AS1	Intron
1018	chr20	43925141	43925642	0.439452	-0.283668	TOX2	Intron		chr19	37989657	37990158	0.456191	-0.120331	SIPA1L3	Intron
1019	chr5	54320178	54320679	0.347187	-0.283649	LINC01033	Intron		chr13	36881520	36882021	0.518425	-0.118305	SMAD9	Intron
1020	chr5	54320178	54320679	0.347187	-0.283649	LINC01033	Intron		chr11	32466492	32466993	0.525824	-0.108687		Distal
1021	chr11	43941994	43941997	0.269793	-0.271121	C11orf96	Promoter		chr20	41050576	41051077	0.452528	-0.108231	TOP1	Intron
1022	chr6	154411535	154412036	0.462087	-0.268221	IPCEF1	Intron		chr11	104033072	104033573	0.459801	-0.10781	DDI1	Intron
1023	chr6	154411535	154412036	0.462087	-0.268221	IPCEF1	Intron		chr11	104033072	104033573	0.459801	-0.10781	DDI1	Intron
1024	chr21	42209922	42210423	0.302029	-0.265085	ABCG1	Intron		chr6	105390694	105391195	0.603923	-0.105864	PREP	Intron
1025	chr1	153388995	153389025	0.376985	-0.263224	S100A8	Promoter		chr6	5999141	5999208	0.29559	-0.102961	NRN1	Exon
1026	chr8	11856860	11857361	0.468741	-0.261616	NEIL2	Intron		chr20	41810276	41810777	0.452528	-0.101138		Distal
1027	chr8	11856860	11857361	0.436012	-0.261616	NEIL2	Intron		chr20	41337772	41338273	0.452528	-0.0989	LPIN3	Promoter
1028	chr10	86959811	86960194	0.423241	-0.258726	SNCG	Promoter		chr3	128718283	128718414	0.607251	-0.098272		Distal
1029	chr10	86959811	86960194	0.423241	-0.258726	SNCG	Promoter		chr20	41274583	41275084	0.452528	-0.097679	ZHX3	Intron
1030	chr10	86959811	86960194	0.423241	-0.258726	SNCG	Promoter		chr20	41654264	41654765	0.452528	-0.0962935		Distal
1031	chr10	86959811	86960194	0.423241	-0.258726	SNCG	Promoter		chr11	504688	505189	0.562499	-0.086009	ANO9	5'
1032	chr13	85694067	85694568	0.455103	-0.257522	SLITRK6	Exon		chr6	84428219	84428720	0.527163	-0.0858916	LINC01611	Intron
1033	chr1	205907703	205908204	0.318831	-0.255056		Distal		chr1	904654	905004	0.622276	-0.0858848	LINC02593	Exon 1
1034	chr1	205907703	205908204	0.318831	-0.255056		Distal		chr1	904654	905004	0.622276	-0.0858848	LINC02593	Exon 1
1035	chr2	7023505	7024006	0.541457	-0.253751	LOC101929452	Intron		chr1	904654	905004	0.622276	-0.0858848	LINC02593	Exon 1
1036	chr8	133042538	133043039	0.44682	-0.253196	MIR7848	Intron		chr20	41275800	41276301	0.452528	-0.0856419	ZHX3	Intron
1037	chr2	7027929	7028430	0.541457	-0.248876	LOC101929452	Intron		chr20	41172424	41172925	0.452528	-0.0822434	MIR6871	3'
1038	chr16	71462338	71462511	0.423137	-0.24887	TLE7	5'		chr19	37991157	37991658	0.456191	-0.0809568	SIPA1L3	Intron
1039	chr5	150020221	150020416	0.33408	-0.248752	TIGD6	Intron		chr12	95941991	95942492	0.620298	-0.076711	CCDC38	Promoter
1040	chr13	85705293	85705794	0.455103	-0.246659	SLITRK6	Intron		chr12	95941991	95942492	0.5831	-0.076711	CCDC38	Promoter
1041	chr7	83153877	83154378	0.348015	-0.246288	PCLO	Intron		chr12	95941991	95942492	0.5831	-0.076711	CCDC38	Promoter
1042	chr7	83153877	83154378	0.363109	-0.246288	PCLO	Intron		chr12	95941991	95942492	0.553713	-0.076711	CCDC38	Promoter
1043	chr7	83153877	83154378	0.399125	-0.246288	PCLO	Intron		chr12	95941991	95942492	0.582786	-0.076711	CCDC38	Promoter
1044	chr13	102965792	102966293	0.472004	-0.244691		Distal		chr12	95941991	95942492	0.582786	-0.076711	CCDC38	Promoter
1045	chr8	11838608	11839109	0.53654	-0.240887	NEIL2	3'		chr12	95941991	95942492	0.592495	-0.076711	CCDC38	Promoter
1046	chr5	26942460	26943462	0.432705	-0.240854	CDH9	Intron		chr20	41248520	41249021	0.452528	-0.0758808	ZHX3	Intron
1047	chr5	26942460	26943462	0.432705	-0.240854	CDH9	Intron		chr13	36917278	36917779	0.518425	-0.0756424	SMAD9	Promoter
1048	chr13	102845390	102845390	0.472004	-0.240535	ERCC5	Promoter		chr2	74743070	74743316	0.543701	-0.0750167		Distal
1049	chr13	102845390	102845390	0.472004	-0.240535	ERCC5	Promoter		chr19	37988597	37989098	0.456191	-0.0669277	SIPA1L3	Intron
1050	chr20	4703671	4704172	0.363653	-0.238354		Distal		chr20	41011415	41011916	0.452528	-0.0655861		Distal
1051	chr9	123637786	123638287	0.3862	-0.238209	MIR7150	Intron		chr11	118410303	118410804	0.694671	-0.0645289	KMT2A	Intron
1052	chr7	124919769	124920270	0.401465	-0.236455	POT1-AS1	Intron		chr13	36913136	36913637	0.518425	-0.0571233	SMAD9	Intron
1053	chrX	91434511	91435012	0.446239	-0.236414	PABPC5-AS1	Promoter		chr1	207810848	207811349	0.438029	-0.052559	MIR29B2	Exon
1054	chrX	91434511	91435012	0.446239	-0.236414	PABPC5-AS1	Promoter		chr14	60981956	60982180	0.473911	-0.0524486	TRMT5	Promoter
1055	chr13	102877223	102877724	0.472004	-0.235737	METTL21EP	Promoter		chr1	33218636	33219137	0.63174	-0.0356312		Distal
1056	chr13	102877223	102877724	0.472004	-0.235737	METTL21EP	Promoter		chr1	33218636	33219137	0.666494	-0.0356312		Distal
1057	chr13	102877223	102877724	0.397077	-0.235737	METTL21EP	Promoter		chr1	33218636	33219137	0.481947	-0.0356312		Distal
1058	chr2	218146273	218146774	0.527425	-0.235382		Distal		chr3	96711769	96712270	0.575611	-0.034666		Distal
1059	chr5	157834977	157835478	0.617681	-0.234761	CLINT1	Intron		chr20	41111426	41111927	0.452528	-0.0309351	PLCG1	Intron
1060	chr5	157822299	157822800	0.617681	-0.233176	CLINT1	Intron		chr11	637068	637268	0.500098	-0.0283932		Distal
1061	chr13	102944759	102945260	0.472004	-0.232858		Distal		chr19	12832570	12832659	0.588218	-0.0270951	MAST1	Promoter
1062	chr13	102944759	102945260	0.472004	-0.232858		Distal		chr17	43334103	43334604	0.624696	-0.0267268		Distal
1063	chr13	102944759	102945260	0.397077	-0.232858		Distal		chr6	10397957	10398458	0.609833	-0.020713	TFAP2A-AS2	3'
1064	chr13	85709659	85710160	0.455103	-0.230462	SLITRK6	Intron		chr20	41023474	41023975	0.452528	-0.0139243		Distal
1065	chr2	7029663	7030164	0.541457	-0.227464	LOC101929452	Exon		chr20	41145826	41146327	0.452528	-0.0130656	PLCG1-AS1	Intron
1066	chr13	102916532	102917033	0.472004	-0.227451		Distal		chr20	41555672	41556173	0.452528	-0.0079253	CHD6	Intron
1067	chr13	102916532	102917033	0.472004	-0.227451		Distal		chr19	52895927	52896428	0.444053	-0.00738418	ZNF320	Promoter
1068	chr13	102916532	102917033	0.397077	-0.227451		Distal		chr8	143534815	143534872	0.424015	-0.00160463	MAFA	Intron
1069	chr9	112546036	112546537	0.293469	-0.224736	C9orf147	Intron		chr20	41329428	41329929	0.452528	-0.000783996		Distal
1070	chr8	124527135	124527636	0.219913	-0.224534	NDUFB9	Intron		chr20	3218710	3218835	0.580854	0.000624202	ITPA	Exon
1071	chr8	133044323	133044824	0.44682	-0.2241	MIR7848	Promoter		chr20	41028426	41028927	0.452528	0.00308315	TOP1	Promoter
1072	chr11	102216398	102216899	0.222059	-0.221532	BIRC3	Intron		chr10	119000797	119001204	0.458087	0.0034785	NANOS1	Intron
1073	chr8	59173921	59174422	0.371864	-0.220857		Distal		chr10	119000797	119001204	0.484465	0.0034785	NANOS1	Intron
1074	chr5	42157145	42157646	0.494827	-0.219417		Distal		chr20	41141944	41142445	0.452528	0.00349205	PLCG1-AS1	Intron
1075	chr8	133044900	133045401	0.44682	-0.217814	MIR7848	Promoter		chr20	41245357	41245858	0.452528	0.00640739	ZHX3	Intron
1076	chr3	11059442	11059943	0.51473	-0.215097		Distal		chr20	41072278	41072779	0.452528	0.00688536	TOP1	Intron
1077	chrX	91781885	91782386	0.446239	-0.211998	PCDH11X	Promoter		chr8	143533939	143534440	0.424015	0.00805824	MAFA	Intron
1078	chr14	58288061	58288562	0.530973	-0.211088	LINC00216	Promoter		chr1	14925180	14925391	0.602832	0.00899294	TMEM51	Intron
1079	chr7	124985074	124985575	0.401465	-0.207958	POT1	Intron		chr1	14925180	14925391	0.565143	0.00899294	TMEM51	Intron
1080	chr13	102947983	102948484	0.472004	-0.202741		Distal		chr1	14925180	14925391	0.565143	0.00899294	TMEM51	Intron
1081	chr13	102947983	102948484	0.472004	-0.202741		Distal		chr1	14925180	14925391	0.546299	0.00899294	TMEM51	Intron
1082	chr13	102947983	102948484	0.397077	-0.202741		Distal		chr1	207741490	207741991	0.438029	0.0108844		Distal
1083	chr19	54190340	54190841	0.352376	-0.202026	MIR4752	5'		chr12	95943256	95943757	0.620298	0.0126376	AMDHD1	Promoter
1084	chr20	31630329	31630830	0.342313	-0.201117		Distal		chr12	95943256	95943757	0.605063	0.0126376	AMDHD1	Promoter
1085	chr7	143210496	143210798	0.439038	-0.199099		Distal		chr12	95943256	95943757	0.582786	0.0126376	AMDHD1	Promoter
1086	chr7	143210496	143210798	0.439038	-0.199099		Distal		chr12	95943256	95943757	0.582786	0.0126376	AMDHD1	Promoter
1087	chr7	143210496	143210798	0.439038	-0.199099		Distal		chr12	95943256	95943757	0.592495	0.0126376	AMDHD1	Promoter
1088	chr12	81800812	81801313	0.437069	-0.198045		Distal		chr16	10386059	10386159	0.356	0.0147061	ATF7IP2	5'
1089	chr12	81800812	81801313	0.316411	-0.198045		Distal		chr19	37409591	37410092	0.493996	0.01633		Distal
1090	chr12	81800812	81801313	0.316411	-0.198045		Distal		chr19	37409591	37410092	0.493996	0.01633		Distal
1091	chr8	133048386	133048887	0.44682	-0.191516	MIR7848	Promoter		chr19	37409591	37410092	0.493996	0.01633		Distal
1092	chr2	7034276	7034777	0.541457	-0.189211	LOC101929452	Intron		chr19	37409591	37410092	0.493996	0.01633		Distal
1093	chr16	82027461	82027962	0.459294	-0.187715		Distal		chr1	207791232	207791733	0.438029	0.0277566	MIR29C	Intron
1094	chr13	102968781	102969282	0.472004	-0.186556		Distal		chr20	41141312	41141813	0.452528	0.0339459	PLCG1-AS1	Intron
1095	chr3	44338176	44338677	0.331892	-0.183066	TCAIM	Promoter		chr20	41014525	41015026	0.452528	0.0341099		Distal
1096	chr8	133047734	133048235	0.44682	-0.179373	MIR7848	Promoter		chr4	156594634	156595135	0.440443	0.0350261		Distal
1097	chr8	136260102	136260603	0.40202	-0.177122	LINC02055	Intron		chr4	156594634	156595135	0.440443	0.0350261		Distal
1098	chr7	124993293	124993794	0.401465	-0.174651	POT1	Intron		chr4	156594634	156595135	0.467087	0.0350261		Distal
1099	chr19	15161530	15162031	0.441835	-0.1742	MIR6795	3'		chr4	156594634	156595135	0.467087	0.0350261		Distal
1100	chr17	6090316	6090515	0.01	-0.170406	WSCD1	3'		chr13	36913796	36914297	0.518425	0.0367935	SMAD9	Intron
1101	chr17	6090316	6090515	0.015	-0.170406	WSCD1	3'		chr1	207803435	207803936	0.438029	0.0383464	MIR29B2	Promoter
1102	chr6	154430577	154431078	0.462087	-0.166746	IPCEF1	Exon		chr1	110210919	110211036	0.644901	0.0401553	KCNC4	Promoter
1103	chr6	154430577	154431078	0.462087	-0.166746	IPCEF1	Exon		chr20	41554048	41554549	0.452528	0.0430329	CHD6	Intron
1104	chr20	31631330	31631831	0.342313	-0.166631		Distal		chr20	41577121	41577622	0.452528	0.0437182	CHD6	Intron
1105	chr14	58287517	58288018	0.530973	-0.166047	LINC00216	Promoter		chr20	41233746	41234247	0.452528	0.0586926	MIR6871	Intron
1106	chr5	140591100	140591318	0.316445	-0.165875	APBB3	Promoter		chr20	41110896	41111397	0.452528	0.0595821	PLCG1	Exon
1107	chr5	140591100	140591318	0.316445	-0.165875	APBB3	Promoter		chr17	41835381	41835882	0.427085	0.0613271	KLHL10	Promoter
1108	chr14	26993440	26993941	0.470202	-0.163362	MIR4307	Intron		chr20	41054429	41054930	0.452528	0.0626348	TOP1	Intron
1109	chr14	26993440	26993941	0.470202	-0.163362	MIR4307	Intron		chr20	41315934	41316435	0.452528	0.0668966	ZHX3	Promoter
1110	chr14	26993440	26993941	0.470202	-0.163362	MIR4307	Intron		chr20	41006843	41007344	0.452528	0.0696848		Distal
1111	chr7	155306578	155307079	0.35052	-0.162563	INSIG1	Intron		chr1	207812750	207812754	0.438029	0.076564	MIR29B2	Exon
1112	chr10	121774348	121774849	0.415063	-0.159106	ATE1-AS1	Intron		chr1	207809921	207810422	0.438029	0.0797954	MIR29B2	Exon
1113	chr5	157750219	157750720	0.617681	-0.158938	LSM11	Intron		chr20	41066753	41067254	0.452528	0.08082	TOP1	Intron
1114	chr2	226446570	226446716	0.48943	-0.157984		Distal		chr8	67344498	67344999	0.676457	0.0820203	ARFGEF1	Promoter
1115	chr2	226446570	226446716	0.48943	-0.157984		Distal		chr8	67344498	67344999	0.676457	0.0820203	ARFGEF1	Promoter
1116	chr11	43943009	43943510	0.269793	-0.15758	C11orf96	Promoter		chr8	67344498	67344999	0.638556	0.0820203	ARFGEF1	Promoter
1117	chr6	47628693	47629194	0.337233	-0.155386		Distal		chr8	67344498	67344999	0.679423	0.0820203	ARFGEF1	Promoter
1118	chr2	168574834	168575320	0.308597	-0.154739	MIR4774	Intron		chr8	67344498	67344999	0.652078	0.0820203	ARFGEF1	Promoter
1119	chr2	168574834	168575320	0.308597	-0.154739	MIR4774	Intron		chr8	67344498	67344999	0.654878	0.0820203	ARFGEF1	Promoter
1120	chr3	190038579	190039080	0.446908	-0.152386	P3H2-AS1	Intron		chr8	67344498	67344999	0.681194	0.0820203	ARFGEF1	Promoter
1121	chr3	190038579	190039080	0.446908	-0.152386	P3H2-AS1	Intron		chr19	3361248	3361474	0.462754	0.0922228	NFIC	Intron
1122	chr3	190038579	190039080	0.379019	-0.152386	P3H2-AS1	Intron		chr1	207804102	207804603	0.438029	0.0972463	MIR29B2	Promoter
1123	chr3	190038579	190039080	0.379019	-0.152386	P3H2-AS1	Intron		chr20	41343009	41343510	0.452528	0.0986377	LPIN3	Promoter
1124	chr8	133047220	133047721	0.44682	-0.150519	MIR7848	Promoter		chr19	37317504	37318005	0.458559	0.102855	ZNF875	5'
1125	chr17	1667050	1667551	0.493415	-0.149623	MIR22	Intron		chr19	37317504	37318005	0.458559	0.102855	ZNF875	5'
1126	chr17	1667050	1667551	0.493415	-0.149623	MIR22	Intron		chr5	15500288	15500331	0.572115	0.103249	FBXL7	Promoter
1127	chr8	42560651	42561152	0.500001	-0.149203		Distal		chr5	15500288	15500331	0.572115	0.103249	FBXL7	Promoter
1128	chr2	234972943	234973444	0.471424	-0.146381	SH3BP4	Intron		chr20	41031265	41031766	0.452528	0.103295	TOP1	Promoter
1129	chr20	31621830	31622331	0.342313	-0.145721		Distal		chr20	41249257	41249758	0.452528	0.109966	ZHX3	Intron
1130	chr12	25655754	25656255	0.316692	-0.144474		Distal		chr20	41693307	41693808	0.452528	0.113121		Distal
1131	chr12	25655754	25656255	0.316692	-0.144474		Distal		chr20	40787833	40788334	0.452528	0.114963		Distal
1132	chr7	123241874	123242164	0.618335	-0.143986		Distal		chr11	49229082	49229583	0.59302	0.118		Distal
1133	chr17	80294378	80294608	0.695096	-0.141967	RNF213	Intron		chr11	49229082	49229583	0.59302	0.118		Distal
1134	chr3	37452901	37453402	0.425601	-0.141105	ITGA9	Promoter		chr5	38556444	38556748	0.591945	0.118835	LIFR-AS1	Promoter
1135	chr2	95402413	95402914	0.59588	-0.134463	FAHD2A	Promoter		chr20	41315321	41315822	0.452528	0.124547	ZHX3	Promoter
1136	chr14	26966951	26967452	0.470202	-0.133552	MIR4307	Intron		chr20	41784171	41784672	0.452528	0.127223		Distal
1137	chr14	26966951	26967452	0.470202	-0.133552	MIR4307	Intron		chr1	207800209	207800710	0.438029	0.12881	MIR29C	Promoter
1138	chr14	26966951	26967452	0.470202	-0.133552	MIR4307	Intron		chr1	207800925	207801426	0.438029	0.135855	MIR29C	Promoter
1139	chr12	81800271	81800772	0.437069	-0.133535		Distal		chr20	41694713	41695214	0.452528	0.136751		Distal
1140	chr12	81800271	81800772	0.316411	-0.133535		Distal		chr1	207740596	207741097	0.438029	0.138889		Distal
1141	chr12	81800271	81800772	0.316411	-0.133535		Distal		chr3	129694137	129694638	0.601334	0.139999	PLXND1	Intron
1142	chr14	26984495	26984996	0.470202	-0.133191	MIR4307	Intron		chr3	129694137	129694638	0.58324	0.139999	PLXND1	Intron
1143	chr14	26984495	26984996	0.470202	-0.133191	MIR4307	Intron		chr20	41012780	41013281	0.452528	0.148603		Distal
1144	chr14	26984495	26984996	0.470202	-0.133191	MIR4307	Intron		chr19	37991797	37992298	0.456191	0.15721	SIPA1L3	Intron
1145	chr6	154410560	154411061	0.455389	-0.131191	IPCEF1	Exon 1		chr13	95620413	95620914	0.519271	0.157251	DZIP1	Intron
1146	chr6	154410560	154411061	0.455389	-0.131191	IPCEF1	Exon 1		chr20	41087743	41088244	0.452528	0.162789	PLCG1	Intron
1147	chr6	154410560	154411061	0.455389	-0.131191	IPCEF1	Exon 1		chr19	37990334	37990835	0.456191	0.165787	SIPA1L3	Intron
1148	chr6	154410560	154411061	0.462087	-0.131191	IPCEF1	Exon 1		chr11	505922	506353	0.562499	0.174397	MIR210	5'
1149	chr6	154410560	154411061	0.462087	-0.131191	IPCEF1	Exon 1		chr12	65233940	65234441	0.484768	0.177032	MSRB3	Intron
1150	chr16	76593203	76593704	0.551037	-0.12867	LINC02125	Intron		chr12	65233940	65234441	0.46925	0.177032	MSRB3	Intron
1151	chr8	133041602	133042103	0.44682	-0.126861	MIR7848	Intron		chr13	112760400	112760865	0.615816	0.186371	ATP11A-AS1	Intron
1152	chr3	186919725	186919756	0.519804	-0.122065		Distal		chr9	22447168	22447669	0.578035	0.190337	DMRTA1	Promoter
1153	chr3	186919725	186919756	0.519804	-0.122065		Distal		chr9	22447168	22447669	0.578035	0.190337	DMRTA1	Promoter
1154	chr3	186919725	186919756	0.519804	-0.122065		Distal		chr9	22447168	22447669	0.578035	0.190337	DMRTA1	Promoter
1155	chr3	186919725	186919756	0.519804	-0.122065		Distal		chr20	40887059	40887560	0.452528	0.192179		Distal
1156	chr3	186919725	186919756	0.519804	-0.122065		Distal		chr14	60981405	60981906	0.473911	0.19428	TRMT5	Promoter
1157	chr17	76037074	76037138	0.301337	-0.120121		Distal		chr20	41526269	41526770	0.452528	0.196631	CHD6	Intron
1158	chrX	91779125	91779626	0.446239	-0.118292	PCDH11X	Promoter		chr5	134372466	134372936	0.627395	0.197835	UBE2B	Promoter
1159	chr7	155305439	155305940	0.35052	-0.116285	INSIG1	Intron		chr5	134372466	134372936	0.627395	0.197835	UBE2B	Promoter
1160	chr8	133039805	133040306	0.44682	-0.108856	MIR7848	Exon		chr2	127413820	127413839	0.645325	0.198393		Distal
1161	chr13	102903568	102904069	0.472004	-0.108779	METTL21EP	Exon 1		chr19	52898497	52898998	0.444053	0.201608	ZNF320	Promoter
1162	chr13	102903568	102904069	0.472004	-0.108779	METTL21EP	Exon 1		chr1	207804912	207805413	0.438029	0.202701	MIR29B2	Promoter
1163	chr13	102903568	102904069	0.397077	-0.108779	METTL21EP	Exon 1		chr17	43338814	43339315	0.557695	0.203391	CCDC200	Exon
1164	chr11	9688618	9689119	0.330089	-0.107006	SWAP70	Intron		chr17	43338814	43339315	0.527055	0.203391	CCDC200	Exon
1165	chr20	19257777	19258278	0.231725	-0.10268	SLC24A3-AS1	Intron		chr17	43338814	43339315	0.527055	0.203391	CCDC200	Exon
1166	chr8	124540590	124541091	0.219913	-0.0912433	TATDN1	Promoter		chr17	43338814	43339315	0.519753	0.203391	CCDC200	Exon
1167	chr8	42554717	42555218	0.500001	-0.0904845	SLC20A2	3'		chr17	43338814	43339315	0.567604	0.203391	CCDC200	Exon
1168	chr3	37452333	37452834	0.425601	-0.0895976	ITGA9	Promoter		chr17	43338814	43339315	0.624696	0.203391	CCDC200	Exon
1169	chr9	107455410	107455911	0.57247	-0.0875334	LINC01509	Intron		chr17	43338814	43339315	0.543492	0.203391	CCDC200	Exon
1170	chrX	91121998	91122499	0.446239	-0.0872377		Distal		chr20	41046072	41046573	0.452528	0.203855	TOP1	Intron
1171	chrX	91121998	91122499	0.446239	-0.0872377		Distal		chr19	12307644	12308145	0.551622	0.214546		Distal
1172	chr8	133046340	133046841	0.44682	-0.0760176	MIR7848	Promoter		chr19	12307644	12308145	0.582035	0.214546		Distal
1173	chr7	12729107	12729608	0.367928	-0.0732155	ARL4A	Intron		chr20	41051987	41052488	0.452528	0.218069	TOP1	Intron
1174	chr7	12729107	12729608	0.469547	-0.0732155	ARL4A	Intron		chr8	143533229	143533730	0.424015	0.232058	MAFA	Intron
1175	chr7	12729107	12729608	0.469547	-0.0732155	ARL4A	Intron		chr19	37999374	37999489	0.483028	0.235291	SIPA1L3	Intron
1176	chr13	102945820	102946321	0.472004	-0.0731023		Distal		chr19	3361845	3362346	0.462754	0.235988	NFIC	Intron
1177	chr13	102945820	102946321	0.472004	-0.0731023		Distal		chr16	30107223	30107695	0.547016	0.236504	GDPD3	Exon 1
1178	chr13	102945820	102946321	0.397077	-0.0731023		Distal		chr21	41426673	41426717	0.351	0.236991	MX1	Exon 1
1179	chr5	141702108	141702609	0.374843	-0.0724073		Distal		chr11	118412886	118413387	0.694671	0.243411	KMT2A	Intron
1180	chr5	141702108	141702609	0.374843	-0.0724073		Distal		chr13	36903190	36903691	0.518425	0.247965	SMAD9	Intron
1181	chr5	141702108	141702609	0.374843	-0.0724073		Distal		chr20	41135141	41135642	0.452528	0.250709	PLCG1	Promoter
1182	chr10	70982415	70982916	0.415769	-0.0705221	LINC02622	Intron		chr6	84361138	84361639	0.645939	0.250999		Distal
1183	chr6	47670170	47670671	0.414704	-0.0678849	ADGRF2	Intron		chr6	84361138	84361639	0.645939	0.250999		Distal
1184	chr8	11857537	11858038	0.468741	-0.0628773	NEIL2	5'		chr8	41754879	41755380	0.510478	0.25211	MIR486-1	Intron
1185	chr8	11857537	11858038	0.436012	-0.0628773	NEIL2	5'		chr3	9175691	9175775	0.780931	0.25754	SRGAP3-AS2	Intron
1186	chr3	192128820	192129321	0.4763	-0.0594956		Distal		chr3	9175691	9175775	0.780931	0.25754	SRGAP3-AS2	Intron
1187	chr3	192128820	192129321	0.4763	-0.0594956		Distal		chr3	9175691	9175775	0.780931	0.25754	SRGAP3-AS2	Intron
1188	chr6	47629849	47630350	0.337233	-0.0526927		Distal		chr8	143532872	143533066	0.424015	0.260709	MAFA	Intron
1189	chr16	76428804	76429305	0.551037	-0.0449669	CNTNAP4	Intron		chr19	50312412	50312512	0.613	0.263531	NR1H2	3'
1190	chr16	76428804	76429305	0.551037	-0.0449669	CNTNAP4	Intron		chr19	12830659	12830965	0.588218	0.270267	MAST1	Promoter
1191	chr16	76428804	76429305	0.551037	-0.0449669	CNTNAP4	Intron		chr16	30106324	30106825	0.547016	0.270415	GDPD3	Intron
1192	chr16	76428804	76429305	0.560385	-0.0449669	CNTNAP4	Intron		chr20	41078307	41078808	0.452528	0.271208	TOP1	Intron
1193	chr16	76428804	76429305	0.560385	-0.0449669	CNTNAP4	Intron		chr14	60934184	60934685	0.581345	0.274179	SLC38A6	Intron
1194	chr16	76428804	76429305	0.459967	-0.0449669	CNTNAP4	Intron		chr11	118402143	118402644	0.54771	0.280367	KMT2A	Promoter
1195	chr8	133050423	133050924	0.44682	-0.0439375	MIR7848	5'		chr11	118402143	118402644	0.694671	0.280367	KMT2A	Promoter
1196	chr8	133040319	133040820	0.44682	-0.0434046	MIR7848	Exon 1		chr11	118402143	118402644	0.620386	0.280367	KMT2A	Promoter
1197	chr13	102856539	102857040	0.472004	-0.0413783	ERCC5	Intron		chr11	118402143	118402644	0.685523	0.280367	KMT2A	Promoter
1198	chr13	102856539	102857040	0.472004	-0.0413783	ERCC5	Intron		chr11	118402143	118402644	0.685523	0.280367	KMT2A	Promoter
1199	chr5	157820614	157821115	0.617681	-0.0398221	CLINT1	Intron		chr11	118402143	118402644	0.685523	0.280367	KMT2A	Promoter
1200	chr13	85665249	85665750	0.455103	-0.0381128		Distal		chr11	118402143	118402644	0.685523	0.280367	KMT2A	Promoter
1201	chr1	248858862	248859275	0.373894	-0.0266459	ZNF692	Promoter		chr11	118402143	118402644	0.685523	0.280367	KMT2A	Promoter
1202	chr1	248858862	248859275	0.373894	-0.0266459	ZNF692	Promoter		chr1	207698800	207699301	0.438029	0.281959	CD46	Exon
1203	chr10	86959046	86959547	0.423241	-0.026424	SNCG	Promoter		chr2	139538230	139538650	0.601566	0.282981		Distal
1204	chr10	86959046	86959547	0.423241	-0.026424	SNCG	Promoter		chr20	41052982	41053483	0.452528	0.285618	TOP1	Intron
1205	chr10	86959046	86959547	0.423241	-0.026424	SNCG	Promoter		chr19	37312627	37313128	0.458559	0.294372	ZNF875	Promoter
1206	chr10	86959046	86959547	0.423241	-0.026424	SNCG	Promoter		chr19	37312627	37313128	0.458559	0.294372	ZNF875	Promoter
1207	chr16	88066046	88066184	0.534	-0.0238825	LOC400553	Intron		chr19	2477733	2478234	0.499956	0.294745	GADD45B	Promoter
1208	chr16	88066046	88066184	0.429	-0.0238825	LOC400553	Intron		chr14	95233845	95234346	0.424791	0.295544	DICER1	Intron
1209	chr16	88066046	88066184	0.502	-0.0238825	LOC400553	Intron		chr1	207797283	207797784	0.438029	0.305854		Distal
1210	chr10	86958381	86958882	0.360681	-0.0179018	SNCG	Promoter		chr11	128565766	128565918	0.511521	0.308343	ETS1	Intron
1211	chr10	86958381	86958882	0.360681	-0.0179018	SNCG	Promoter		chr1	207672459	207672960	0.438029	0.309882	CR1L	Intron
1212	chr10	86958381	86958882	0.423241	-0.0179018	SNCG	Promoter		chr13	36858107	36858608	0.520217	0.315146	RFXAP	Intron
1213	chr10	86958381	86958882	0.423241	-0.0179018	SNCG	Promoter		chr13	36858107	36858608	0.520217	0.315146	RFXAP	Intron
1214	chr10	86958381	86958882	0.423241	-0.0179018	SNCG	Promoter		chr13	36858107	36858608	0.520217	0.315146	RFXAP	Intron
1215	chr10	86958381	86958882	0.423241	-0.0179018	SNCG	Promoter		chr20	41508277	41508778	0.452528	0.326062	CHD6	Intron
1216	chrX	138708214	138708715	0.431655	-0.0153151	FGF13-AS1	Promoter		chr20	41308138	41308639	0.452528	0.328085	ZHX3	Intron
1217	chrX	138708214	138708715	0.431655	-0.0153151	FGF13-AS1	Promoter		chr20	41649455	41649956	0.452528	0.332854		Distal
1218	chr1	170927910	170928411	0.258755	-0.0091409	MROH9	Intron		chr11	32469009	32469510	0.525824	0.337566		Distal
1219	chr1	170927910	170928411	0.258755	-0.0091409	MROH9	Intron		chr1	207751776	207752277	0.438029	0.342289	CD46	Promoter
1220	chrX	84187372	84187873	0.340823	-0.00279183	RPS6KA6	Promoter		chr9	137534092	137534142	0.601809	0.344552	PNPLA7	Intron
1221	chrX	84187372	84187873	0.340823	-0.00279183	RPS6KA6	Promoter		chr9	137534092	137534142	0.601809	0.344552	PNPLA7	Intron
1222	chr13	92054372	92054873	0.32842	-0.000779372	GPC5-AS2	Intron		chr1	906012	906513	0.622276	0.352776	LINC02593	Intron
1223	chr13	92054372	92054873	0.331106	-0.000779372	GPC5-AS2	Intron		chr1	906012	906513	0.622276	0.352776	LINC02593	Intron
1224	chr20	1517301	1517802	0.480568	0.00655279	SIRPB2	Intron		chr1	906012	906513	0.622276	0.352776	LINC02593	Intron
1225	chr2	7033223	7033724	0.541457	0.00669679	LOC101929452	Intron		chr20	41039569	41040070	0.452528	0.354102	TOP1	Intron
1226	chr3	37456754	37457255	0.425601	0.00692032	ITGA9	Intron		chr13	112757623	112758124	0.63838	0.355474	ATP11A-AS1	Promoter
1227	chr5	141703255	141703749	0.374843	0.00847063		Distal		chr19	52897467	52897968	0.444053	0.363785	ZNF320	Promoter
1228	chr5	141703255	141703749	0.374843	0.00847063		Distal		chr20	41051081	41051582	0.452528	0.369091	TOP1	Intron
1229	chr5	141703255	141703749	0.374843	0.00847063		Distal		chr1	905437	905938	0.622276	0.370883	LINC02593	Intron
1230	chr12	82057852	82058353	0.437069	0.0101284		Distal		chr1	905437	905938	0.622276	0.370883	LINC02593	Intron
1231	chr8	124528002	124528503	0.219913	0.0164637	NDUFB9	Intron		chr1	905437	905938	0.622276	0.370883	LINC02593	Intron
1232	chr8	11839607	11840108	0.53654	0.0165984		Distal		chr1	207691788	207692289	0.438029	0.371987	CR1L	Intron
1233	chr8	11839607	11840108	0.459881	0.0165984		Distal		chr5	140926546	140926714	0.558	0.383833	PCDHAC1	Promoter
1234	chr8	11839607	11840108	0.310794	0.0165984		Distal		chr5	140926546	140926714	0.621	0.383833	PCDHAC1	Promoter
1235	chr8	11855868	11856369	0.468741	0.0185367	NEIL2	Intron		chr5	140926546	140926714	0.539	0.383833	PCDHAC1	Promoter
1236	chr8	11855868	11856369	0.436012	0.0185367	NEIL2	Intron		chr5	140926546	140926714	0.457	0.383833	PCDHAC1	Promoter
1237	chr8	133048912	133049413	0.44682	0.0202012	MIR7848	Promoter		chr5	140926546	140926714	0.502	0.383833	PCDHAC1	Promoter
1238	chr6	36557930	36558431	0.425461	0.0269938		Distal		chr5	140926546	140926714	0.512	0.383833	PCDHAC1	Promoter
1239	chr6	36557930	36558431	0.425461	0.0269938		Distal		chr7	27141572	27142073	0.682932	0.385579	HOXA3	Promoter
1240	chr14	58298905	58299406	0.530973	0.0305344	ARID4A	Promoter		chr7	74027990	74028028	0.531	0.388356	ELN	Promoter
1241	chr19	58091589	58092090	0.521578	0.0347872	ZSCAN18	Intron		chr1	108535898	108536399	0.489987	0.389987		Distal
1242	chr7	83271131	83271632	0.399125	0.035103		Distal		chr6	84422314	84422815	0.527163	0.396597	LINC01611	Intron
1243	chr2	197218152	197218653	0.401196	0.0353611	ANKRD44-AS1	Intron		chr13	28500149	28500450	0.630228	0.398804		Distal
1244	chr6	47630474	47630975	0.337233	0.0412631		Distal		chr1	99590722	99591223	0.479195	0.403286	LINC01708	Intron
1245	chr19	57866574	57867075	0.586948	0.0420475	UBE2CP5	Promoter		chr20	41049426	41049927	0.452528	0.404618	TOP1	Intron
1246	chr18	10589002	10589386	0.574143	0.0465352		Distal		chr13	112724929	112725430	0.527636	0.414397	ATP11A-AS1	Intron
1247	chr18	10589002	10589386	0.499522	0.0465352		Distal		chr1	207790306	207790807	0.438029	0.420943	MIR29C	3'
1248	chr16	29177305	29177383	0.208	0.051168	SNX29P2	Intron		chr13	112726042	112726543	0.543181	0.422683	ATP11A-AS1	Intron
1249	chr6	51480096	51480470	0.390305	0.0580495		Distal		chr20	41006082	41006583	0.452528	0.423337		Distal
1250	chr6	43425496	43425870	0.460058	0.0644524	ABCC10	Promoter		chr20	58179594	58179970	0.562648	0.426007		Distal
1251	chr8	11838329	11838402	0.53654	0.0774568	NEIL2	3'		chr20	58179594	58179970	0.562648	0.426007		Distal
1252	chr21	32410829	32411330	0.373344	0.0774811	EVA1C	Promoter		chr20	58179594	58179970	0.565072	0.426007		Distal
1253	chr12	67474878	67475379	0.480514	0.0778114	LINC02408	Intron		chr20	58179594	58179970	0.565072	0.426007		Distal
1254	chr12	21502032	21502533	0.576107	0.0827733	GOLT1B	Promoter		chr13	28499530	28500031	0.610339	0.426353		Distal
1255	chr8	144310851	144311352	0.353218	0.0873105	BOP1	3'		chr13	28499530	28500031	0.630228	0.426353		Distal
1256	chr2	234976587	234977088	0.471424	0.0874252	SH3BP4	Intron		chr7	27142854	27143181	0.682932	0.432566	HOXA5	Promoter
1257	chr7	124992721	124993222	0.401465	0.0907765	POT1	Exon 1		chr7	27142126	27142627	0.682932	0.443798	HOXA5	Promoter
1258	chr7	151425692	151426056	0.458686	0.0987616		Distal		chr20	41618807	41619308	0.452528	0.445519	CHD6	Promoter
1259	chr6	123909934	123910435	0.367877	0.101723	NKAIN2	Intron		chr1	207811948	207812449	0.438029	0.446786	MIR29B2	Exon
1260	chr6	123909934	123910435	0.367877	0.101723	NKAIN2	Intron		chr1	207805719	207806220	0.438029	0.447043	MIR29B2	Exon
1261	chr6	123909934	123910435	0.314352	0.101723	NKAIN2	Intron		chr13	112723340	112723841	0.527636	0.447141	ATP11A-AS1	Intron
1262	chr6	123909934	123910435	0.314352	0.101723	NKAIN2	Intron		chr15	89914417	89914918	0.44191	0.450743	ARPIN	Promoter
1263	chr8	144310027	144310528	0.353218	0.101861	BOP1	Exon		chr15	89914417	89914918	0.44191	0.450743	ARPIN	Promoter
1264	chr19	57871067	57871266	0.473505	0.107506	UBE2CP5	3'		chr19	37997977	37998478	0.483028	0.453205	SIPA1L3	Intron
1265	chr6	25651910	25652380	0.528402	0.110779	SCGN	Promoter		chr19	37997977	37998478	0.473664	0.453205	SIPA1L3	Intron
1266	chr1	248859393	248859894	0.373894	0.116582	ZNF692	Promoter		chr19	37997977	37998478	0.473664	0.453205	SIPA1L3	Intron
1267	chr1	248859393	248859894	0.373894	0.116582	ZNF692	Promoter		chr19	37997977	37998478	0.456191	0.453205	SIPA1L3	Intron
1268	chr16	82031356	82031857	0.459294	0.117106		Distal		chr19	37997977	37998478	0.450141	0.453205	SIPA1L3	Intron
1269	chr5	157748715	157749216	0.617681	0.120095	LSM11	Intron		chr17	48733275	48733393	0.933	0.455662	HOXB13	Exon
1270	chr8	42554114	42554615	0.500001	0.124799	SLC20A2	3'		chr17	48733275	48733393	0.905	0.455662	HOXB13	Exon
1271	chr8	11851488	11851921	0.468741	0.134772	NEIL2	Intron		chr17	48733275	48733393	0.847	0.455662	HOXB13	Exon
1272	chr1	216596224	216596725	0.290961	0.135475	USH2A	Intron		chr17	48733275	48733393	0.933	0.455662	HOXB13	Exon
1273	chr1	216596224	216596725	0.290961	0.135475	USH2A	Intron		chr17	48733275	48733393	0.905	0.455662	HOXB13	Exon
1274	chr8	42557190	42557691	0.500001	0.13609		Distal		chr17	48733275	48733393	0.847	0.455662	HOXB13	Exon
1275	chr20	43925708	43926209	0.439452	0.14079	TOX2	Intron		chr10	100994035	100994408	0.507819	0.460271	LZTS2	Promoter
1276	chr20	43925708	43926209	0.439452	0.14079	TOX2	Intron		chr1	207776071	207776572	0.438029	0.467261	CD46	Intron
1277	chr20	43925708	43926209	0.439452	0.14079	TOX2	Intron		chr1	207711085	207711586	0.438029	0.471315	CD46	Exon 1
1278	chr10	472380	472480	0.641	0.142874	LOC101930421	Exon		chr1	207797946	207798447	0.438029	0.474056		Distal
1279	chr13	102902644	102903145	0.472004	0.143914		Distal		chr19	48983432	48983933	0.615058	0.474081	GYS1	Intron
1280	chr13	102902644	102903145	0.472004	0.143914		Distal		chr4	156598349	156598850	0.440443	0.474805		Distal
1281	chr13	102902644	102903145	0.397077	0.143914		Distal		chr4	156598349	156598850	0.440443	0.474805		Distal
1282	chr7	155305981	155306482	0.35052	0.149554	INSIG1	Intron		chr4	156598349	156598850	0.467087	0.474805		Distal
1283	chr11	43942306	43942807	0.269793	0.149566	C11orf96	Promoter		chr4	156598349	156598850	0.467087	0.474805		Distal
1284	chr20	31621238	31621739	0.342313	0.151487		Distal		chr6	105389545	105389969	0.603923	0.482506	PREP	Intron
1285	chr2	168056853	168057354	0.486147	0.165765	B3GALT1-AS1	Intron		chr8	67343238	67343238	0.652078	0.486995	ARFGEF1	Promoter
1286	chr3	37453429	37453930	0.425601	0.167186	ITGA9	Promoter		chr8	67343238	67343238	0.654878	0.486995	ARFGEF1	Promoter
1287	chr13	102901605	102902106	0.472004	0.173293		Distal		chr21	45287047	45287147	0.415	0.490983	POFUT2	Promoter
1288	chr13	102901605	102902106	0.472004	0.173293		Distal		chr20	41232989	41233490	0.452528	0.51547	MIR6871	Intron
1289	chr13	102901605	102902106	0.397077	0.173293		Distal		chr20	41318606	41319107	0.452528	0.517326	ZHX3	Promoter
1290	chr13	102892467	102892968	0.472004	0.173409	METTL21EP	Exon		chr13	36920586	36920718	0.518425	0.518345	SMAD9	Promoter
1291	chr13	102892467	102892968	0.472004	0.173409	METTL21EP	Exon		chr20	40990470	40990971	0.452528	0.524326		Distal
1292	chr13	102892467	102892968	0.397077	0.173409	METTL21EP	Exon		chr1	207806425	207806926	0.438029	0.525955	MIR29B2	Exon
1293	chr14	58299574	58300075	0.530973	0.173418	ARID4A	Promoter		chr19	12314476	12314977	0.582035	0.527403		Distal
1294	chr8	124526531	124527032	0.219913	0.18167	NDUFB9	5'		chr20	41061074	41061575	0.452528	0.535423	TOP1	Exon
1295	chrX	110037127	110037628	0.409388	0.181931	MIR652	Intron		chr6	105569669	105570170	0.38638	0.540575	PREP	Intron
1296	chr20	63555723	63555823	0.394	0.191052	FNDC11	Exon		chr20	41533447	41533948	0.452528	0.561279	CHD6	Exon
1297	chr4	6324607	6325028	0.491191	0.194414	WFS1	Intron		chr9	22446681	22447012	0.578035	0.562894	DMRTA1	Promoter
1298	chr4	6324607	6325028	0.491191	0.194414	WFS1	Intron		chr9	22446681	22447012	0.578035	0.562894	DMRTA1	Promoter
1299	chr16	3283086	3283587	0.341797	0.208638	ZNF263	5'		chr9	22446681	22447012	0.578035	0.562894	DMRTA1	Promoter
1300	chr16	3283086	3283587	0.341797	0.208638	ZNF263	5'		chr20	40860589	40861090	0.452528	0.569305		Distal
1301	chr2	234968772	234969273	0.471424	0.209084	SH3BP4	Intron		chr20	41475549	41476552	0.452528	0.572526	EMILIN3	Intron
1302	chr8	124529565	124530066	0.219913	0.210592	NDUFB9	Intron		chr20	41475549	41476552	0.452528	0.572526	EMILIN3	Intron
1303	chr17	1669375	1669876	0.493415	0.213683	MIR22	Intron		chr4	157999680	158000181	0.647054	0.58	FAM198B-AS1	Intron
1304	chr17	1669375	1669876	0.493415	0.213683	MIR22	Intron		chr4	157999680	158000181	0.647054	0.58	FAM198B-AS1	Intron
1305	chr1	6784473	6784974	0.416992	0.223887	CAMTA1-DT	Promoter		chr20	41138412	41138913	0.452528	0.580544	PLCG1-AS1	Promoter
1306	chr1	6784473	6784974	0.416992	0.223887	CAMTA1-DT	Promoter		chr4	158020701	158021202	0.647054	0.591525	FAM198B-AS1	Intron
1307	chr1	6784473	6784974	0.416992	0.223887	CAMTA1-DT	Promoter		chr4	158020701	158021202	0.647054	0.591525	FAM198B-AS1	Intron
1308	chr8	140629790	140630291	0.40617	0.228674	AGO2	Intron		chr19	37316771	37317272	0.458559	0.596551	ZNF875	Exon
1309	chr12	82015669	82016170	0.437069	0.230349		Distal		chr19	37316771	37317272	0.458559	0.596551	ZNF875	Exon
1310	chr2	7030884	7031385	0.541457	0.242793	LOC101929452	Intron		chr20	41030499	41031000	0.452528	0.5969	TOP1	Promoter
1311	chr7	39013543	39013774	0.311092	0.252001	POU6F2-AS2	Promoter		chr13	36883395	36883896	0.518425	0.610352	SMAD9	Intron
1312	chr7	39013543	39013774	0.311092	0.252001	POU6F2-AS2	Promoter		chr13	36870005	36870506	0.494375	0.618227	SMAD9	Intron
1313	chr7	39013543	39013774	0.311092	0.252001	POU6F2-AS2	Promoter		chr13	36870005	36870506	0.494375	0.618227	SMAD9	Intron
1314	chr19	54190979	54191480	0.352376	0.261836	MIR4752	5'		chr13	36870005	36870506	0.555	0.618227	SMAD9	Intron
1315	chr7	108524709	108525210	0.461967	0.262865	PNPLA8	Intron		chr13	36870005	36870506	0.555	0.618227	SMAD9	Intron
1316	chr8	124538858	124539359	0.219913	0.263459	NDUFB9	Promoter		chr13	36870005	36870506	0.520217	0.618227	SMAD9	Intron
1317	chr10	78634339	78634840	0.342451	0.264059	LINC00595	Intron		chr13	36870005	36870506	0.520217	0.618227	SMAD9	Intron
1318	chr10	78634339	78634840	0.342451	0.264059	LINC00595	Intron		chr13	36870005	36870506	0.520217	0.618227	SMAD9	Intron
1319	chr20	31622684	31623185	0.342313	0.265072		Distal		chr20	41232169	41232670	0.452528	0.618455	MIR6871	Intron
1320	chr19	3578663	3578763	0.391	0.266647	MFSD12	3'		chr20	41133849	41134350	0.452528	0.619156	PLCG1	Promoter
1321	chr2	95403173	95403636	0.59588	0.27233	FAHD2A	Promoter		chr1	207808824	207809325	0.438029	0.620495	MIR29B2	Exon
1322	chr7	83161160	83161661	0.348015	0.274666	PCLO	Promoter		chr1	207746300	207746801	0.438029	0.630558		Distal
1323	chr7	83161160	83161661	0.363109	0.274666	PCLO	Promoter		chr20	41018130	41018631	0.452528	0.640287		Distal
1324	chr7	83161160	83161661	0.399125	0.274666	PCLO	Promoter		chr20	41147694	41148195	0.452528	0.64451	PLCG1-AS1	Intron
1325	chr18	10488035	10488468	0.48927	0.277928	APCDD1	3'		chr20	41048450	41048951	0.452528	0.648118	TOP1	Intron
1326	chr12	67483812	67484313	0.480514	0.288678	LINC02408	Intron		chr16	30207072	30207573	0.320285	0.650232	LOC388242	Promoter
1327	chr9	27282464	27282736	0.41614	0.292787	LINC00032	Promoter		chr20	41087014	41087515	0.452528	0.65741	PLCG1	Intron
1328	chr7	997657	997757	0.109	0.298867	CYP2W1	Exon		chr20	41046661	41047162	0.452528	0.664346	TOP1	Intron
1329	chr2	127453860	127454251	0.447292	0.300432	MIR4783	Intron		chr20	41029295	41029796	0.452528	0.678601	TOP1	Promoter
1330	chr2	127453860	127454251	0.447292	0.300432	MIR4783	Intron		chr19	37988060	37988353	0.456191	0.688549	SIPA1L3	Intron
1331	chr4	7983461	7983561	0.255	0.301747	MIR95	Exon		chr13	36872554	36873055	0.484808	0.69239	SMAD9	Exon
1332	chr11	541610	541710	0.252	0.303953	MIR210	Exon		chr13	36872554	36873055	0.484808	0.69239	SMAD9	Exon
1333	chr12	91556872	91557373	0.472432	0.304426		Distal		chr13	36872554	36873055	0.494375	0.69239	SMAD9	Exon
1334	chr16	1920816	1921317	0.474321	0.305463		Distal		chr13	36872554	36873055	0.494375	0.69239	SMAD9	Exon
1335	chr16	1920816	1921317	0.474321	0.305463		Distal		chr13	36872554	36873055	0.484271	0.69239	SMAD9	Exon
1336	chr16	1920816	1921317	0.474321	0.305463		Distal		chr13	36872554	36873055	0.484271	0.69239	SMAD9	Exon
1337	chr6	47633792	47634293	0.337233	0.312963		Distal		chr13	36872554	36873055	0.462676	0.69239	SMAD9	Exon
1338	chr6	47669521	47670022	0.414704	0.319141	ADGRF2	Intron		chr13	36872554	36873055	0.462676	0.69239	SMAD9	Exon
1339	chr14	58296836	58297337	0.530973	0.320648	PSMA3-AS1	Promoter		chr12	50297941	50298442	0.528974	0.710926		Distal
1340	chr3	44363544	44364045	0.331892	0.320756	TCAIM	Intron		chr1	16083789	16083874	0.519333	0.711431		Distal
1341	chr22	24584404	24584772	0.473621	0.325632	LRRC75B	Intron		chr20	41173040	41173541	0.452528	0.724437	MIR6871	3'
1342	chr22	50530119	50530325	0.526751	0.329918	TYMP	Promoter		chr20	41027241	41027742	0.452528	0.732344	TOP1	Promoter
1343	chr13	94481897	94482398	0.340722	0.330045	DCT	Promoter		chr20	41538807	41539308	0.452528	0.734106	CHD6	Intron
1344	chr19	57870431	57870932	0.473505	0.331467	UBE2CP5	Promoter		chr20	59826977	59827443	0.535285	0.734217	SYCP2	Intron
1345	chr2	234969293	234969794	0.471424	0.343577	SH3BP4	Intron		chr20	59826977	59827443	0.572615	0.734217	SYCP2	Intron
1346	chr2	234967787	234968288	0.471424	0.352074	SH3BP4	Intron		chr19	52897993	52898494	0.444053	0.755398	ZNF320	Promoter
1347	chr6	47631315	47631816	0.337233	0.353815		Distal		chr19	58570683	58570931	0.546865	0.767574	CENPBD1P1	Promoter
1348	chr22	50529494	50529995	0.526751	0.356601	TYMP	Promoter		chr13	36919112	36919613	0.599251	0.767955	SMAD9	Promoter
1349	chr8	144312017	144312518	0.353218	0.357111	BOP1	3'		chr13	36919112	36919613	0.518425	0.767955	SMAD9	Promoter
1350	chr8	9045086	9045587	0.229112	0.358331	ERI1	Intron		chr1	207806968	207807469	0.438029	0.771391	MIR29B2	Exon
1351	chr8	9045086	9045587	0.229112	0.358331	ERI1	Intron		chr20	41275290	41275791	0.452528	0.773941	ZHX3	Intron
1352	chr8	124538302	124538803	0.219913	0.36888	NDUFB9	Promoter		chr2	241497473	241497582	0.488208	0.788676	STK25	Exon
1353	chr2	234974754	234975255	0.471424	0.392473	SH3BP4	Intron		chr2	241497473	241497582	0.488208	0.788676	STK25	Exon
1354	chrX	140673120	140673621	0.552909	0.394852		Distal		chr4	158089844	158090345	0.647054	0.80261	FAM198B-AS1	Intron
1355	chrX	140673120	140673621	0.552909	0.394852		Distal		chr4	158089844	158090345	0.647054	0.80261	FAM198B-AS1	Intron
1356	chrX	140673120	140673621	0.552909	0.394852		Distal		chr1	207754445	207754946	0.438029	0.805324	CD46	Promoter
1357	chr7	83266987	83267488	0.348015	0.395272		Distal		chr13	112725476	112725977	0.543181	0.809427	ATP11A-AS1	Intron
1358	chr7	83266987	83267488	0.363109	0.395272		Distal		chr13	112725476	112725977	0.527636	0.809427	ATP11A-AS1	Intron
1359	chr7	83266987	83267488	0.399125	0.395272		Distal		chr20	41509285	41509786	0.452528	0.81448	CHD6	Intron
1360	chr8	124531904	124532405	0.219913	0.398974	NDUFB9	Intron		chr20	41047165	41047666	0.452528	0.818907	TOP1	Intron
1361	chr8	11852371	11852872	0.468741	0.401427	NEIL2	Exon		chr19	55598982	55599291	0.645026	0.852254	ZNF524	Promoter
1362	chr8	136285240	136285741	0.40202	0.405239	LINC02055	Intron		chr20	41317022	41317523	0.452528	0.854014	ZHX3	Promoter
1363	chr6	47633165	47633666	0.337233	0.409207		Distal		chr19	58571039	58571327	0.546865	0.862704	CENPBD1P1	Promoter
1364	chr3	37453937	37454438	0.425601	0.409546	ITGA9	Promoter		chr20	41137771	41138272	0.452528	0.892608	PLCG1-AS1	Promoter
1365	chr19	57869558	57870059	0.473505	0.410409	UBE2CP5	Promoter		chr1	207807571	207808072	0.438029	0.896245	MIR29B2	Exon
1366	chr16	31404768	31404974	0.387251	0.413634	ITGAD	Intron		chr1	108533931	108534432	0.489987	0.897014		Distal
1367	chr1	36178330	36178430	0.033	0.434256	TRAPPC3	Exon		chr20	41317540	41318041	0.452528	0.897022	ZHX3	Promoter
1368	chr8	124534977	124535478	0.219913	0.437129	NDUFB9	Intron		chr3	96705175	96705676	0.575611	0.897241		Distal
1369	chr8	124528831	124529332	0.219913	0.438676	NDUFB9	Intron		chr1	207755231	207755732	0.438029	0.928397	CD46	Intron
1370	chr1	228341162	228341262	0.684	0.441438	MIR6742	3'		chr20	41004394	41004895	0.452528	0.951159		Distal
1371	chr3	44339471	44339972	0.331892	0.442093	TCAIM	Promoter		chr4	166816904	166817405	0.496471	0.95154	SPOCK3	Intron
1372	chr2	180413233	180413734	0.408662	0.453356		Distal		chr13	36870908	36871409	0.494375	0.963143	SMAD9	Intron
1373	chr8	136296388	136296889	0.40202	0.459156	LINC02055	Intron		chr13	36870908	36871409	0.494375	0.963143	SMAD9	Intron
1374	chr7	83155960	83156461	0.348015	0.46416	PCLO	Exon		chr13	36870908	36871409	0.555	0.963143	SMAD9	Intron
1375	chr7	83155960	83156461	0.363109	0.46416	PCLO	Exon		chr13	36870908	36871409	0.555	0.963143	SMAD9	Intron
1376	chr7	83155960	83156461	0.399125	0.46416	PCLO	Exon		chr13	36870908	36871409	0.520217	0.963143	SMAD9	Intron
1377	chr10	70985702	70986203	0.415769	0.464308	LINC02622	Intron		chr13	36870908	36871409	0.520217	0.963143	SMAD9	Intron
1378	chr20	59044666	59044689	0.366825	0.470525	SLMO2-ATP5E	Promoter		chr13	36870908	36871409	0.520217	0.963143	SMAD9	Intron
1379	chr2	234977180	234977681	0.471424	0.485755	SH3BP4	Intron		chr20	41643420	41643921	0.452528	0.998621		Distal
1380	chr3	44321254	44321755	0.331892	0.489309	TCAIM	Intron		chr20	41525121	41525622	0.452528	1.03896	CHD6	Intron
1381	chr20	31591739	31591793	0.351866	0.494891		Distal		chr5	172659141	172659642	0.524481	1.04999	MIR5003	Promoter
1382	chr1	153122866	153123367	0.396095	0.511246		Distal		chr5	172659141	172659642	0.524481	1.04999	MIR5003	Promoter
1383	chr12	81859466	81859967	0.437069	0.514132		Distal		chr5	172659141	172659642	0.558112	1.04999	MIR5003	Promoter
1384	chr12	81859466	81859967	0.316411	0.514132		Distal		chr14	95234434	95234935	0.466066	1.05818	DICER1	Intron
1385	chr12	81859466	81859967	0.316411	0.514132		Distal		chr14	95234434	95234935	0.43159	1.05818	DICER1	Intron
1386	chr8	124534174	124534675	0.219913	0.525701	NDUFB9	Intron		chr14	95234434	95234935	0.424791	1.05818	DICER1	Intron
1387	chr14	20692050	20692551	0.339772	0.529365	RNASE4	Intron		chr13	36920071	36920572	0.599251	1.05945	SMAD9	Promoter
1388	chr21	41552895	41553396	0.440113	0.540613		Distal		chr13	36920071	36920572	0.518425	1.05945	SMAD9	Promoter
1389	chr21	41552895	41553396	0.440113	0.540613		Distal		chr1	207753359	207753860	0.438029	1.07972	CD46	Promoter
1390	chrX	84188228	84188729	0.340823	0.552349	RPS6KA6	Promoter		chr1	207737431	207737932	0.438029	1.10354	CD46	Intron
1391	chrX	84188228	84188729	0.340823	0.552349	RPS6KA6	Promoter		chr1	207738334	207738835	0.438029	1.10994	CD46	3'
1392	chr10	122050467	122050567	0.058	0.553847	TACC2	Exon		chr20	41047882	41048383	0.452528	1.11044	TOP1	Intron
1393	chr19	57869217	57869485	0.473505	0.55525	UBE2CP5	Promoter		chr1	6269560	6270061	0.47732	1.11368	GPR153	Intron
1394	chr1	165911446	165911947	0.481802	0.567844	MIR3658	3'		chr1	6269560	6270061	0.47732	1.11368	GPR153	Intron
1395	chr5	141702650	141703151	0.374843	0.568091		Distal		chr20	41316459	41316960	0.452528	1.12325	ZHX3	Promoter
1396	chr5	141702650	141703151	0.374843	0.568091		Distal		chr1	207808250	207808751	0.438029	1.13305	MIR29B2	Exon
1397	chr5	141702650	141703151	0.374843	0.568091		Distal		chr20	41137200	41137701	0.452528	1.14927	PLCG1	Promoter
1398	chr14	58297345	58297846	0.530973	0.577991	PSMA3-AS1	Promoter		chr4	174450033	174450534	0.614278	1.16917		Distal
1399	chr19	44890235	44890633	0.550622	0.580566	TOMM40	Promoter		chr4	174450033	174450534	0.605309	1.16917		Distal
1400	chr21	32412092	32412295	0.373344	0.585634	EVA1C	Promoter		chr20	41120047	41120548	0.452528	1.19113	PLCG1	Intron
1401	chr2	469731	469840	0.019	0.590263		Distal		chr20	41136183	41136684	0.452528	1.19361	PLCG1	Promoter
1402	chr2	469731	469840	0.064	0.590263		Distal		chr20	41322158	41322659	0.452528	1.19965		Distal
1403	chr11	126185512	126185612	0.342	0.599305		Distal		chr6	27791557	27791674	0.7	1.21192		Distal
1404	chr19	46714935	46715436	0.400405	0.60843	PRKD2	Promoter		chr6	27791557	27791674	0.432	1.21192		Distal
1405	chr7	83161761	83162262	0.348015	0.6142	PCLO	Promoter		chr6	27791557	27791674	0.597	1.21192		Distal
1406	chr7	83161761	83162262	0.363109	0.6142	PCLO	Promoter		chr20	41649958	41650459	0.452528	1.23935		Distal
1407	chr7	83161761	83162262	0.399125	0.6142	PCLO	Promoter		chr19	37318086	37318587	0.458559	1.24315	ZNF875	5'
1408	chr1	31154120	31154621	0.456869	0.625786		Distal		chr19	37318086	37318587	0.458559	1.24315	ZNF875	5'
1409	chr8	11854631	11855132	0.468741	0.626724	NEIL2	5'		chr20	41694069	41694570	0.452528	1.25223		Distal
1410	chr8	11854631	11855132	0.436012	0.626724	NEIL2	5'		chr20	41003613	41004114	0.452528	1.28862		Distal
1411	chr9	134050455	134050555	0.522	0.627159	LOC100130548	Exon		chr6	84340456	84340957	0.645939	1.33027		Distal
1412	chr2	180411684	180412185	0.408662	0.627721		Distal		chr6	84340456	84340957	0.645939	1.33027		Distal
1413	chr13	85645942	85646443	0.455103	0.641019		Distal		chr1	207750887	207751388	0.438029	1.40015	CD46	Promoter
1414	chr6	106228312	106228412	0.035	0.672858	ATG5	Intron		chr11	1769734	1769759	0.511504	1.40522		Distal
1415	chr6	47634655	47635156	0.337233	0.685857		Distal		chr20	41027853	41028354	0.452528	1.4073	TOP1	Promoter
1416	chr8	144312695	144313196	0.353218	0.690495	BOP1	3'		chr7	27141181	27141185	0.682932	1.42886	HOXA3	Promoter
1417	chr2	127453718	127453802	0.447292	0.704874	MIR4783	Intron		chr1	6270334	6270778	0.47732	1.43842	GPR153	Intron
1418	chr2	127453718	127453802	0.447292	0.704874	MIR4783	Intron		chr1	6270334	6270778	0.47732	1.43842	GPR153	Intron
1419	chr3	44337241	44337742	0.331892	0.722535	TCAIM	Promoter		chr1	108533381	108533882	0.489987	1.44305		Distal
1420	chr7	31553719	31554220	0.535573	0.735973	ITPRID1	Intron		chr17	48593817	48594020	0.912	1.4656	HOXB5	Promoter
1421	chr2	7032204	7032705	0.541457	0.75283	LOC101929452	Intron		chr17	48593817	48594020	0.848	1.4656	HOXB5	Promoter
1422	chr2	168056278	168056779	0.486147	0.77287	B3GALT1-AS1	Intron		chr17	48593817	48594020	0.765	1.4656	HOXB5	Promoter
1423	chr19	3481782	3482048	0.535892	0.773925	SMIM24	Promoter		chr17	48593817	48594020	0.569	1.4656	HOXB5	Promoter
1424	chr7	108525224	108525725	0.461967	0.791466	PNPLA8	Intron		chr17	48593817	48594020	0.848	1.4656	HOXB5	Promoter
1425	chr1	207268232	207268733	0.331708	0.794399	CD55	Intron		chr17	48593817	48594020	0.745	1.4656	HOXB5	Promoter
1426	chr19	54192047	54192234	0.352376	0.811459	MIR4752	Exon		chr17	48593817	48594020	0.116	1.4656	HOXB5	Promoter
1427	chr6	47631822	47632323	0.337233	0.827998		Distal		chr20	41005194	41005695	0.452528	1.47977		Distal
1428	chr13	102945287	102945788	0.472004	0.832931		Distal		chr1	207730392	207730893	0.438029	1.49131	CD46	Intron
1429	chr13	102945287	102945788	0.472004	0.832931		Distal		chr20	41149626	41150127	0.452528	1.49924	PLCG1-AS1	Intron
1430	chr13	102945287	102945788	0.397077	0.832931		Distal		chr20	41039031	41039532	0.452528	1.49944	TOP1	Intron
1431	chr20	31591989	31592490	0.351866	0.837472		Distal		chr13	112756987	112757488	0.63838	1.50705	ATP11A-AS1	Promoter
1432	chr20	31591989	31592490	0.351866	0.837472		Distal		chr6	105553155	105553656	0.38638	1.5296	PREP	Intron
1433	chr20	31591989	31592490	0.351866	0.837472		Distal		chr1	207789780	207790281	0.438029	1.5419	MIR29C	Exon 1
1434	chr3	44338682	44339183	0.331892	0.850091	TCAIM	Promoter		chr20	41341053	41341554	0.452528	1.57511	LPIN3	Promoter
1435	chr4	1022243	1022343	0.033	0.850113	FGFRL1	Exon		chr1	99589049	99589550	0.479195	1.58732	LINC01708	Intron
1436	chr4	1022495	1022556	0.068	0.850113	FGFRL1	Intron		chr13	36882870	36883371	0.518425	1.59451	SMAD9	Intron
1437	chr19	46717570	46718071	0.400405	0.855969	PRKD2	Promoter		chr20	41136695	41137196	0.452528	1.63599	PLCG1	Promoter
1438	chr13	81225047	81225194	0.444027	0.880159	LINC00564	Promoter		chr13	36903870	36904371	0.518425	1.63898	SMAD9	Intron
1439	chr13	81225047	81225194	0.444027	0.880159	LINC00564	Promoter		chr20	41017586	41018087	0.452528	1.64385		Distal
1440	chr12	52946929	52947129	0.415264	0.881182	KRT18	Promoter		chr20	41058321	41058822	0.452528	1.68317	TOP1	Intron
1441	chr19	44954499	44954809	0.554359	0.88236	CLPTM1	Promoter		chr20	41119520	41120021	0.452528	1.70773	PLCG1	Intron
1442	chr7	76148920	76149421	0.494234	0.895574		Distal		chr19	52896669	52897170	0.444053	1.72865	ZNF320	Promoter
1443	chr16	3282639	3282843	0.341797	0.912306	ZNF263	Intron		chr20	59830873	59830978	0.465201	1.77415	SYCP2	Intron
1444	chr16	3282639	3282843	0.341797	0.912306	ZNF263	Intron		chr6	168078964	168079465	0.582413	1.77452	FRMD1	5'
1445	chr2	95401898	95402399	0.59588	0.939749	FAHD2A	Promoter		chr6	168078964	168079465	0.582413	1.77452	FRMD1	5'
1446	chr19	46716909	46717410	0.400405	0.963676	PRKD2	Promoter		chr20	41318071	41318572	0.452528	1.77634	ZHX3	Promoter
1447	chr2	96762188	96762288	0.036	0.972919	CNNM4	Promoter		chr1	207752592	207753093	0.438029	1.8975	CD46	Promoter
1448	chr20	57393558	57393568	0.372298	0.978442	RBM38-AS1	Promoter		chr20	41003006	41003507	0.452528	1.96052		Distal
1449	chr21	43815526	43815808	0.384461	0.987928	AATBC	Promoter		chr13	112723148	112723315	0.527636	2.03436	ATP11A-AS1	Intron
1450	chr17	78995076	78995221	0.028	1.00189	CANT1	Exon		chr4	158020194	158020695	0.647054	2.03831	FAM198B-AS1	Intron
1451	chr17	78995076	78995221	0.174	1.00189	CANT1	Exon		chr4	158020194	158020695	0.647054	2.03831	FAM198B-AS1	Intron
1452	chr17	78995076	78995221	0.028	1.00189	CANT1	Exon		chr1	107683756	107683956	0.445409	2.04128	MIR7852	Intron
1453	chr17	78995076	78995221	0.174	1.00189	CANT1	Exon		chr20	41475549	41476552	0.452528	2.05462	EMILIN3	Intron
1454	chr17	78995246	78995346	0.016	1.00189	CANT1	Exon 1		chr20	41475549	41476552	0.452528	2.05462	EMILIN3	Intron
1455	chr19	46715643	46716144	0.400405	1.00791	PRKD2	Promoter		chr20	45138366	45138867	0.594381	2.07843	WFDC12	Exon 1
1456	chr12	131831814	131832014	0.454175	1.01533	MMP17	Intron		chr5	172660186	172660499	0.524481	2.08445	MIR5003	Promoter
1457	chr20	62795604	62795699	0.415779	1.04197	MRGBP	Promoter		chr5	172660186	172660499	0.524481	2.08445	MIR5003	Promoter
1458	chr16	3283615	3284116	0.341797	1.04511	ZNF263	5'		chr5	172660186	172660499	0.558112	2.08445	MIR5003	Promoter
1459	chr16	3283615	3284116	0.341797	1.04511	ZNF263	5'		chr1	207755742	207756243	0.438029	2.08633	CD46	Intron
1460	chr13	38146954	38147455	0.470975	1.04755	UFM1	Intron		chr2	241496929	241497430	0.488208	2.09526	STK25	Exon
1461	chr19	48554518	48555019	0.373181	1.05247	SULT2B1	Promoter		chr2	241496929	241497430	0.488208	2.09526	STK25	Exon
1462	chr20	59044733	59045234	0.366825	1.0629	SLMO2-ATP5E	Promoter		chr1	108536761	108537229	0.489987	2.16729		Distal
1463	chr21	34543877	34544041	0.430445	1.0712	KCNE1	Intron		chr20	41124421	41124922	0.452528	2.34739	PLCG1	3'
1464	chr19	46716283	46716784	0.400405	1.072	PRKD2	Promoter		chr20	41339894	41340395	0.452528	2.37928	LPIN3	Promoter
1465	chr21	32411469	32411970	0.373344	1.07552	EVA1C	Promoter		chr20	41321614	41322115	0.452528	2.41802		Distal
1466	chr1	107680287	107680788	0.429123	1.09997	MIR7852	Intron		chr20	41650472	41650973	0.452528	2.58897		Distal
1467	chr7	73736671	73736771	0.305	1.10008	ABHD11-AS1	Promoter		chr1	207748035	207748536	0.438029	2.76042		Distal
1468	chr2	234978273	234978657	0.471424	1.10485	SH3BP4	Intron		chr1	207748685	207749186	0.438029	2.833	CD46	Promoter
1469	chr16	76574664	76575165	0.551037	1.1117	LINC02125	Intron		chr20	41340478	41340979	0.452528	4.00677	LPIN3	Promoter
1470	chr16	76574664	76575165	0.551037	1.1117	LINC02125	Intron
1471	chr16	76574664	76575165	0.551037	1.1117	LINC02125	Intron
1472	chr16	76574664	76575165	0.459967	1.1117	LINC02125	Intron
1473	chr16	1308284	1308308	0.363539	1.12321	UBE2I	Promoter
1474	chr16	1308284	1308308	0.363539	1.12321	UBE2I	Promoter
1475	chr8	144313640	144313985	0.353218	1.12663	BOP1	3'
1476	chr21	31874459	31874475	0.34724	1.12999	HUNK	Promoter
1477	chr16	89102831	89102931	0.116	1.13147	ACSF3	Intron
1478	chr19	4054205	4054305	0.042	1.14795	ZBTB7A	Exon
1479	chr19	44889723	44890224	0.550622	1.15703	TOMM40	Promoter
1480	chr8	136259257	136259758	0.40202	1.16041	LINC02055	Intron
1481	chr11	113778062	113778442	0.575849	1.16934	CLDN25	Promoter
1482	chr3	190037933	190038434	0.446908	1.19031	P3H2-AS1	Intron
1483	chr3	190037933	190038434	0.446908	1.19031	P3H2-AS1	Intron
1484	chr3	190037933	190038434	0.379019	1.19031	P3H2-AS1	Intron
1485	chr3	190037933	190038434	0.379019	1.19031	P3H2-AS1	Intron
1486	chr19	48552621	48553122	0.373181	1.22525	SULT2B1	Promoter
1487	chr2	106342791	106342851	0.024	1.24118		Distal
1488	chr8	117947551	117948052	0.3156	1.25017	EXT1	Intron
1489	chr8	117947551	117948052	0.3156	1.25017	EXT1	Intron
1490	chr4	6322680	6323181	0.491191	1.30112	WFS1	3'
1491	chr4	6322680	6323181	0.491191	1.30112	WFS1	3'
1492	chr4	186708124	186708323	0.047	1.30645	FAT1	Exon
1493	chr4	186708124	186708323	0.109	1.30645	FAT1	Exon
1494	chr4	186708124	186708323	0.064	1.30645	FAT1	Exon
1495	chr4	186708124	186708323	0.07	1.30645	FAT1	Exon
1496	chr4	186708124	186708323	0.064	1.30645	FAT1	Exon
1497	chr4	186708124	186708323	0.052	1.30645	FAT1	Exon
1498	chr4	186708124	186708323	0.049	1.30645	FAT1	Exon
1499	chr4	186708124	186708323	0.047	1.30645	FAT1	Exon
1500	chr4	186708124	186708323	0.109	1.30645	FAT1	Exon
1501	chr4	186708124	186708323	0.064	1.30645	FAT1	Exon
1502	chr3	37456238	37456739	0.425601	1.32414	ITGA9	Intron
1503	chr12	6232974	6233429	0.387621	1.33075	CD9	Exon
1504	chr19	1112630	1112730	0.065	1.33364	GPX4	Intron
1505	chr18	48761652	48761752	0.026	1.34433	SMAD7	Exon
1506	chr19	2278569	2278824	0.006	1.35061	PEAK3	Exon
1507	chr19	2278569	2278824	0.028	1.35061	PEAK3	Exon
1508	chr19	2278569	2278824	0.1	1.35061	PEAK3	Exon
1509	chr3	172857033	172857534	0.535097	1.35868		Distal
1510	chr11	68812454	68812623	0.134	1.36887	CPT1A	Exon
1511	chr11	68812454	68812623	0.024	1.36887	CPT1A	Exon
1512	chr11	68812454	68812623	0.134	1.36887	CPT1A	Exon
1513	chr11	68812454	68812623	0.024	1.36887	CPT1A	Exon
1514	chr11	68812454	68812623	0.053	1.36887	CPT1A	Exon
1515	chr17	78316324	78316424	0.31	1.36963	LINC01993	Intron
1516	chr19	41956728	41956828	0.031	1.37256	RABAC1	Promoter
1517	chr19	46713580	46714081	0.400405	1.38659	PRKD2	5'
1518	chr2	234970380	234970881	0.471424	1.38672	SH3BP4	Intron
1519	chr13	113535580	113535680	0.102	1.40989	TMCO3	Intron
1520	chr8	133049592	133050093	0.44682	1.41747	MIR7848	5'
1521	chr18	6929450	6929671	0.535908	1.41898	LINC00668	Promoter
1522	chr18	6929450	6929671	0.535908	1.41898	LINC00668	Promoter
1523	chr9	94607459	94607559	0.198	1.42893	FBP2	Intron
1524	chr7	107843291	107843406	0.016	1.42954		Distal
1525	chr7	107843291	107843406	0.053	1.42954		Distal
1526	chr7	107843291	107843406	0.016	1.42954		Distal
1527	chr7	107843291	107843406	0.053	1.42954		Distal
1528	chr2	226445067	226445568	0.48943	1.44115		Distal
1529	chr2	226445067	226445568	0.48943	1.44115		Distal
1530	chr20	31592724	31593225	0.351866	1.45069		Distal
1531	chrX	91108748	91109249	0.446239	1.45073		Distal
1532	chrX	91108748	91109249	0.446239	1.45073		Distal
1533	chr1	31155303	31155804	0.456869	1.46491		Distal
1534	chr4	911967	912067	0.45	1.499	GAK	3'
1535	chr8	11853109	11853610	0.468741	1.51907	NEIL2	5'
1536	chr7	150371887	150371987	0.023	1.55673	ZNF775	3'
1537	chr21	34542970	34543471	0.430445	1.55751	KCNE1	Intron
1538	chr19	48556179	48556249	0.373181	1.59258	SULT2B1	Intron
1539	chr16	1758179	1758279	0.125	1.59378	NME3	Intron
1540	chr2	8709782	8709986	0.007	1.61725		Distal
1541	chr2	8709782	8709986	0.074	1.61725		Distal
1542	chr2	8709782	8709986	0.113	1.61725		Distal
1543	chr14	26992532	26993033	0.470202	1.67817	MIR4307	Intron
1544	chr14	26992532	26993033	0.470202	1.67817	MIR4307	Intron
1545	chr14	26992532	26993033	0.470202	1.67817	MIR4307	Intron
1546	chr1	165910978	165911162	0.481802	1.71053	MIR3658	3'
1547	chr5	157778000	157778501	0.617681	1.71879		Distal
1548	chr20	31699243	31699557	0.363953	1.72268	ABALON	Intron
1549	chr1	219958923	219959023	0.019	1.7233	SLC30A10	Promoter
1550	chr7	920428	920528	0.207	1.73793	ADAP1	Intron
1551	chr19	48553847	48554348	0.373181	1.74441	SULT2B1	Promoter
1552	chr1	1160177	1160277	0.051	1.7569		Distal
1553	chr6	168078964	168079019	0.078	1.77452	FRMD1	5'
1554	chr6	168078964	168079019	0.068	1.77452	FRMD1	5'
1555	chr19	46714108	46714609	0.400405	1.8052	PRKD2	Promoter
1556	chr2	17649307	17649407	0.01	1.82242	GEN1	Intron
1557	chr7	123242788	123243289	0.618335	1.84146		Distal
1558	chr8	60876447	60876502	0.222	1.84183		Distal
1559	chr7	150902582	150902782	0.480181	1.84394		Distal
1560	chr8	117946472	117946970	0.3156	1.9085	EXT1	Intron
1561	chr8	117946472	117946970	0.3156	1.9085	EXT1	Intron
1562	chr13	102900270	102900771	0.472004	1.92678		Distal
1563	chr13	102900270	102900771	0.472004	1.92678		Distal
1564	chr13	102900270	102900771	0.397077	1.92678		Distal
1565	chr11	130190514	130190614	0.016	1.93245	ST14	Exon
1566	chr13	102901043	102901544	0.472004	1.94047		Distal
1567	chr13	102901043	102901544	0.472004	1.94047		Distal
1568	chr13	102901043	102901544	0.397077	1.94047		Distal
1569	chr2	7031580	7032081	0.541457	1.97478	LOC101929452	Intron
1570	chr8	124530886	124531387	0.219913	2.02087	NDUFB9	Intron
1571	chr7	128841191	128841291	0.503	2.03403	FLNC	Exon 1
1572	chr15	38226788	38227289	0.482826	2.05822	SPRED1	Exon 1
1573	chr15	38226788	38227289	0.482826	2.05822	SPRED1	Exon 1
1574	chr15	38226788	38227289	0.482826	2.05822	SPRED1	Exon 1
1575	chr15	38226788	38227289	0.482826	2.05822	SPRED1	Exon 1
1576	chr8	35648081	35648529	0.343344	2.12347	LOC101929550	Intron
1577	chr8	35648081	35648529	0.343344	2.12347	LOC101929550	Intron
1578	chr1	31154787	31155288	0.456869	2.41479		Distal
1579	chr1	248757670	248758171	0.543597	2.4893	LYPD8	Promoter
1580	chr1	248757670	248758171	0.543597	2.4893	LYPD8	Promoter
1581	chr18	6929693	6930088	0.535908	2.49112	LINC00668	Promoter
1582	chr18	6929693	6930088	0.535908	2.49112	LINC00668	Promoter
1583	chr12	131939042	131939142	0.034	2.50051	PUS1	Intron
1584	chr4	2036575	2036675	0.04	2.70637	NELFA	Intron
1585	chr7	83162697	83163198	0.348015	2.7067	PCLO	Promoter
1586	chr7	83162697	83163198	0.363109	2.7067	PCLO	Promoter
1587	chr7	83162697	83163198	0.399125	2.7067	PCLO	Promoter
1588	chr8	11853733	11854234	0.468741	2.81801	NEIL2	Exon 1
1589	chr8	11853733	11854234	0.436012	2.81801	NEIL2	Exon 1
1590	chr9	137789147	137789247	0.023	2.91149	LOC651337	Promoter
1591	chr9	137789295	137789367	0.047	2.91149	LOC651337	Promoter
1592	chr19	10713280	10713287	0.046	2.99937	DNM2	3'
1593	chr20	59047990	59048034	0.366825	3.12335		Distal
1594	chr19	48551839	48552340	0.373181	3.19292	SULT2B1	Promoter
1595	chr20	31593269	31593739	0.351866	3.89356		Distal

## Sheet: KIDNEY tDMRs
Sorted t-DMRs for kidney cancers
	Hypo methylated regions
	seqnames	start	end	Kidney_betaValue	RelAccS	gene name	annotation		seqnames	start	end	Kidney_betaValue	RelAccS	gene name	annotation
1	chr21	44885608	44886109	0.291812	-1.72006	PTTG1IP	3'		chr5	59039804	59039904	0.548	-2.44015	RAB3C	Exon 1
2	chr8	12583576	12584077	0.122369	-1.45229	LOC729732	Intron		chr5	59039303	59039404	0.275	-2.41095	RAB3C	5'
3	chr8	12583576	12584077	0.122369	-1.45229	LOC729732	Intron		chr5	59039303	59039404	0.441	-2.41095	RAB3C	5'
4	chr1	54481389	54481890	0.499512	-1.41911		Distal		chr15	43270900	43271401	0.741192	-1.87188		Distal
5	chr1	54481389	54481890	0.499512	-1.41911		Distal		chr11	123430892	123431393	0.603272	-1.64442	MIR4493	Exon 1
6	chr6	54191402	54191903	0.302385	-1.3913	MLIP-AS1	Intron		chr11	123430892	123431393	0.599251	-1.64442	MIR4493	Exon 1
7	chr12	68119630	68120131	0.405625	-1.37043	IFNG	Intron		chr11	123430892	123431393	0.576409	-1.64442	MIR4493	Exon 1
8	chr6	52333759	52334260	0.622514	-1.3434		Distal		chr11	123430892	123431393	0.201	-1.64442	MIR4493	Exon 1
9	chr6	54197997	54198498	0.302385	-1.30879	TINAG	Intron		chr11	123430892	123431393	0.343	-1.64442	MIR4493	Exon 1
10	chr6	52330466	52330967	0.622514	-1.30667		Distal		chr1	2133202	2133302	0.213	-1.50322	PRKCZ-AS1	Intron
11	chr3	9912313	9912814	0.4367	-1.29246	IL17RC	Intron		chr1	2133330	2133430	0.238	-1.50322	PRKCZ-AS1	Intron
12	chr3	9912313	9912814	0.39076	-1.29246	IL17RC	Intron		chr12	121839404	121839504	0.315	-1.34895		Distal
13	chr21	44897583	44898084	0.291812	-1.28495	ITGB2-AS1	Intron		chr4	38524068	38524569	0.833188	-1.24958	LINC01258	Promoter
14	chr19	41906967	41907468	0.254527	-1.27564	LOC100505585	3'		chr4	103076245	103076345	0.168	-1.21672	SLC9B2	Promoter
15	chr11	93465526	93465623	0.410767	-1.23509		Distal		chr16	54325040	54325133	0.700579	-1.20441		Distal
16	chr1	54480426	54480927	0.499512	-1.23362		Distal		chr19	14167697	14168198	0.508929	-1.13493	LOC100507373	Intron
17	chr1	54480426	54480927	0.499512	-1.23362		Distal		chr19	14167697	14168198	0.508929	-1.13493	LOC100507373	Intron
18	chr19	50868795	50868846	0.333379	-1.23236	KLK2	Intron		chr19	14167697	14168198	0.508929	-1.13493	LOC100507373	Intron
19	chr7	150435775	150436139	0.317629	-1.18624	LINC00996	Promoter		chr19	14167697	14168198	0.508929	-1.13493	LOC100507373	Intron
20	chr16	15639166	15639667	0.328118	-1.17138	MIR484	5'		chr5	67004528	67004725	0.251	-1.12651	MAST4-AS1	Promoter
21	chr8	12585236	12585245	0.122369	-1.15725	LOC729732	Intron		chr5	67004528	67004725	0.266	-1.12651	MAST4-AS1	Promoter
22	chr1	38229165	38229168	0.38486	-1.15643		Distal		chr5	67004528	67004725	0.251	-1.12651	MAST4-AS1	Promoter
23	chr6	52296575	52297076	0.622514	-1.11537		Distal		chr5	67004528	67004725	0.266	-1.12651	MAST4-AS1	Promoter
24	chr3	111311746	111312093	0.543864	-1.09893	CD96	Intron		chr5	67004528	67004725	0.314	-1.12651	MAST4-AS1	Promoter
25	chr17	73640830	73641163	0.207673	-1.08308	SDK2	Exon 1		chr1	165395424	165395925	0.586026	-1.09959		Distal
26	chr4	52915819	52916320	0.222753	-1.04539	LINC01618	Intron		chr1	165392937	165393438	0.586026	-1.09263		Distal
27	chr17	41163585	41164086	0.306825	-1.04437	KRTAP4-4	Promoter		chr13	112969480	112969580	0.441	-1.03477	MCF2L	Intron
28	chrX	39470797	39471246	0.21907	-1.01623		Distal		chr10	121414965	121415466	0.759168	-1.02582		Distal
29	chr18	37336700	37336825	0.823	-1.01411	LOC105372068	Intron		chr1	165394770	165395271	0.586026	-1.02248		Distal
30	chr18	37336700	37336825	0.622	-1.01411	LOC105372068	Intron		chr19	44765455	44765956	0.591251	-1.01278	MIR8085	Exon 1
31	chr18	72181261	72181762	0.210894	-0.993016		Distal		chr2	95719566	95719737	0.699597	-0.962678		Distal
32	chr14	104422729	104422777	0.36	-0.990963		Distal		chr17	28576985	28577182	0.268	-0.960827	ALDOC	Promoter
33	chr1	117308793	117309294	0.36095	-0.978264	LINC01525	Intron		chr17	28576985	28577182	0.242	-0.960827	ALDOC	Promoter
34	chr19	41929068	41929569	0.254527	-0.961674	ERFL	Promoter		chr17	28576985	28577182	0.235	-0.960827	ALDOC	Promoter
35	chr20	35977952	35978453	0.343741	-0.953965	SCAND1	Intron		chr17	28576985	28577182	0.181	-0.960827	ALDOC	Promoter
36	chr1	54475837	54476338	0.499512	-0.932206		Distal		chr10	121414064	121414565	0.759168	-0.938271		Distal
37	chr1	54475837	54476338	0.499512	-0.932206		Distal		chr1	165407010	165407511	0.586026	-0.913513	RXRG	Intron
38	chr11	19350415	19350483	0.387	-0.93171	NAV2	Promoter		chr7	24285307	24285407	0.377	-0.901784	NPY	Promoter
39	chr11	19350415	19350483	0.618	-0.93171	NAV2	Promoter		chr15	43239622	43240123	0.741192	-0.876888	EPB42	Exon 1
40	chr1	54479218	54479719	0.499512	-0.931345		Distal		chr1	165381044	165381545	0.586026	-0.875395		Distal
41	chr1	54479218	54479719	0.499512	-0.931345		Distal		chr8	106658481	106658581	0.246	-0.871156	ABRA	Intron
42	chr12	93155018	93155519	0.626088	-0.916776	LINC02412	Intron		chr10	100827192	100827292	0.495	-0.84852	SLF2	Intron
43	chr1	118629151	118629652	0.191276	-0.906104		Distal		chr10	100827303	100827342	0.674	-0.84852	SLF2	Intron
44	chr17	68127913	68128228	0.382261	-0.897729	LINC00674	Exon 1		chr7	24284006	24284370	0.162	-0.823519	NPY	Promoter
45	chr15	71143802	71143995	0.28636	-0.891857	THSD4-AS1	Intron		chr7	24284006	24284370	0.312	-0.823519	NPY	Promoter
46	chr15	71143802	71143995	0.28636	-0.891857	THSD4-AS1	Intron		chr7	24284006	24284370	0.306	-0.823519	NPY	Promoter
47	chr5	2866307	2866401	0.329	-0.89163		Distal		chr7	24284006	24284370	0.312	-0.823519	NPY	Promoter
48	chr15	74281625	74281999	0.244467	-0.868666	CCDC33	Exon 1		chr7	24284006	24284370	0.293	-0.823519	NPY	Promoter
49	chr15	74281625	74281999	0.244467	-0.868666	CCDC33	Exon 1		chr7	24284006	24284370	0.35	-0.823519	NPY	Promoter
50	chr21	44892725	44893226	0.291812	-0.853307	PTTG1IP	Exon		chr7	24284006	24284370	0.445	-0.823519	NPY	Promoter
51	chr11	62912776	62913193	0.316695	-0.853019	CHRM1	Intron		chr7	24284006	24284370	0.312	-0.823519	NPY	Promoter
52	chr10	91190289	91190790	0.550778	-0.852567	PCGF5	Intron		chr7	24284006	24284370	0.306	-0.823519	NPY	Promoter
53	chr21	44485778	44486140	0.380337	-0.847398	LINC02575	Promoter		chr7	24284006	24284370	0.293	-0.823519	NPY	Promoter
54	chr5	148482775	148483276	0.422389	-0.844418	FBXO38	3'		chr7	24284006	24284370	0.35	-0.823519	NPY	Promoter
55	chr3	133775322	133775823	0.264515	-0.843037	SRPRB	3'		chr15	43285496	43285997	0.741192	-0.788977	TGM7	Intron
56	chr12	27925007	27925508	0.470218	-0.84294		Distal		chr10	16520949	16521049	0.383	-0.788374	C1QL3	Promoter
57	chr7	47641467	47641968	0.170453	-0.842366		Distal		chr4	103076680	103076862	0.188	-0.78544	SLC9B2	Promoter
58	chr1	85093912	85094090	0.153623	-0.838527	MIR4423	3'		chr4	103076680	103076862	0.187	-0.78544	SLC9B2	Promoter
59	chr19	41930376	41930513	0.254527	-0.835781	ERFL	Promoter		chr1	111214383	111214884	0.625684	-0.778648	DENND2D	Intron
60	chr3	108084871	108085372	0.423636	-0.823581	CD47	Intron		chr1	111214383	111214884	0.625684	-0.778648	DENND2D	Intron
61	chr14	104023603	104024104	0.434761	-0.818431	ASPG	Intron		chr15	74215879	74216380	0.728762	-0.774641	CCDC33	Promoter
62	chr14	104023603	104024104	0.434761	-0.818431	ASPG	Intron		chr15	74215879	74216380	0.728762	-0.774641	CCDC33	Promoter
63	chr3	108031201	108031702	0.423636	-0.815519		Distal		chr15	74215879	74216380	0.728762	-0.774641	CCDC33	Promoter
64	chr3	108031201	108031702	0.423636	-0.815519		Distal		chr17	37082621	37083122	0.682589	-0.774433		Distal
65	chr3	108031201	108031702	0.423636	-0.815519		Distal		chr4	41561220	41561721	0.751452	-0.771879	PHOX2B	Intron
66	chr3	108031201	108031702	0.339139	-0.815519		Distal		chr2	239036293	239036530	0.664893	-0.767571		Distal
67	chr7	25699423	25699924	0.639182	-0.813267	LOC646588	Intron		chr4	38464739	38465240	0.833188	-0.765014	LINC01259	Intron
68	chr7	25699423	25699924	0.639182	-0.813267	LOC646588	Intron		chr4	41583200	41583701	0.751452	-0.761442	PHOX2B	Intron
69	chr12	25681557	25682058	0.521844	-0.813144		Distal		chr1	165382096	165382597	0.586026	-0.755691		Distal
70	chr12	25681557	25682058	0.521844	-0.813144		Distal		chr18	3499896	3500397	0.652267	-0.754148	GAPLINC	Intron
71	chr17	41160459	41160960	0.306825	-0.808931	KRTAP4-4	Promoter		chr18	3499896	3500397	0.652267	-0.754148	GAPLINC	Intron
72	chr12	100867951	100868452	0.297506	-0.797022	GAS2L3	Intron		chr11	123429876	123430377	0.576409	-0.75097	MIR4493	5'
73	chr12	100867951	100868452	0.28131	-0.797022	GAS2L3	Intron		chr11	123429876	123430377	0.309	-0.75097	MIR4493	5'
74	chr14	62187266	62187767	0.18539	-0.796188		Distal		chr11	123429876	123430377	0.287	-0.75097	MIR4493	5'
75	chr14	62187266	62187767	0.18539	-0.796188		Distal		chr11	123429876	123430377	0.268	-0.75097	MIR4493	5'
76	chr14	62187266	62187767	0.343017	-0.796188		Distal		chr11	123429876	123430377	0.309	-0.75097	MIR4493	5'
77	chr16	20424403	20424904	0.469395	-0.794238	ACSM5	Intron		chr11	123429876	123430377	0.287	-0.75097	MIR4493	5'
78	chr16	20424403	20424904	0.534925	-0.794238	ACSM5	Intron		chr11	123429876	123430377	0.268	-0.75097	MIR4493	5'
79	chr16	20424403	20424904	0.534925	-0.794238	ACSM5	Intron		chrX	15617669	15618170	0.329961	-0.746781	GS1-594A7.3	Intron
80	chr3	108037279	108037780	0.423636	-0.788779	CD47	Exon		chr1	165387919	165388420	0.586026	-0.742486		Distal
81	chr3	108037279	108037780	0.423636	-0.788779	CD47	Exon		chr1	116913316	116913817	0.721212	-0.739965	PTGFRN	Intron
82	chr3	108037279	108037780	0.423636	-0.788779	CD47	Exon		chr2	105484368	105484451	0.632421	-0.739402		Distal
83	chr3	108037279	108037780	0.339139	-0.788779	CD47	Exon		chr4	41543479	41543980	0.751452	-0.73811	LIMCH1	Intron
84	chr19	41910934	41911435	0.254527	-0.786058	LOC100505585	Intron		chr4	41574478	41574979	0.751452	-0.737924	PHOX2B	Intron
85	chr3	57094691	57095055	0.133785	-0.781787	ARHGEF3	3'		chr5	73300311	73300411	0.547	-0.736134		Distal
86	chr3	57094691	57095055	0.351875	-0.781787	ARHGEF3	3'		chr4	41541546	41542047	0.751452	-0.734545	LIMCH1	Intron
87	chr3	108015336	108015370	0.423636	-0.780347		Distal		chr10	100715622	100715722	0.221	-0.731786		Distal
88	chr3	108015336	108015370	0.339139	-0.780347		Distal		chr8	22879004	22879505	0.721459	-0.726023	LOC101929237	Promoter
89	chr12	100940445	100940946	0.297506	-0.777135	UTP20	Intron		chr4	38482782	38483283	0.833188	-0.717292	LINC01259	Intron
90	chr22	36164883	36165384	0.581141	-0.774475	APOL3	Promoter		chr19	10754796	10755233	0.462939	-0.710311	MIR4748	Exon 1
91	chr22	36164883	36165384	0.581141	-0.774475	APOL3	Promoter		chr19	10754796	10755233	0.462939	-0.710311	MIR4748	Exon 1
92	chr21	44890268	44890769	0.291812	-0.774315	PTTG1IP	Intron		chr6	100913578	100914079	0.457925	-0.709661		Distal
93	chr6	52311020	52311521	0.622514	-0.771347		Distal		chr15	43277794	43278295	0.741192	-0.697483	TGM5	Intron
94	chr2	158983832	158984333	0.339853	-0.768674	TANC1	Intron		chr1	204652713	204653042	0.631898	-0.695657	LRRN2	Intron
95	chr22	39777996	39778497	0.483314	-0.768019	ENTHD1	Intron		chr15	43250766	43251267	0.741192	-0.69227	TGM5	Intron
96	chr14	62165682	62166183	0.18539	-0.763704		Distal		chrX	15615423	15615924	0.329961	-0.691781	GS1-594A7.3	Intron
97	chr14	62165682	62166183	0.18539	-0.763704		Distal		chr15	43276073	43276574	0.741192	-0.691393	TGM5	3'
98	chr14	62165682	62166183	0.343017	-0.763704		Distal		chr4	38455345	38455846	0.833188	-0.682326	LINC01259	Intron
99	chr14	62165682	62166183	0.343017	-0.763704		Distal		chr1	165373763	165374264	0.586026	-0.681016		Distal
100	chr14	62165682	62166183	0.343017	-0.763704		Distal		chrX	15606071	15606572	0.329961	-0.679307	GS1-594A7.3	Intron
101	chr14	62165682	62166183	0.343017	-0.763704		Distal		chr4	38462612	38463113	0.833188	-0.677784	LINC01259	Intron
102	chr14	62165682	62166183	0.343017	-0.763704		Distal		chr4	41550238	41550739	0.751452	-0.676887	LIMCH1	Intron
103	chr6	52335462	52335963	0.622514	-0.762825		Distal		chr15	43277171	43277672	0.741192	-0.67313	TGM5	Intron
104	chr12	25695512	25696013	0.521844	-0.762332		Distal		chr15	43360865	43361366	0.741192	-0.673053	TUBGCP4	3'
105	chr12	25695512	25696013	0.521844	-0.762332		Distal		chr1	204653557	204653857	0.631898	-0.671908	LRRN2	Intron
106	chr22	36232604	36233105	0.581141	-0.760709	APOL2	Intron		chr2	201344944	201345445	0.654057	-0.670796	FLACC1	Intron
107	chr22	36232604	36233105	0.581141	-0.760709	APOL2	Intron		chr2	201344944	201345445	0.654057	-0.670796	FLACC1	Intron
108	chr1	117301864	117302365	0.36095	-0.757981	LINC01525	Intron		chr4	41571182	41571683	0.751452	-0.667341	PHOX2B	Intron
109	chr6	37648487	37648871	0.618909	-0.754851	MDGA1	Exon 1		chrX	15616481	15616982	0.329961	-0.666853	GS1-594A7.3	Intron
110	chr3	108053489	108053990	0.423636	-0.754662	CD47	Exon 1		chr4	53527293	53527794	0.798804	-0.666041	LNX1-AS1	Intron
111	chr3	108053489	108053990	0.423636	-0.754662	CD47	Exon 1		chr4	53527293	53527794	0.798804	-0.666041	LNX1-AS1	Intron
112	chr3	108053489	108053990	0.423636	-0.754662	CD47	Exon 1		chr15	43296832	43297333	0.741192	-0.659177	TGM7	Intron
113	chr14	70316847	70317234	0.390422	-0.752639	COX16	Intron		chr1	174842023	174842195	0.672173	-0.658521	RABGAP1L-AS1	Intron
114	chr14	104022880	104023040	0.434761	-0.748419	ASPG	Intron		chr1	174842023	174842195	0.672173	-0.658521	RABGAP1L-AS1	Intron
115	chr14	104022880	104023040	0.434761	-0.748419	ASPG	Intron		chr1	165383926	165384427	0.586026	-0.653115		Distal
116	chr12	25699424	25699925	0.521844	-0.745388		Distal		chr2	134031082	134031583	0.474733	-0.652835	MGAT5	Intron
117	chr12	25699424	25699925	0.521844	-0.745388		Distal		chr6	5131348	5131849	0.718634	-0.650362	MIR3691	Intron
118	chr12	25699424	25699925	0.521844	-0.745388		Distal		chr2	134035106	134035607	0.474733	-0.649005		Distal
119	chr12	100936616	100937117	0.297506	-0.742301	UTP20	Intron		chr3	52353305	52353806	0.721158	-0.647625	DNAH1	Exon
120	chr17	41159725	41160226	0.306825	-0.741653	KRTAP4-4	Promoter		chr1	109488633	109489134	0.726075	-0.642742	CYB561D1	3'
121	chr6	52305528	52306029	0.622514	-0.740084		Distal		chr4	41579987	41580488	0.751452	-0.637895	PHOX2B	Intron
122	chr21	44485143	44485644	0.380337	-0.738475	LINC02575	Promoter		chr12	53963696	53963796	0.359	-0.629236	HOXC12	Exon 1
123	chr8	11723378	11723879	0.444042	-0.735966	NEIL2	Intron		chr15	43299343	43299844	0.741192	-0.624016	TGM7	Promoter
124	chr11	1445396	1445470	0.566745	-0.732259	BRSK2	3'		chr4	38457679	38458180	0.833188	-0.622425	LINC01259	Intron
125	chr1	54474743	54475244	0.499512	-0.731555		Distal		chr15	90642295	90642796	0.552422	-0.621164	LINC01585	3'
126	chr21	36166934	36167113	0.351785	-0.728457	DOP1B	Intron		chr15	90642295	90642796	0.552422	-0.621164	LINC01585	3'
127	chr21	36166934	36167113	0.351785	-0.728457	DOP1B	Intron		chr15	90642295	90642796	0.681175	-0.621164	LINC01585	3'
128	chr3	108085800	108086301	0.423636	-0.72769	CD47	Intron		chr15	90642295	90642796	0.681175	-0.621164	LINC01585	3'
129	chr6	52352462	52352963	0.622514	-0.725635		Distal		chr1	1137212	1137312	0.181	-0.620541	LINC01342	Promoter
130	chr11	67779527	67779766	0.484342	-0.724266	FAM86C2P	Intron		chr1	165371777	165372278	0.586026	-0.620191		Distal
131	chr3	108017465	108017966	0.423636	-0.723306		Distal		chr12	99266967	99267468	0.736292	-0.620159	LOC101928937	Intron
132	chr3	108017465	108017966	0.423636	-0.723306		Distal		chr12	99266967	99267468	0.736292	-0.620159	LOC101928937	Intron
133	chr3	108017465	108017966	0.423636	-0.723306		Distal		chr12	99266967	99267468	0.756558	-0.620159	LOC101928937	Intron
134	chr3	108017465	108017966	0.339139	-0.723306		Distal		chr12	99266967	99267468	0.756558	-0.620159	LOC101928937	Intron
135	chr11	128876269	128876369	0.632	-0.723267		Distal		chr12	99266967	99267468	0.744349	-0.620159	LOC101928937	Intron
136	chr12	106128942	106129443	0.369503	-0.72144	NUAK1	Intron		chr12	99266967	99267468	0.75017	-0.620159	LOC101928937	Intron
137	chr17	48737596	48738097	0.325877	-0.719338		Distal		chr12	99266967	99267468	0.774942	-0.620159	LOC101928937	Intron
138	chr22	36212798	36213299	0.581141	-0.71926		Distal		chr12	99266967	99267468	0.748917	-0.620159	LOC101928937	Intron
139	chr22	36212798	36213299	0.581141	-0.71926		Distal		chr12	99266967	99267468	0.748917	-0.620159	LOC101928937	Intron
140	chr3	124654039	124654540	0.593871	-0.718807	UMPS	Intron		chr12	99266967	99267468	0.748917	-0.620159	LOC101928937	Intron
141	chr2	158972102	158972603	0.339853	-0.714933	TANC1	Intron		chr4	4864870	4865023	0.712403	-0.6162		Distal
142	chr17	48735782	48736283	0.325877	-0.709419		Distal		chr3	13650652	13650762	0.354	-0.615113	LINC00620	Promoter
143	chrX	41331405	41331906	0.366106	-0.708268	DDX3X	Promoter		chr3	13650652	13650762	0.454	-0.615113	LINC00620	Promoter
144	chr3	57102344	57102845	0.351875	-0.707536	ARHGEF3	Exon 1		chr17	59482003	59482504	0.571394	-0.614773	LINC01476	Intron
145	chr14	104025442	104025943	0.434761	-0.70744	ASPG	Exon		chr4	41578933	41579434	0.751452	-0.61246	PHOX2B	Intron
146	chr14	104025442	104025943	0.434761	-0.70744	ASPG	Exon		chr4	38456652	38457153	0.833188	-0.611135	LINC01259	Intron
147	chr14	104025442	104025943	0.434761	-0.70744	ASPG	Exon		chr5	67003908	67004008	0.267	-0.604756	MAST4-AS1	Promoter
148	chr14	104025442	104025943	0.434761	-0.70744	ASPG	Exon		chr19	46503965	46504466	0.513852	-0.600197	PNMA8B	Intron
149	chr11	9781080	9781371	0.286668	-0.706659	LINC02709	Intron		chr19	46503965	46504466	0.526076	-0.600197	PNMA8B	Intron
150	chr4	25663847	25664122	0.476432	-0.706516	SLC34A2	Intron		chr7	95396374	95396474	0.416	-0.598418	PON3	Promoter
151	chr15	71143246	71143747	0.28636	-0.706452	THSD4-AS1	Intron		chr1	16083789	16083874	0.560099	-0.595764		Distal
152	chr15	71143246	71143747	0.28636	-0.706452	THSD4-AS1	Intron		chr13	20768971	20769472	0.542206	-0.584761	EEF1AKMT1	Exon 1
153	chr10	6817692	6818193	0.268775	-0.705476	LINC00706	Intron		chr6	105400877	105401149	0.44446	-0.584247	PREP	Intron
154	chr2	158965078	158965579	0.339853	-0.704347		Distal		chr4	38459315	38459816	0.833188	-0.577897	LINC01259	Intron
155	chr1	21879838	21880339	0.194724	-0.701852	HSPG2	Exon 1		chr12	99277532	99278033	0.736292	-0.575775	LOC101928937	Intron
156	chr21	41029496	41029997	0.184671	-0.701842	LINC00323	Intron		chr12	99277532	99278033	0.736292	-0.575775	LOC101928937	Intron
157	chr6	52312368	52312869	0.622514	-0.700812		Distal		chr12	99277532	99278033	0.756558	-0.575775	LOC101928937	Intron
158	chr12	53777887	53778388	0.249616	-0.697618	CISTR	Intron		chr12	99277532	99278033	0.756558	-0.575775	LOC101928937	Intron
159	chr1	101203801	101203839	0.475013	-0.69592		Distal		chr12	99277532	99278033	0.744349	-0.575775	LOC101928937	Intron
160	chr12	95470524	95470787	0.494301	-0.695888	METAP2	Promoter		chr12	99277532	99278033	0.75017	-0.575775	LOC101928937	Intron
161	chr13	99959653	99959664	0.524222	-0.693737	LOC101927437	Promoter		chr12	99277532	99278033	0.774942	-0.575775	LOC101928937	Intron
162	chr10	91191112	91191613	0.550778	-0.693446	PCGF5	Intron		chr12	99277532	99278033	0.748917	-0.575775	LOC101928937	Intron
163	chr1	118535880	118536381	0.191276	-0.689763		Distal		chr12	99277532	99278033	0.748917	-0.575775	LOC101928937	Intron
164	chr6	150392967	150393468	0.167726	-0.689002	IYD	Intron		chr12	99277532	99278033	0.748917	-0.575775	LOC101928937	Intron
165	chr1	118516858	118517359	0.191276	-0.688705		Distal		chr12	16757119	16757620	0.516828	-0.575012	LMO3	Intron
166	chr12	25691378	25691879	0.521844	-0.688011		Distal		chr17	41608608	41609109	0.382538	-0.570239		Distal
167	chr12	25691378	25691879	0.521844	-0.688011		Distal		chr17	41608608	41609109	0.382538	-0.570239		Distal
168	chr3	187011855	187012356	0.438306	-0.685792	ST6GAL1	Intron		chr4	38486431	38486932	0.833188	-0.566329	LINC01259	Intron
169	chr8	38003768	38004269	0.428866	-0.684713		Distal		chr8	21914124	21914483	0.641016	-0.557893	DOK2	Promoter
170	chr12	106101712	106102213	0.369503	-0.680342	NUAK1	Intron		chr8	21914124	21914483	0.669134	-0.557893	DOK2	Promoter
171	chr7	2718897	2719124	0.38715	-0.672427	AMZ1	Intron		chr4	38495359	38495860	0.833188	-0.556444	LINC01259	Intron
172	chr12	53780396	53780897	0.249616	-0.671012	CISTR	Intron		chr15	43376481	43376982	0.741192	-0.540523	ZSCAN29	3'
173	chr19	41910303	41910804	0.254527	-0.670455	LOC100505585	Intron		chr15	43241017	43241518	0.741192	-0.53353	EPB42	Exon 1
174	chr12	53777063	53777564	0.249616	-0.670397	CISTR	Intron		chr4	41575287	41575788	0.751452	-0.533269	PHOX2B	Intron
175	chr12	93154279	93154780	0.626088	-0.669665	LINC02412	Intron		chr4	41573356	41573857	0.751452	-0.529682	PHOX2B	Intron
176	chr17	48719678	48720179	0.325877	-0.665978	PRAC1	Promoter		chr15	74215096	74215597	0.728762	-0.526091	CCDC33	Promoter
177	chr5	148481529	148482030	0.422389	-0.665453	FBXO38	3'		chr15	74215096	74215597	0.728762	-0.526091	CCDC33	Promoter
178	chr1	118591282	118591783	0.191276	-0.665194		Distal		chr15	74215096	74215597	0.728762	-0.526091	CCDC33	Promoter
179	chr6	52340098	52340599	0.622514	-0.663576		Distal		chr10	100828884	100828984	0.692	-0.523502	SLF2	3'
180	chr22	36162313	36162814	0.581141	-0.663276	APOL3	Intron		chr10	100829152	100829189	0.569	-0.523502	SLF2	3'
181	chr22	36162313	36162814	0.581141	-0.663276	APOL3	Intron		chr1	109483663	109484164	0.726075	-0.5147	ATXN7L2	Promoter
182	chr3	108090846	108091347	0.423636	-0.662495	CD47	Promoter		chrX	15580027	15580311	0.329961	-0.511624	GS1-594A7.3	Intron
183	chr5	149996454	149996955	0.378489	-0.661527	HMGXB3	Intron		chr11	26593777	26593810	0.743816	-0.511558	MUC15	Intron
184	chr7	134852975	134853111	0.310817	-0.66068	CALD1	Intron		chr1	165408478	165408979	0.586026	-0.50262	RXRG	Intron
185	chr7	134852975	134853111	0.310817	-0.66068	CALD1	Intron		chr4	38456027	38456528	0.833188	-0.496931	LINC01259	Intron
186	chr12	25667805	25668306	0.521844	-0.655477		Distal		chr8	9904497	9904640	0.172	-0.489862	RP1L1	Exon
187	chr12	25667805	25668306	0.521844	-0.655477		Distal		chr8	9904497	9904640	0.371	-0.489862	RP1L1	Exon
188	chr12	106121996	106122497	0.369503	-0.653719	NUAK1	Intron		chr7	22601455	22601541	0.533483	-0.484145	STEAP1B	Exon
189	chr17	68124783	68125284	0.382261	-0.653656		Distal		chr7	22601455	22601541	0.533483	-0.484145	STEAP1B	Exon
190	chr17	68124783	68125284	0.382261	-0.653656		Distal		chr17	29249926	29250303	0.465404	-0.478281	CRYBA1	Exon
191	chr5	148457021	148457522	0.422389	-0.653027	FBXO38	Intron		chr5	54525650	54526151	0.770228	-0.478034	SNX18	Intron
192	chr12	100893282	100893783	0.297506	-0.652897	GAS2L3	Intron		chr15	90637615	90638116	0.681175	-0.472671	LINC01585	Exon 1
193	chr12	53804373	53804874	0.249616	-0.652591	CISTR	Intron		chr15	90637615	90638116	0.681175	-0.472671	LINC01585	Exon 1
194	chr6	52331726	52332227	0.622514	-0.65097		Distal		chr4	41545170	41545671	0.751452	-0.46547	LIMCH1	Intron
195	chr22	36227418	36227919	0.581141	-0.649721	APOL2	Exon		chr4	185020397	185020497	0.243	-0.458888	HELT	Promoter
196	chr22	36227418	36227919	0.581141	-0.649721	APOL2	Exon		chr17	1509124	1509625	0.71795	-0.457269	INPP5K	3'
197	chr22	36147355	36147856	0.581141	-0.647696	APOL3	Intron		chr17	1509124	1509625	0.71795	-0.457269	INPP5K	3'
198	chr22	36147355	36147856	0.581141	-0.647696	APOL3	Intron		chr1	156619063	156619564	0.515718	-0.457143	HAPLN2	Promoter
199	chr21	44887891	44888392	0.291812	-0.647451	PTTG1IP	Intron		chr1	156619063	156619564	0.64209	-0.457143	HAPLN2	Promoter
200	chr3	108021455	108021956	0.423636	-0.646469		Distal		chr19	50030981	50031300	0.570846	-0.454748	VRK3	5'
201	chr3	108021455	108021956	0.423636	-0.646469		Distal		chr19	50030981	50031300	0.610573	-0.454748	VRK3	5'
202	chr3	108021455	108021956	0.423636	-0.646469		Distal		chr11	2966187	2966688	0.494081	-0.452432	OSBPL5	Intron
203	chr3	108021455	108021956	0.335976	-0.646469		Distal		chr12	99261202	99261703	0.736292	-0.444673	LOC101928937	Intron
204	chr3	108021455	108021956	0.339139	-0.646469		Distal		chr12	99261202	99261703	0.736292	-0.444673	LOC101928937	Intron
205	chr12	106100115	106100616	0.369503	-0.646152	NUAK1	Intron		chr12	99261202	99261703	0.756558	-0.444673	LOC101928937	Intron
206	chr12	106100115	106100616	0.369503	-0.646152	NUAK1	Intron		chr12	99261202	99261703	0.756558	-0.444673	LOC101928937	Intron
207	chr12	106100115	106100616	0.369503	-0.646152	NUAK1	Intron		chr12	99261202	99261703	0.744349	-0.444673	LOC101928937	Intron
208	chr19	40974497	40974998	0.0944337	-0.645669		Distal		chr12	99261202	99261703	0.75017	-0.444673	LOC101928937	Intron
209	chr19	40974497	40974998	0.0944337	-0.645669		Distal		chr12	99261202	99261703	0.774942	-0.444673	LOC101928937	Intron
210	chr18	55473263	55473516	0.339092	-0.644013	MIR4529	Intron		chr12	99261202	99261703	0.748917	-0.444673	LOC101928937	Intron
211	chr2	220154591	220154947	0.326494	-0.643908	MIR4268	Intron		chr12	99261202	99261703	0.748917	-0.444673	LOC101928937	Intron
212	chr6	52304906	52305407	0.622514	-0.642143		Distal		chr12	99261202	99261703	0.748917	-0.444673	LOC101928937	Intron
213	chr15	71148889	71149390	0.28636	-0.642015	THSD4-AS1	Intron		chr8	9903295	9903362	0.25	-0.443265	RP1L1	Exon 1
214	chr15	71148889	71149390	0.28636	-0.642015	THSD4-AS1	Intron		chr8	9903295	9903362	0.285	-0.443265	RP1L1	Exon 1
215	chr17	48732279	48732780	0.325877	-0.641435		Distal		chr8	9903295	9903362	0.283	-0.443265	RP1L1	Exon 1
216	chr22	36166450	36166951	0.581141	-0.640384	APOL3	Promoter		chr8	9903295	9903362	0.358	-0.443265	RP1L1	Exon 1
217	chr22	36166450	36166951	0.581141	-0.640384	APOL3	Promoter		chr8	9903295	9903362	0.25	-0.443265	RP1L1	Exon 1
218	chr12	106098874	106099375	0.369503	-0.635897	NUAK1	Intron		chr8	9903295	9903362	0.285	-0.443265	RP1L1	Exon 1
219	chr12	106098874	106099375	0.369503	-0.635897	NUAK1	Intron		chr8	9903295	9903362	0.283	-0.443265	RP1L1	Exon 1
220	chr12	106098874	106099375	0.369503	-0.635897	NUAK1	Intron		chr8	9903295	9903362	0.358	-0.443265	RP1L1	Exon 1
221	chr6	54185789	54186290	0.302385	-0.626152	MLIP-AS1	Intron		chr17	36933108	36933208	0.386	-0.44012	MIR2909	Exon 1
222	chr5	7882808	7883309	0.413902	-0.625351	FASTKD3	3'		chr1	156612662	156613163	0.515718	-0.439943		Distal
223	chr5	7882808	7883309	0.523547	-0.625351	FASTKD3	3'		chr1	156612662	156613163	0.64209	-0.439943		Distal
224	chr1	101200456	101200957	0.475013	-0.625089		Distal		chr1	156612662	156613163	0.60982	-0.439943		Distal
225	chr5	156473175	156473676	0.554175	-0.622995	PPP1R2B	Intron		chr4	38497373	38497874	0.833188	-0.439087	LINC01259	Intron
226	chr5	149995705	149995841	0.378489	-0.622688	HMGXB3	Exon		chr12	54053553	54053558	0.438	-0.437915	FLJ12825	Intron
227	chr17	48732937	48733438	0.325877	-0.620015	HOXB13	Exon 1		chr12	54054039	54054054	0.561	-0.437915	FLJ12825	Exon
228	chr12	25669478	25669979	0.521844	-0.618854		Distal		chrX	15617111	15617612	0.329961	-0.428924	GS1-594A7.3	Intron
229	chr12	25669478	25669979	0.521844	-0.618854		Distal		chr8	9903398	9903420	0.25	-0.425759	RP1L1	Exon 1
230	chr1	240074891	240075392	0.265758	-0.618676	FMN2	Intron		chr8	9903398	9903420	0.283	-0.425759	RP1L1	Exon 1
231	chr12	53820478	53820979	0.606695	-0.618362	CISTR	Intron		chr8	9903398	9903420	0.358	-0.425759	RP1L1	Exon 1
232	chr2	158973530	158974031	0.339853	-0.61725	TANC1	Intron		chr8	9903398	9903420	0.25	-0.425759	RP1L1	Exon 1
233	chr12	53802965	53803466	0.249616	-0.61429	CISTR	Intron		chr8	9903398	9903420	0.283	-0.425759	RP1L1	Exon 1
234	chr17	48738374	48738875	0.325877	-0.612194		Distal		chr8	9903398	9903420	0.358	-0.425759	RP1L1	Exon 1
235	chr12	25673768	25674269	0.521844	-0.611897		Distal		chr8	9903581	9903711	0.261	-0.425759	RP1L1	Exon
236	chr12	25673768	25674269	0.521844	-0.611897		Distal		chr8	9903581	9903711	0.405	-0.425759	RP1L1	Exon
237	chr12	100915126	100915627	0.297506	-0.611894	GAS2L3	Intron		chr15	90638134	90638635	0.681175	-0.425063	LINC01585	Exon 1
238	chr17	48715388	48715889	0.325877	-0.606254		Distal		chr15	90638134	90638635	0.681175	-0.425063	LINC01585	Exon 1
239	chr17	48715388	48715889	0.413182	-0.606254		Distal		chr1	165403793	165404294	0.586026	-0.415359	RXRG	Intron
240	chr12	106122682	106123183	0.369503	-0.605742	NUAK1	Intron		chr1	165374281	165374782	0.586026	-0.414344		Distal
241	chr14	104031671	104031841	0.434761	-0.605659	ASPG	Intron		chr4	40323823	40324324	0.76589	-0.412415	LINC02265	Intron
242	chr14	104031671	104031841	0.434761	-0.605659	ASPG	Intron		chr1	6447869	6448018	0.408	-0.409182	MIR4252	Intron
243	chr1	118556848	118557349	0.191276	-0.60469		Distal		chr1	6447869	6448018	0.358	-0.409182	MIR4252	Intron
244	chr8	22069241	22069354	0.526845	-0.601508	FAM160B2	Exon		chr4	38491062	38491563	0.833188	-0.40831	LINC01259	Intron
245	chr12	100919098	100919599	0.297506	-0.599883	GAS2L3	Intron		chr18	3498941	3499388	0.576518	-0.405515	GAPLINC	3'
246	chr2	158988483	158988984	0.339853	-0.59981	TANC1	Intron		chr18	3498941	3499388	0.576518	-0.405515	GAPLINC	3'
247	chr17	65710790	65711291	0.598177	-0.599328	AXIN2	Intron		chr18	3498941	3499388	0.652267	-0.405515	GAPLINC	3'
248	chr17	65710790	65711291	0.598177	-0.599328	AXIN2	Intron		chr18	3498941	3499388	0.652267	-0.405515	GAPLINC	3'
249	chr17	48739206	48739707	0.325877	-0.597605		Distal		chr4	41602021	41602522	0.751452	-0.405438	PHOX2B	Intron
250	chr16	21244728	21245229	0.287877	-0.596905	CRYM-AS1	Intron		chr19	36246148	36246422	0.756351	-0.402825	ZNF565	Promoter
251	chr16	21244728	21245229	0.306323	-0.596905	CRYM-AS1	Intron		chr1	165397893	165398394	0.586026	-0.402256		Distal
252	chr22	36186251	36186752	0.581141	-0.595738		Distal		chr12	99284106	99284607	0.736292	-0.401977	LOC101928937	Intron
253	chr22	36186251	36186752	0.581141	-0.595738		Distal		chr12	99284106	99284607	0.736292	-0.401977	LOC101928937	Intron
254	chr15	85457348	85457849	0.489487	-0.593425	MIR7706	Intron		chr12	99284106	99284607	0.756558	-0.401977	LOC101928937	Intron
255	chr11	58392651	58393152	0.607434	-0.593381		Distal		chr12	99284106	99284607	0.756558	-0.401977	LOC101928937	Intron
256	chr3	108091561	108092062	0.423636	-0.592593	CD47	Promoter		chr12	99284106	99284607	0.744349	-0.401977	LOC101928937	Intron
257	chr5	171628271	171628772	0.480235	-0.592462		Distal		chr12	99284106	99284607	0.75017	-0.401977	LOC101928937	Intron
258	chr3	169587239	169587740	0.335656	-0.590948	MECOM	Intron		chr12	99284106	99284607	0.774942	-0.401977	LOC101928937	Intron
259	chr3	169587239	169587740	0.335656	-0.590948	MECOM	Intron		chr12	99284106	99284607	0.748917	-0.401977	LOC101928937	Intron
260	chr12	93149193	93149694	0.626088	-0.589407	LINC02412	Intron		chr12	99284106	99284607	0.748917	-0.401977	LOC101928937	Intron
261	chr12	100892173	100892674	0.297506	-0.589168	GAS2L3	Intron		chr12	99284106	99284607	0.748917	-0.401977	LOC101928937	Intron
262	chr12	53781349	53781850	0.249616	-0.589162	CISTR	Intron		chr8	86349587	86349980	0.65766	-0.391104	WWP1	Intron
263	chr8	22069743	22069839	0.526845	-0.586852	FAM160B2	Intron		chr8	86349587	86349980	0.658793	-0.391104	WWP1	Intron
264	chr3	108096057	108096125	0.423636	-0.5848		Distal		chr12	99250078	99250579	0.736292	-0.383753	LOC101928937	Intron
265	chr1	118635882	118636383	0.191276	-0.583527		Distal		chr12	99250078	99250579	0.736292	-0.383753	LOC101928937	Intron
266	chr6	52337843	52338344	0.622514	-0.578739		Distal		chr12	99250078	99250579	0.756558	-0.383753	LOC101928937	Intron
267	chr19	41904346	41904847	0.254527	-0.577141	LOC100505585	Exon		chr12	99250078	99250579	0.756558	-0.383753	LOC101928937	Intron
268	chr22	36153577	36154078	0.581141	-0.576472	APOL3	Intron		chr12	99250078	99250579	0.744349	-0.383753	LOC101928937	Intron
269	chr22	36153577	36154078	0.581141	-0.576472	APOL3	Intron		chr12	99250078	99250579	0.75017	-0.383753	LOC101928937	Intron
270	chr11	62911357	62911858	0.316695	-0.575748	CHRM1	Intron		chr12	99250078	99250579	0.774942	-0.383753	LOC101928937	Intron
271	chr11	62911357	62911858	0.330202	-0.575748	CHRM1	Intron		chr12	99250078	99250579	0.748917	-0.383753	LOC101928937	Intron
272	chr11	62911357	62911858	0.330202	-0.575748	CHRM1	Intron		chr12	99250078	99250579	0.748917	-0.383753	LOC101928937	Intron
273	chr6	52346377	52346878	0.622514	-0.574126		Distal		chr12	99250078	99250579	0.748917	-0.383753	LOC101928937	Intron
274	chr2	239991609	239992110	0.559777	-0.573814	NDUFA10	Intron		chr2	176996340	176996840	0.688149	-0.37888	HNRNPA3	Intron
275	chr12	100887357	100887858	0.297506	-0.573619	GAS2L3	Intron		chr4	38424495	38424996	0.833188	-0.374941	LINC02513	Intron
276	chr3	125775547	125775818	0.529132	-0.572372	LOC105374312	Promoter		chr2	64424341	64424842	0.546594	-0.373572	LGALSL	Intron
277	chr3	125775547	125775818	0.529132	-0.572372	LOC105374312	Promoter		chr16	30024310	30024811	0.656533	-0.373552	C16orf92	Promoter
278	chr3	125775547	125775818	0.525555	-0.572372	LOC105374312	Promoter		chr19	4335407	4335908	0.649787	-0.368355	STAP2	Intron
279	chr16	20423734	20424235	0.469395	-0.572114	ACSM5	Exon		chr4	38467946	38468447	0.833188	-0.364509	LINC01259	Intron
280	chr16	20423734	20424235	0.534925	-0.572114	ACSM5	Exon		chr7	22601766	22602267	0.533483	-0.358592	STEAP1B	Exon
281	chr16	20423734	20424235	0.534925	-0.572114	ACSM5	Exon		chr7	22601766	22602267	0.533483	-0.358592	STEAP1B	Exon
282	chr5	171622000	171622501	0.480235	-0.570993		Distal		chr1	109490896	109491397	0.726075	-0.353931	CYB561D1	Promoter
283	chr5	148488767	148489268	0.422389	-0.568157	FBXO38	Intron		chr10	14050469	14050549	0.49106	-0.353592	LOC101928453	Intron
284	chr12	25693419	25693920	0.521844	-0.567037		Distal		chr10	14050469	14050549	0.49106	-0.353592	LOC101928453	Intron
285	chr12	25693419	25693920	0.521844	-0.567037		Distal		chr4	38448506	38449007	0.833188	-0.345458	LINC01259	Intron
286	chr6	52355965	52356466	0.622514	-0.563709		Distal		chr12	95944008	95944509	0.665711	-0.34007	AMDHD1	Promoter
287	chr1	81044639	81045140	0.345053	-0.562447		Distal		chr12	95944008	95944509	0.665711	-0.34007	AMDHD1	Promoter
288	chr12	93156073	93156574	0.626088	-0.561724	LINC02412	Intron		chr2	239035217	239035718	0.664893	-0.338266		Distal
289	chr3	108068187	108068688	0.423636	-0.561521	CD47	Intron		chr2	239035217	239035718	0.664893	-0.338266		Distal
290	chr3	108068187	108068688	0.423636	-0.561521	CD47	Intron		chr6	158960022	158960523	0.603585	-0.337735		Distal
291	chr3	108068187	108068688	0.423636	-0.561521	CD47	Intron		chr5	473282	473387	0.121	-0.337358	SLC9A3-AS1	Promoter
292	chr14	62213540	62213803	0.18539	-0.560818		Distal		chr5	473282	473387	0.193	-0.337358	SLC9A3-AS1	Promoter
293	chr14	62213540	62213803	0.18539	-0.560818		Distal		chr19	1287416	1287707	0.610598	-0.33394	EFNA2	Promoter
294	chr14	62213540	62213803	0.343017	-0.560818		Distal		chr12	99151719	99152220	0.75017	-0.33214	LOC101928937	Intron
295	chr6	132215160	132215661	0.436507	-0.560799		Distal		chr12	99151719	99152220	0.774942	-0.33214	LOC101928937	Intron
296	chr1	118617854	118618355	0.191276	-0.559794		Distal		chr12	99260602	99261103	0.736292	-0.331678	LOC101928937	Intron
297	chr6	150394335	150394558	0.167726	-0.559488	IYD	Intron		chr12	99260602	99261103	0.736292	-0.331678	LOC101928937	Intron
298	chr5	156460438	156460939	0.554175	-0.557357	PPP1R2B	Intron		chr12	99260602	99261103	0.756558	-0.331678	LOC101928937	Intron
299	chr2	241501437	241501938	0.102085	-0.555823	STK25	5'		chr12	99260602	99261103	0.756558	-0.331678	LOC101928937	Intron
300	chr2	241501437	241501938	0.102085	-0.555823	STK25	5'		chr12	99260602	99261103	0.744349	-0.331678	LOC101928937	Intron
301	chr2	241501437	241501938	0.102085	-0.555823	STK25	5'		chr12	99260602	99261103	0.75017	-0.331678	LOC101928937	Intron
302	chr2	241501437	241501938	0.102085	-0.555823	STK25	5'		chr12	99260602	99261103	0.774942	-0.331678	LOC101928937	Intron
303	chr12	25677136	25677637	0.521844	-0.555697		Distal		chr12	99260602	99261103	0.748917	-0.331678	LOC101928937	Intron
304	chr12	25677136	25677637	0.521844	-0.555697		Distal		chr12	99260602	99261103	0.748917	-0.331678	LOC101928937	Intron
305	chr3	57100002	57100503	0.351875	-0.554737	ARHGEF3	Intron		chr12	99260602	99261103	0.748917	-0.331678	LOC101928937	Intron
306	chr12	25671722	25672223	0.521844	-0.554689		Distal		chr4	2818396	2818405	0.612488	-0.330835	SH3BP2	Intron
307	chr12	25671722	25672223	0.521844	-0.554689		Distal		chr16	71558522	71558657	0.822602	-0.330185	TAT-AS1	Intron
308	chr13	99959871	99960372	0.524222	-0.554303	LOC101927437	Promoter		chr7	73626800	73627301	0.595164	-0.318443	MLXIPL	Promoter
309	chr15	85463512	85464013	0.489487	-0.554175	MIR7706	Intron		chr16	30025118	30025150	0.656533	-0.318164	C16orf92	Promoter
310	chr4	76487557	76488058	0.610137	-0.553762	SHROOM3	Intron		chr1	165393464	165393965	0.586026	-0.314837		Distal
311	chr12	25675677	25676178	0.521844	-0.553234		Distal		chr18	8367032	8367121	0.711646	-0.313662	LOC100192426	Promoter
312	chr12	25675677	25676178	0.521844	-0.553234		Distal		chr4	38468635	38469136	0.833188	-0.311764	LINC01259	Intron
313	chr3	108088681	108089182	0.423636	-0.551908	CD47	Promoter		chr19	46498724	46499105	0.526076	-0.297231	PNMA8B	Promoter
314	chr6	52301664	52302165	0.622514	-0.550755		Distal		chr19	36245466	36245774	0.756351	-0.294044	ZNF565	Promoter
315	chr1	81111768	81112269	0.345053	-0.548344		Distal		chr4	41601019	41601520	0.751452	-0.293067	PHOX2B	Intron
316	chr1	101185480	101185916	0.475013	-0.546416		Distal		chr11	123429469	123429772	0.576409	-0.28789	MIR4493	Intron
317	chr8	9045086	9045587	0.390886	-0.545105	ERI1	Intron		chr12	6307611	6307888	0.725591	-0.274732	PLEKHG6	Promoter
318	chr8	9045086	9045587	0.390886	-0.545105	ERI1	Intron		chr4	4865030	4865531	0.712403	-0.273248		Distal
319	chr6	52317699	52318200	0.622514	-0.544598		Distal		chr5	73303101	73303188	0.488	-0.272769		Distal
320	chr22	36215907	36216408	0.581141	-0.542887		Distal		chr7	1099953	1100004	0.735585	-0.269025	GPER1	Intron
321	chr22	36215907	36216408	0.581141	-0.542887		Distal		chrX	15594328	15594829	0.329961	-0.254906	GS1-594A7.3	Intron
322	chr17	48729895	48730396	0.325877	-0.542755	HOXB13	Promoter		chr4	38490149	38490650	0.833188	-0.254756	LINC01259	Exon 1
323	chr5	7881846	7882347	0.413902	-0.541791	FASTKD3	Intron		chrX	15606853	15607354	0.329961	-0.254025	GS1-594A7.3	Intron
324	chr5	7881846	7882347	0.523547	-0.541791	FASTKD3	Intron		chr1	156627358	156627859	0.515718	-0.253394		Distal
325	chr12	53775768	53776269	0.249616	-0.540974	CISTR	Intron		chr17	43337639	43338140	0.39322	-0.251619		Distal
326	chr12	53775768	53776269	0.249616	-0.540974	CISTR	Intron		chr17	43337639	43338140	0.498254	-0.251619		Distal
327	chr1	118633069	118633570	0.191276	-0.540945		Distal		chr8	22877645	22878061	0.721459	-0.249602	LOC101929237	Promoter
328	chr5	72417294	72417795	0.394576	-0.539854	ZNF366	Exon 1		chr1	165375043	165375544	0.586026	-0.244165		Distal
329	chr5	72417294	72417795	0.394576	-0.539854	ZNF366	Exon 1		chr12	54422023	54422249	0.577264	-0.242058	ITGA5	Promoter
330	chr15	71149904	71150405	0.28636	-0.539459	THSD4-AS1	Intron		chr12	54422023	54422249	0.664293	-0.242058	ITGA5	Promoter
331	chr15	71149904	71150405	0.28636	-0.539459	THSD4-AS1	Intron		chr3	52350334	52350814	0.721158	-0.242044	DNAH1	Exon 1
332	chr12	100956304	100956805	0.297506	-0.537664	UTP20	Intron		chr16	30023241	30023742	0.656533	-0.24076	C16orf92	Promoter
333	chr1	118660657	118661158	0.191276	-0.53648		Distal		chr16	30023241	30023742	0.686242	-0.24076	C16orf92	Promoter
334	chr19	16849073	16849574	0.397693	-0.53634	SIN3B	Intron		chr1	116915027	116915291	0.721212	-0.238684	PTGFRN	Intron
335	chr1	203244738	203244818	0.530278	-0.536067	CHIT1	Intron		chr12	99259608	99260109	0.736292	-0.237394	LOC101928937	Intron
336	chr1	203244738	203244818	0.530278	-0.536067	CHIT1	Intron		chr12	99259608	99260109	0.736292	-0.237394	LOC101928937	Intron
337	chr11	67779844	67780345	0.484342	-0.534716	FAM86C2P	Intron		chr12	99259608	99260109	0.756558	-0.237394	LOC101928937	Intron
338	chr15	85485871	85486372	0.489487	-0.534187	MIR7706	Intron		chr12	99259608	99260109	0.756558	-0.237394	LOC101928937	Intron
339	chr16	15635846	15636347	0.328118	-0.533966	MIR484	Exon		chr12	99259608	99260109	0.744349	-0.237394	LOC101928937	Intron
340	chr6	54232640	54233141	0.302385	-0.533044	TINAG	Intron		chr12	99259608	99260109	0.75017	-0.237394	LOC101928937	Intron
341	chr8	76450603	76451059	0.42323	-0.532084	LINC01111	Intron		chr12	99259608	99260109	0.774942	-0.237394	LOC101928937	Intron
342	chr5	121502292	121502793	0.394113	-0.526151		Distal		chr12	99259608	99260109	0.748917	-0.237394	LOC101928937	Intron
343	chr1	81097710	81098211	0.345053	-0.524026		Distal		chr12	99259608	99260109	0.748917	-0.237394	LOC101928937	Intron
344	chr3	108073956	108074457	0.423636	-0.522897	CD47	Intron		chr12	99259608	99260109	0.748917	-0.237394	LOC101928937	Intron
345	chr6	52306893	52307394	0.622514	-0.521886		Distal		chr1	217311716	217312217	0.545647	-0.237319		Distal
346	chr17	48720335	48720836	0.325877	-0.514729	PRAC1	Promoter		chr4	41572591	41573092	0.751452	-0.227199	PHOX2B	Intron
347	chr5	148443884	148444385	0.422389	-0.514396		Distal		chr12	99271003	99271504	0.736292	-0.213749	LOC101928937	Intron
348	chr17	48744554	48745055	0.325877	-0.514315		Distal		chr12	99271003	99271504	0.736292	-0.213749	LOC101928937	Intron
349	chr3	108088157	108088658	0.423636	-0.512575	CD47	Intron		chr12	99271003	99271504	0.756558	-0.213749	LOC101928937	Intron
350	chr12	53803638	53804139	0.249616	-0.511215	CISTR	Intron		chr12	99271003	99271504	0.756558	-0.213749	LOC101928937	Intron
351	chr6	47634655	47635156	0.378199	-0.510641		Distal		chr12	99271003	99271504	0.744349	-0.213749	LOC101928937	Intron
352	chr22	36191328	36191829	0.581141	-0.507642	APOL4	Exon		chr12	99271003	99271504	0.75017	-0.213749	LOC101928937	Intron
353	chr22	36191328	36191829	0.581141	-0.507642	APOL4	Exon		chr12	99271003	99271504	0.774942	-0.213749	LOC101928937	Intron
354	chr1	153348097	153348434	0.384104	-0.507442	PGLYRP4	Promoter		chr12	99271003	99271504	0.748917	-0.213749	LOC101928937	Intron
355	chr19	16854995	16855496	0.397693	-0.506936	SIN3B	3'		chr12	99271003	99271504	0.748917	-0.213749	LOC101928937	Intron
356	chr5	71475687	71476113	0.399463	-0.506517	MCCC2	Exon 1		chr12	99271003	99271504	0.748917	-0.213749	LOC101928937	Intron
357	chr19	16841375	16841876	0.397693	-0.505792	SIN3B	Exon		chr19	13134538	13135039	0.470444	-0.21303	STX10	Intron
358	chr19	16841375	16841876	0.397693	-0.505792	SIN3B	Exon		chr19	13134538	13135039	0.539009	-0.21303	STX10	Intron
359	chr12	100870957	100871458	0.297506	-0.504919	GAS2L3	Intron		chr19	13134538	13135039	0.539009	-0.21303	STX10	Intron
360	chr12	100870957	100871458	0.28131	-0.504919	GAS2L3	Intron		chr19	13134538	13135039	0.539009	-0.21303	STX10	Intron
361	chr17	48715922	48716423	0.325877	-0.504857		Distal		chr7	129781764	129782265	0.649241	-0.198724		Distal
362	chr17	48715922	48716423	0.413182	-0.504857		Distal		chr7	129781764	129782265	0.592405	-0.198724		Distal
363	chr17	67226416	67226917	0.100377	-0.503957	LOC101928021	Intron		chrX	15601864	15602365	0.329961	-0.195698	GS1-594A7.3	Promoter
364	chr3	108022442	108022943	0.423636	-0.503388		Distal		chr1	156617033	156617534	0.515718	-0.194672	HAPLN2	Promoter
365	chr3	108022442	108022943	0.423636	-0.503388		Distal		chr1	156617033	156617534	0.64209	-0.194672	HAPLN2	Promoter
366	chr3	108022442	108022943	0.423636	-0.503388		Distal		chr1	156625709	156626210	0.515718	-0.191129	HAPLN2	3'
367	chr3	108022442	108022943	0.339139	-0.503388		Distal		chr2	64426483	64426984	0.546594	-0.18365	LGALSL	Intron
368	chr5	148465018	148465519	0.422389	-0.503214	FBXO38	Intron		chr13	95552550	95552713	0.18	-0.17474	CLDN10-AS1	Intron
369	chr12	25670662	25671163	0.521844	-0.502903		Distal		chr13	95552550	95552713	0.271	-0.17474	CLDN10-AS1	Intron
370	chr12	25670662	25671163	0.521844	-0.502903		Distal		chr13	95552550	95552713	0.17	-0.17474	CLDN10-AS1	Intron
371	chr17	48718296	48718797	0.325877	-0.500021		Distal		chr13	95552550	95552713	0.238	-0.17474	CLDN10-AS1	Intron
372	chr19	16845548	16846049	0.397693	-0.499012	SIN3B	Intron		chr13	95552880	95552897	0.269	-0.17474	CLDN10-AS1	Exon 1
373	chr6	52328196	52328697	0.622514	-0.498047		Distal		chr12	99257621	99258122	0.736292	-0.170972	LOC101928937	Intron
374	chr18	55473612	55474113	0.339092	-0.497643	MIR4529	Intron		chr12	99257621	99258122	0.736292	-0.170972	LOC101928937	Intron
375	chr21	44484140	44484304	0.380337	-0.497637	LINC02575	Promoter		chr12	99257621	99258122	0.756558	-0.170972	LOC101928937	Intron
376	chr17	78160098	78160227	0.32342	-0.497205	SYNGR2	Exon 1		chr12	99257621	99258122	0.756558	-0.170972	LOC101928937	Intron
377	chr17	48720967	48721468	0.325877	-0.495944	PRAC1	Promoter		chr12	99257621	99258122	0.744349	-0.170972	LOC101928937	Intron
378	chr14	100441772	100442273	0.427097	-0.495012	WARS1	Intron		chr12	99257621	99258122	0.75017	-0.170972	LOC101928937	Intron
379	chr1	207280641	207281142	0.26372	-0.494454	CD55	Intron		chr12	99257621	99258122	0.774942	-0.170972	LOC101928937	Intron
380	chr12	68106074	68106575	0.405625	-0.493296	IFNG	Intron		chr12	99257621	99258122	0.748917	-0.170972	LOC101928937	Intron
381	chr3	108052957	108053458	0.423636	-0.491653	CD47	Exon 1		chr12	99257621	99258122	0.748917	-0.170972	LOC101928937	Intron
382	chr3	108052957	108053458	0.423636	-0.491653	CD47	Exon 1		chr12	99257621	99258122	0.748917	-0.170972	LOC101928937	Intron
383	chr3	108052957	108053458	0.423636	-0.491653	CD47	Exon 1		chr8	86351169	86351587	0.574968	-0.167878	WWP1	Intron
384	chr12	106130713	106131214	0.369503	-0.489286	NUAK1	Intron		chr8	86351169	86351587	0.574968	-0.167878	WWP1	Intron
385	chr17	48718858	48719359	0.325877	-0.486353		Distal		chr8	86351169	86351587	0.65766	-0.167878	WWP1	Intron
386	chr22	36143381	36143882	0.581141	-0.486156	APOL3	Intron		chr6	5132666	5133167	0.718634	-0.167282	MIR3691	Exon 1
387	chr22	36143381	36143882	0.581141	-0.486156	APOL3	Intron		chr4	2818490	2818991	0.612488	-0.164191	ADD1	5'
388	chr12	53782020	53782521	0.249616	-0.485713	CISTR	Intron		chr12	54030251	54030351	0.549	-0.163171	MIR615	3'
389	chr17	48733901	48734402	0.325877	-0.485058		Distal		chr7	50468028	50468186	0.209	-0.160713	DDC-AS1	Intron
390	chr3	12196609	12197110	0.396315	-0.484487		Distal		chr7	50468028	50468186	0.182	-0.160713	DDC-AS1	Intron
391	chr5	148473930	148474431	0.422389	-0.483727	FBXO38	Intron		chr12	99153989	99154490	0.75017	-0.156167	LOC101928937	5'
392	chr6	52303105	52303606	0.622514	-0.48041		Distal		chr12	99153989	99154490	0.774942	-0.156167	LOC101928937	5'
393	chr12	65999620	66000121	0.504519	-0.478907		Distal		chr6	24910962	24911162	0.416132	-0.155247	ARMH2	5'
394	chr1	207279625	207280126	0.26372	-0.478532	CD55	Intron		chr4	41569937	41570438	0.751452	-0.145414	PHOX2B	Intron
395	chr15	42186783	42187284	0.292829	-0.47839	MIR627	Exon		chr12	99211780	99212281	0.756558	-0.137531	LOC101928937	Intron
396	chr15	42186783	42187284	0.386481	-0.47839	MIR627	Exon		chr12	99211780	99212281	0.756558	-0.137531	LOC101928937	Intron
397	chr1	28921452	28921953	0.482156	-0.47812	EPB41	Intron		chr12	99211780	99212281	0.744349	-0.137531	LOC101928937	Intron
398	chr1	28921452	28921953	0.482156	-0.47812	EPB41	Intron		chr12	99211780	99212281	0.75017	-0.137531	LOC101928937	Intron
399	chr1	28921452	28921953	0.482156	-0.47812	EPB41	Intron		chr12	99211780	99212281	0.774942	-0.137531	LOC101928937	Intron
400	chr1	118564922	118565423	0.191276	-0.477282		Distal		chr1	904654	905004	0.617004	-0.131992	LINC02593	Exon 1
401	chr2	158966326	158966827	0.339853	-0.476773	TANC1	Promoter		chr1	904654	905004	0.617004	-0.131992	LINC02593	Exon 1
402	chr8	18666377	18666577	0.596691	-0.476651	NAT2	Intron		chr1	904654	905004	0.617004	-0.131992	LINC02593	Exon 1
403	chr21	44484455	44484956	0.380337	-0.476442	LINC02575	Promoter		chrX	15597446	15597947	0.329961	-0.126705	GS1-594A7.3	Intron
404	chr6	54183599	54184100	0.302385	-0.476062	MLIP-AS1	Intron		chr12	54028405	54028505	0.398	-0.111133	MIR615	5'
405	chr6	47637032	47637533	0.378199	-0.475183		Distal		chr12	54028516	54028616	0.234	-0.111133	MIR615	5'
406	chr14	100442787	100442863	0.427097	-0.472628	WARS1	Intron		chr9	19127889	19128390	0.546127	-0.105799	PLIN2	Intron
407	chr16	15668579	15669080	0.328118	-0.471108	MIR484	Intron		chr12	99281226	99281727	0.736292	-0.100251	LOC101928937	Intron
408	chr17	67227478	67227979	0.100377	-0.468353	LOC101928021	Intron		chr12	99281226	99281727	0.736292	-0.100251	LOC101928937	Intron
409	chr3	11610284	11610370	0.467356	-0.46775	VGLL4	5'		chr12	99281226	99281727	0.756558	-0.100251	LOC101928937	Intron
410	chr16	20430895	20431396	0.469395	-0.467165	ACSM2A	3'		chr12	99281226	99281727	0.756558	-0.100251	LOC101928937	Intron
411	chr16	20430895	20431396	0.534925	-0.467165	ACSM2A	3'		chr12	99281226	99281727	0.744349	-0.100251	LOC101928937	Intron
412	chr2	105855940	105856441	0.508525	-0.46623	NCK2	Intron		chr12	99281226	99281727	0.75017	-0.100251	LOC101928937	Intron
413	chr12	100952458	100952959	0.297506	-0.464387	UTP20	Intron		chr12	99281226	99281727	0.774942	-0.100251	LOC101928937	Intron
414	chr12	53798512	53799013	0.249616	-0.463573	CISTR	Intron		chr12	99281226	99281727	0.748917	-0.100251	LOC101928937	Intron
415	chr20	35985633	35986134	0.343741	-0.462029	SCAND1	Intron		chr12	99281226	99281727	0.748917	-0.100251	LOC101928937	Intron
416	chr6	54194021	54194522	0.302385	-0.461168	TINAG	Intron		chr12	99281226	99281727	0.748917	-0.100251	LOC101928937	Intron
417	chr8	11838608	11839109	0.530239	-0.459399	NEIL2	3'		chr9	19129630	19129880	0.546127	-0.0988039	PLIN2	Exon
418	chr12	53802451	53802952	0.249616	-0.459104	CISTR	Intron		chr12	99157165	99157666	0.75017	-0.0954015	LOC101928937	Intron
419	chr16	15606155	15606656	0.328118	-0.458649	MIR6506	Intron		chr12	99157165	99157666	0.774942	-0.0954015	LOC101928937	Intron
420	chr6	54193456	54193957	0.302385	-0.458035	MLIP-AS1	Intron		chr17	47287613	47288114	0.559093	-0.0917035	ITGB3	Intron
421	chr6	52338347	52338848	0.622514	-0.457303		Distal		chr17	47287613	47288114	0.559093	-0.0917035	ITGB3	Intron
422	chr6	52327679	52328180	0.622514	-0.457161		Distal		chr16	29676120	29676507	0.493721	-0.0907912	QPRT	Intron
423	chr16	75301108	75301609	0.562031	-0.455267	BCAR1	Intron		chr16	29676120	29676507	0.493721	-0.0907912	QPRT	Intron
424	chr17	48727895	48728396	0.325877	-0.454319	HOXB13	Promoter		chr17	29251155	29251656	0.465404	-0.0367672	CRYBA1	Intron
425	chr17	35748911	35749412	0.547086	-0.452442	GAS2L2	3'		chr8	17577965	17578466	0.727658	-0.0316787	PDGFRL	Promoter
426	chr17	35748911	35749412	0.547086	-0.452442	GAS2L2	3'		chr10	14050058	14050250	0.49106	-0.0315401	LOC101928453	Intron
427	chr2	220034751	220034772	0.385158	-0.452325		Distal		chr10	14050058	14050250	0.49106	-0.0315401	LOC101928453	Intron
428	chr16	15629564	15630065	0.328118	-0.450242	MIR484	Intron		chr1	109484558	109485059	0.726075	-0.030672	ATXN7L2	Promoter
429	chr17	67223909	67224410	0.100377	-0.449349	LOC101928021	Exon 1		chr19	4329282	4329783	0.649787	-0.0194784	STAP2	Intron
430	chr3	187929220	187929566	0.488243	-0.44689		Distal		chr12	6308277	6308778	0.725591	-0.0147106	PLEKHG6	Promoter
431	chr3	187929220	187929566	0.488243	-0.44689		Distal		chr19	4328264	4328765	0.649787	-0.010051	STAP2	3'
432	chr18	72171583	72172084	0.210894	-0.44557		Distal		chr1	156624967	156625468	0.515718	-0.00745963	HAPLN2	3'
433	chr6	54236928	54237429	0.302385	-0.444463	TINAG	Intron		chr16	83968715	83968736	0.239	-0.00696656	NECAB2	Promoter
434	chr11	2963065	2963566	0.44793	-0.444203	OSBPL5	Intron		chrX	15596211	15596712	0.329961	0.025699	GS1-594A7.3	Intron
435	chr10	26731845	26731992	0.468459	-0.443691	PDSS1	Intron		chr11	119423101	119423209	0.402	0.0277394	THY1	Promoter
436	chr15	74674058	74674559	0.489932	-0.443242	EDC3	Intron		chr11	119423101	119423209	0.463	0.0277394	THY1	Promoter
437	chr1	153349256	153349597	0.384104	-0.442374	PGLYRP4	Promoter		chr11	119423101	119423209	0.404	0.0277394	THY1	Promoter
438	chr6	52319089	52319590	0.622514	-0.442047		Distal		chr19	4326665	4327166	0.649787	0.0329886	STAP2	3'
439	chr1	118564158	118564659	0.191276	-0.441207		Distal		chr4	41594346	41594847	0.751452	0.0398085	PHOX2B	Intron
440	chr22	36165791	36166292	0.581141	-0.440419	APOL3	Promoter		chr7	129781370	129781678	0.703551	0.0577606		Distal
441	chr22	36165791	36166292	0.581141	-0.440419	APOL3	Promoter		chr7	129781370	129781678	0.649241	0.0577606		Distal
442	chr17	48745088	48745202	0.325877	-0.440014		Distal		chr7	129781370	129781678	0.592405	0.0577606		Distal
443	chr3	108090142	108090643	0.423636	-0.438741	CD47	Promoter		chr10	35924843	35925344	0.728307	0.0613373		Distal
444	chr6	54205127	54205628	0.302385	-0.43739	TINAG	Intron		chr10	35924843	35925344	0.728307	0.0613373		Distal
445	chr2	241500826	241501327	0.102085	-0.434695	STK25	5'		chr8	26373928	26374429	0.505002	0.0674577		Distal
446	chr2	241500826	241501327	0.102085	-0.434695	STK25	5'		chr8	26373928	26374429	0.505002	0.0674577		Distal
447	chr2	241500826	241501327	0.102085	-0.434695	STK25	5'		chr1	156624302	156624803	0.515718	0.0713036	HAPLN2	Exon
448	chr2	241500826	241501327	0.102085	-0.434695	STK25	5'		chr2	176996960	176997423	0.688149	0.078723	HNRNPA3	Intron
449	chr12	93140650	93141151	0.626088	-0.433873	LINC02412	Intron		chr11	637068	637268	0.365469	0.082643		Distal
450	chr12	106114632	106115133	0.369503	-0.432816	NUAK1	Intron		chr12	99238160	99238661	0.736292	0.0877149	LOC101928937	Intron
451	chr19	41903840	41903852	0.254527	-0.429977	LOC100505585	Intron		chr12	99238160	99238661	0.736292	0.0877149	LOC101928937	Intron
452	chr4	1167510	1168011	0.362162	-0.42777	TMED11P	Exon 1		chr12	99238160	99238661	0.756558	0.0877149	LOC101928937	Intron
453	chr12	106106026	106106527	0.369503	-0.427393	NUAK1	Exon		chr12	99238160	99238661	0.756558	0.0877149	LOC101928937	Intron
454	chr3	100124337	100124838	0.334665	-0.425262	FILIP1L	Intron		chr12	99238160	99238661	0.744349	0.0877149	LOC101928937	Intron
455	chr3	100124337	100124838	0.334665	-0.425262	FILIP1L	Intron		chr12	99238160	99238661	0.75017	0.0877149	LOC101928937	Intron
456	chr19	41928247	41928748	0.254527	-0.423569	ERFL	Promoter		chr12	99238160	99238661	0.774942	0.0877149	LOC101928937	Intron
457	chr15	42187373	42187874	0.292829	-0.422727	MIR627	Exon		chr12	99238160	99238661	0.748917	0.0877149	LOC101928937	Intron
458	chr15	42187373	42187874	0.386481	-0.422727	MIR627	Exon		chr12	99238160	99238661	0.748917	0.0877149	LOC101928937	Intron
459	chr15	85454371	85454872	0.489487	-0.421891	MIR7706	Intron		chr12	99238160	99238661	0.748917	0.0877149	LOC101928937	Intron
460	chr7	17598737	17599238	0.466022	-0.42182		Distal		chr1	156615869	156616370	0.515718	0.090821	HAPLN2	Promoter
461	chr3	108067674	108068175	0.423636	-0.417767	CD47	Intron		chr1	156615869	156616370	0.64209	0.090821	HAPLN2	Promoter
462	chr3	108067674	108068175	0.423636	-0.417767	CD47	Intron		chr1	905437	905938	0.617004	0.0986036	LINC02593	Intron
463	chr3	108067674	108068175	0.423636	-0.417767	CD47	Intron		chr1	905437	905938	0.617004	0.0986036	LINC02593	Intron
464	chr1	81006928	81007429	0.345053	-0.417415		Distal		chr1	905437	905938	0.617004	0.0986036	LINC02593	Intron
465	chr5	156477756	156478257	0.554175	-0.415787	PPP1R2B	Intron		chr18	8367170	8367232	0.711646	0.0996229	LOC100192426	Promoter
466	chr2	158965742	158966243	0.339853	-0.413541	TANC1	Promoter		chr1	109483084	109483585	0.726075	0.11736	ATXN7L2	Promoter
467	chr5	7896957	7897458	0.413902	-0.412472	FASTKD3	3'		chr15	43330358	43330859	0.741192	0.118993	ADAL	Promoter
468	chr5	7896957	7897458	0.523547	-0.412472	FASTKD3	3'		chr4	41540648	41541149	0.751452	0.119194	LIMCH1	Intron
469	chr9	33512482	33512983	0.467855	-0.409368	SUGT1P1	Promoter		chr1	906012	906513	0.617004	0.122725	LINC02593	Intron
470	chr14	62209272	62209773	0.18539	-0.409205		Distal		chr1	906012	906513	0.617004	0.122725	LINC02593	Intron
471	chr14	62209272	62209773	0.18539	-0.409205		Distal		chr1	906012	906513	0.617004	0.122725	LINC02593	Intron
472	chr14	62209272	62209773	0.343017	-0.409205		Distal		chr19	10754077	10754578	0.462939	0.155298	MIR4748	Intron
473	chr16	15660497	15660998	0.328118	-0.408668	MIR484	Intron		chr19	10754077	10754578	0.462939	0.155298	MIR4748	Intron
474	chr6	52334930	52335431	0.622514	-0.407313		Distal		chr17	29251756	29251926	0.465404	0.15912	CRYBA1	Intron
475	chr12	25694007	25694508	0.521844	-0.407313		Distal		chr6	158958677	158958989	0.603585	0.17266		Distal
476	chr12	25694007	25694508	0.521844	-0.407313		Distal		chr12	99169985	99170486	0.75017	0.17783	LOC101928937	Intron
477	chr19	41905116	41905617	0.254527	-0.405507	LOC100505585	3'		chr12	99169985	99170486	0.774942	0.17783	LOC101928937	Intron
478	chr15	85453115	85453616	0.489487	-0.404321	MIR7706	Intron		chr12	95942979	95943250	0.665711	0.179447	AMDHD1	Promoter
479	chr15	85429974	85430475	0.489487	-0.403761	MIR7706	Intron		chr12	95942979	95943250	0.665711	0.179447	AMDHD1	Promoter
480	chr15	85429974	85430475	0.489487	-0.403761	MIR7706	Intron		chr12	99200653	99201154	0.756558	0.184414	LOC101928937	Intron
481	chr15	85429974	85430475	0.489487	-0.403761	MIR7706	Intron		chr12	99200653	99201154	0.756558	0.184414	LOC101928937	Intron
482	chr15	85429974	85430475	0.489487	-0.403761	MIR7706	Intron		chr12	99200653	99201154	0.744349	0.184414	LOC101928937	Intron
483	chr15	85429974	85430475	0.489487	-0.403761	MIR7706	Intron		chr12	99200653	99201154	0.75017	0.184414	LOC101928937	Intron
484	chr16	15669770	15670271	0.328118	-0.403505	MIR484	Intron		chr12	99200653	99201154	0.774942	0.184414	LOC101928937	Intron
485	chr12	25670106	25670607	0.521844	-0.400528		Distal		chr4	38469380	38469881	0.833188	0.189831	LINC01259	Intron
486	chr12	25670106	25670607	0.521844	-0.400528		Distal		chr12	99253070	99253571	0.736292	0.192148	LOC101928937	Intron
487	chr8	6734232	6734733	0.41199	-0.39592	ANGPT2	Intron		chr12	99253070	99253571	0.736292	0.192148	LOC101928937	Intron
488	chr1	118650002	118650503	0.191276	-0.395708		Distal		chr12	99253070	99253571	0.756558	0.192148	LOC101928937	Intron
489	chr1	207279032	207279533	0.26372	-0.394649	CD55	Intron		chr12	99253070	99253571	0.756558	0.192148	LOC101928937	Intron
490	chr17	70123574	70123998	0.286008	-0.39371	KCNJ2	Intron		chr12	99253070	99253571	0.744349	0.192148	LOC101928937	Intron
491	chr17	70123574	70123998	0.286008	-0.39371	KCNJ2	Intron		chr12	99253070	99253571	0.75017	0.192148	LOC101928937	Intron
492	chr1	15732215	15732716	0.344854	-0.39083	SLC25A34	Exon 1		chr12	99253070	99253571	0.774942	0.192148	LOC101928937	Intron
493	chr1	15732215	15732716	0.344854	-0.39083	SLC25A34	Exon 1		chr12	99253070	99253571	0.748917	0.192148	LOC101928937	Intron
494	chr1	15732215	15732716	0.344854	-0.39083	SLC25A34	Exon 1		chr12	99253070	99253571	0.748917	0.192148	LOC101928937	Intron
495	chr1	15732215	15732716	0.344854	-0.39083	SLC25A34	Exon 1		chr12	99253070	99253571	0.748917	0.192148	LOC101928937	Intron
496	chr12	53791760	53792261	0.249616	-0.388912	CISTR	Intron		chr15	43329133	43329634	0.741192	0.19659	LCMT2	Promoter
497	chr15	85475282	85475783	0.489487	-0.388836	MIR7706	Intron		chr12	54427901	54428276	0.599905	0.209726	ITGA5	Exon
498	chr6	52328845	52329346	0.622514	-0.388553		Distal		chr8	17576771	17577272	0.727658	0.222128	PDGFRL	Promoter
499	chr7	47641020	47641382	0.170453	-0.388028		Distal		chr7	73629227	73629728	0.595164	0.240389		Distal
500	chr16	15601222	15601723	0.328118	-0.387941	MIR6506	Exon 1		chr12	99154515	99155016	0.75017	0.245312	LOC101928937	5'
501	chr6	52336594	52337095	0.622514	-0.387276		Distal		chr12	99154515	99155016	0.774942	0.245312	LOC101928937	5'
502	chr12	53824731	53824976	0.606695	-0.386729	CISTR	Intron		chr5	132257475	132257616	0.234	0.272401	PDLIM4	Promoter
503	chr17	48726423	48726924	0.325877	-0.383573	MIR3185	Promoter		chr5	132257475	132257616	0.408	0.272401	PDLIM4	Promoter
504	chr12	93146237	93146738	0.626088	-0.382491	LINC02412	Intron		chr19	44764213	44764714	0.418275	0.286247		Distal
505	chr16	15676980	15677481	0.328118	-0.377266	MIR484	Intron		chr19	44764213	44764714	0.418275	0.286247		Distal
506	chr3	142364022	142364523	0.456944	-0.375936	XRN1	Intron		chr19	44764213	44764714	0.418275	0.286247		Distal
507	chr16	15609332	15609833	0.328118	-0.374535	MIR6506	Promoter		chr19	44764213	44764714	0.591251	0.286247		Distal
508	chr11	20387673	20387752	0.59389	-0.374046	PRMT3	Promoter		chr17	28599559	28599659	0.318	0.287337	SPAG5	Promoter
509	chr16	82027461	82027962	0.369072	-0.372466		Distal		chr8	86350515	86351016	0.561377	0.291805	WWP1	Intron
510	chr19	41908164	41908665	0.254527	-0.370976	LOC100505585	3'		chr8	86350515	86351016	0.574968	0.291805	WWP1	Intron
511	chr22	36163440	36163941	0.581141	-0.370898	APOL3	Promoter		chr8	86350515	86351016	0.574968	0.291805	WWP1	Intron
512	chr22	36163440	36163941	0.581141	-0.370898	APOL3	Promoter		chr8	86350515	86351016	0.65766	0.291805	WWP1	Intron
513	chr12	106107513	106108014	0.369503	-0.37022	NUAK1	Intron		chr8	86350515	86351016	0.658793	0.291805	WWP1	Intron
514	chr19	16844634	16845135	0.397693	-0.369566	SIN3B	Intron		chr1	165376837	165377338	0.586026	0.305269		Distal
515	chr6	13407869	13408262	0.205405	-0.369086	TBC1D7	5'		chr12	99223651	99224152	0.736292	0.306952	LOC101928937	Intron
516	chr6	13407869	13408262	0.205405	-0.369086	TBC1D7	5'		chr12	99223651	99224152	0.736292	0.306952	LOC101928937	Intron
517	chr19	41927737	41928238	0.254527	-0.368563	ERFL	Promoter		chr12	99223651	99224152	0.756558	0.306952	LOC101928937	Intron
518	chr2	101966868	101967369	0.366874	-0.367361	LINC01127	Intron		chr12	99223651	99224152	0.756558	0.306952	LOC101928937	Intron
519	chr12	25692022	25692523	0.521844	-0.366784		Distal		chr12	99223651	99224152	0.744349	0.306952	LOC101928937	Intron
520	chr12	25692022	25692523	0.521844	-0.366784		Distal		chr12	99223651	99224152	0.75017	0.306952	LOC101928937	Intron
521	chr17	67178505	67179006	0.100377	-0.36595	LOC101928021	Exon 1		chr12	99223651	99224152	0.774942	0.306952	LOC101928937	Intron
522	chr6	52319839	52320340	0.622514	-0.365278		Distal		chr12	99223651	99224152	0.748917	0.306952	LOC101928937	Intron
523	chr12	106113920	106114421	0.369503	-0.365109	NUAK1	Intron		chr12	99223651	99224152	0.748917	0.306952	LOC101928937	Intron
524	chr3	100053953	100054395	0.347934	-0.3636	FILIP1L	Intron		chr12	99223651	99224152	0.748917	0.306952	LOC101928937	Intron
525	chr6	52343047	52343548	0.622514	-0.363346		Distal		chr2	200329740	200330241	0.656754	0.311783	SPATS2L	Intron
526	chr22	36211166	36211667	0.581141	-0.362005		Distal		chr2	200329740	200330241	0.646034	0.311783	SPATS2L	Intron
527	chr22	36211166	36211667	0.581141	-0.362005		Distal		chr2	200329740	200330241	0.590784	0.311783	SPATS2L	Intron
528	chr17	48721563	48722064	0.325877	-0.359896	PRAC1	Promoter		chr2	200329740	200330241	0.638447	0.311783	SPATS2L	Intron
529	chr16	15599578	15600079	0.328118	-0.359394	MIR6506	Intron		chr2	200329740	200330241	0.654356	0.311783	SPATS2L	Intron
530	chr1	207284397	207284898	0.26372	-0.358718	CD55	Intron		chr2	200329740	200330241	0.654356	0.311783	SPATS2L	Intron
531	chr6	52303908	52304409	0.622514	-0.35763		Distal		chr2	200329740	200330241	0.654356	0.311783	SPATS2L	Intron
532	chr17	48726950	48727451	0.325877	-0.357343	HOXB13	Promoter		chr7	1093785	1094286	0.804308	0.337996	GPER1	3'
533	chr22	36229603	36230104	0.581141	-0.356737	APOL2	Intron		chr6	106512566	106512666	0.171	0.364342	LOC105377924	Exon
534	chr22	36229603	36230104	0.581141	-0.356737	APOL2	Intron		chr1	15758826	15758918	0.267	0.366945	FBLIM1	Promoter
535	chr17	39620730	39621231	0.153665	-0.354423	PPP1R1B	Intron		chr8	17577448	17577949	0.727658	0.397574	PDGFRL	Promoter
536	chr11	456013	456132	0.743	-0.352607	ANO9	Intron		chr15	43253285	43253786	0.741192	0.403909	TGM5	Exon
537	chr11	456013	456132	0.7	-0.352607	ANO9	Intron		chr12	99140239	99140740	0.75017	0.411782	LOC101928937	Intron
538	chr20	36009994	36010495	0.343741	-0.346155	NORAD	Intron		chr12	99140239	99140740	0.774942	0.411782	LOC101928937	Intron
539	chr5	121512957	121513458	0.394113	-0.343612		Distal		chr4	122873215	122873604	0.581119	0.415306	FGF2	Intron
540	chr12	106112895	106113396	0.369503	-0.343144	NUAK1	Intron		chrX	15600001	15600502	0.329961	0.416547	GS1-594A7.3	Promoter
541	chr5	148474498	148474999	0.422389	-0.342976	FBXO38	Intron		chr8	17576150	17576651	0.727658	0.42852	PDGFRL	Promoter
542	chr15	85441797	85442298	0.489487	-0.342879	MIR7706	Intron		chr15	43370187	43370688	0.741192	0.448752	ZSCAN29	Promoter
543	chr17	67151692	67152193	0.100377	-0.341695	LOC101928021	Intron		chr5	179634009	179634091	0.637931	0.464035	LOC105377763	5'
544	chr12	106111161	106111662	0.369503	-0.335813	NUAK1	Intron		chr5	472380	472499	0.304	0.480395	PP7080	Promoter
545	chr7	601121	601310	0.333172	-0.33532	PRKAR1B-AS1	Promoter		chr5	472380	472499	0.456	0.480395	PP7080	Promoter
546	chr17	48722311	48722812	0.325877	-0.33468	PRAC1	Promoter		chr17	28598852	28598884	0.174	0.499341	SPAG5-AS1	Promoter
547	chr22	36154514	36155015	0.581141	-0.333933	APOL3	3'		chrX	15600704	15601205	0.329961	0.503932	GS1-594A7.3	Promoter
548	chr22	36154514	36155015	0.581141	-0.333933	APOL3	3'		chr12	16726837	16727338	0.516828	0.524085	LMO3	Intron
549	chr5	52282715	52283123	0.381102	-0.331823	LINC02118	Exon 1		chr16	66604408	66604585	0.308	0.526195	CMTM3	Promoter
550	chr3	142400500	142401001	0.456944	-0.329668	XRN1	Exon 1		chr16	66604408	66604585	0.246	0.526195	CMTM3	Promoter
551	chr3	142400500	142401001	0.456944	-0.329668	XRN1	Exon 1		chr16	66604408	66604585	0.181	0.526195	CMTM3	Promoter
552	chr17	38717265	38717738	0.0727214	-0.329588	MIR4726	Promoter		chr16	66604408	66604585	0.327	0.526195	CMTM3	Promoter
553	chr12	106109416	106109917	0.369503	-0.320262	NUAK1	Intron		chr16	66604408	66604585	0.267	0.526195	CMTM3	Promoter
554	chr4	76485380	76485881	0.610137	-0.318362	SHROOM3	Intron		chr16	66604408	66604585	0.352	0.526195	CMTM3	Promoter
555	chr2	239990964	239991465	0.559777	-0.317782	NDUFA10	Intron		chr16	66604408	66604585	0.308	0.526195	CMTM3	Promoter
556	chr15	85430478	85430979	0.489487	-0.317516	MIR7706	Intron		chr16	66604408	66604585	0.246	0.526195	CMTM3	Promoter
557	chr15	85430478	85430979	0.489487	-0.317516	MIR7706	Intron		chr16	66604408	66604585	0.181	0.526195	CMTM3	Promoter
558	chr15	85430478	85430979	0.489487	-0.317516	MIR7706	Intron		chr16	66604408	66604585	0.327	0.526195	CMTM3	Promoter
559	chr15	85430478	85430979	0.489487	-0.317516	MIR7706	Intron		chr16	66604408	66604585	0.267	0.526195	CMTM3	Promoter
560	chr12	100868479	100868980	0.297506	-0.314458	GAS2L3	Intron		chr16	66604408	66604585	0.308	0.526195	CMTM3	Promoter
561	chr12	100868479	100868980	0.28131	-0.314458	GAS2L3	Intron		chr16	66604408	66604585	0.246	0.526195	CMTM3	Promoter
562	chr7	77321410	77321860	0.409346	-0.310817	GSAP	Intron		chr16	66604408	66604585	0.181	0.526195	CMTM3	Promoter
563	chr7	77321410	77321860	0.409346	-0.310817	GSAP	Intron		chr16	66604408	66604585	0.327	0.526195	CMTM3	Promoter
564	chr7	20367205	20367706	0.3525	-0.310475	LOC101927811	Intron		chr16	66604408	66604585	0.267	0.526195	CMTM3	Promoter
565	chr7	20367205	20367706	0.3525	-0.310475	LOC101927811	Intron		chr12	54033882	54033902	0.185	0.532444	MIR615	Promoter
566	chr7	20367205	20367706	0.3525	-0.310475	LOC101927811	Intron		chr7	1094867	1095368	0.804308	0.544663	GPER1	Intron
567	chr7	20367205	20367706	0.3525	-0.310475	LOC101927811	Intron		chr7	1093505	1093775	0.804308	0.550429	GPER1	3'
568	chr7	20367205	20367706	0.3525	-0.310475	LOC101927811	Intron		chr10	117535495	117535595	0.324	0.55764	EMX2	Intron
569	chr7	20367205	20367706	0.3525	-0.310475	LOC101927811	Intron		chr15	43329748	43330249	0.741192	0.578572	LCMT2	Promoter
570	chr7	20367205	20367706	0.3525	-0.310475	LOC101927811	Intron		chr9	19128697	19129198	0.546127	0.58575	PLIN2	Intron
571	chr6	52353259	52353760	0.622514	-0.304958		Distal		chr12	54014830	54014930	0.462	0.588651	HOXC4	Promoter
572	chr12	110476363	110476864	0.491929	-0.301984	GPN3	Intron		chr12	99157872	99158373	0.75017	0.589369	LOC101928937	Intron
573	chr5	171624366	171624867	0.480235	-0.301565		Distal		chr12	99157872	99158373	0.774942	0.589369	LOC101928937	Intron
574	chr1	153348724	153349225	0.384104	-0.300937	PGLYRP4	Promoter		chr19	4327229	4327730	0.649787	0.602296	STAP2	3'
575	chr11	118899931	118900127	0.144231	-0.300824	MIR4492	Exon		chr16	69107489	69107625	0.186	0.607042	HAS3	Promoter
576	chr11	118899931	118900127	0.144231	-0.300824	MIR4492	Exon		chr16	69107489	69107625	0.211	0.607042	HAS3	Promoter
577	chr7	17599585	17600033	0.466022	-0.298331		Distal		chr4	41600165	41600666	0.751452	0.617318	PHOX2B	Intron
578	chr2	85637820	85637904	0.328432	-0.297581	C2orf68	Intron		chr7	1100318	1100819	0.735585	0.628425	GPER1	Intron
579	chr17	68115630	68116131	0.382261	-0.29486	LINC00674	Downstream		chr15	43370829	43371330	0.741192	0.646616	ZSCAN29	Promoter
580	chr17	68115630	68116131	0.382261	-0.29486	LINC00674	Downstream		chr17	43334103	43334604	0.498254	0.648806		Distal
581	chr1	118573876	118574377	0.191276	-0.292427		Distal		chr12	95943256	95943757	0.665711	0.717358	AMDHD1	Promoter
582	chr22	36208056	36208557	0.581141	-0.291734		Distal		chr12	95943256	95943757	0.665711	0.717358	AMDHD1	Promoter
583	chr22	36208056	36208557	0.581141	-0.291734		Distal		chr19	44764914	44765415	0.591251	0.725196	MIR8085	Exon 1
584	chr12	13132079	13132580	0.330103	-0.291334	GSG1	Intron		chr12	2944201	2944441	0.606769	0.734296		Distal
585	chr22	36180190	36180691	0.581141	-0.289318		Distal		chr12	2944201	2944441	0.550178	0.734296		Distal
586	chr22	36180190	36180691	0.581141	-0.289318		Distal		chr5	54524814	54525203	0.770228	0.737447	SNX18	Intron
587	chr12	55712883	55713155	0.380757	-0.287574	BLOC1S1-RDH5	Promoter		chr4	38488849	38489350	0.833188	0.745243	LINC01259	Intron
588	chr12	55712883	55713155	0.380757	-0.287574	BLOC1S1-RDH5	Promoter		chr1	156616425	156616926	0.515718	0.792115	HAPLN2	Promoter
589	chr1	10624296	10624385	0.804	-0.285133	DFFA	Exon		chr1	156616425	156616926	0.64209	0.792115	HAPLN2	Promoter
590	chr12	100927752	100928253	0.297506	-0.284621	UTP20	Intron		chr19	49340110	49340611	0.62808	0.801151	CD37	3'
591	chr22	36213590	36214091	0.581141	-0.284032		Distal		chr19	49340110	49340611	0.62808	0.801151	CD37	3'
592	chr22	36213590	36214091	0.581141	-0.284032		Distal		chr19	49340110	49340611	0.632906	0.801151	CD37	3'
593	chr18	3458371	3458872	0.482885	-0.283455	GAPLINC	3'		chr19	49340110	49340611	0.539687	0.801151	CD37	3'
594	chr18	3458371	3458872	0.482885	-0.283455	GAPLINC	3'		chr19	49340110	49340611	0.536002	0.801151	CD37	3'
595	chr5	171629953	171630349	0.480235	-0.281885		Distal		chr6	106511610	106511767	0.232	0.829822	LOC105377924	Exon
596	chr1	248859393	248859894	0.484031	-0.279756	ZNF692	Promoter		chr6	106511610	106511767	0.142	0.829822	LOC105377924	Exon
597	chr1	248859393	248859894	0.484031	-0.279756	ZNF692	Promoter		chr6	106511610	106511767	0.176	0.829822	LOC105377924	Exon
598	chr1	248859393	248859894	0.484031	-0.279756	ZNF692	Promoter		chr6	106511610	106511767	0.209	0.829822	LOC105377924	Exon
599	chr1	248859393	248859894	0.484031	-0.279756	ZNF692	Promoter		chr6	106511610	106511767	0.232	0.829822	LOC105377924	Exon
600	chr1	248859393	248859894	0.484031	-0.279756	ZNF692	Promoter		chr6	106511610	106511767	0.142	0.829822	LOC105377924	Exon
601	chr1	248859393	248859894	0.484031	-0.279756	ZNF692	Promoter		chr6	106511610	106511767	0.176	0.829822	LOC105377924	Exon
602	chr1	248859393	248859894	0.484031	-0.279756	ZNF692	Promoter		chrX	15599412	15599913	0.329961	0.830644	GS1-594A7.3	Promoter
603	chr1	248859393	248859894	0.484031	-0.279756	ZNF692	Promoter		chr2	200337187	200337481	0.487148	0.850056	SPATS2L	Intron
604	chr1	248859393	248859894	0.484031	-0.279756	ZNF692	Promoter		chr15	43317445	43317946	0.741192	0.856791		Distal
605	chr1	248859393	248859894	0.484031	-0.279756	ZNF692	Promoter		chr1	165375616	165376117	0.586026	0.878899		Distal
606	chr1	248859393	248859894	0.484031	-0.279756	ZNF692	Promoter		chr17	73770789	73771023	0.667107	0.929399	LINC02092	Intron
607	chr1	248859393	248859894	0.484031	-0.279756	ZNF692	Promoter		chr4	122873706	122874207	0.581119	0.950948	FGF2	Intron
608	chr1	248859393	248859894	0.484031	-0.279756	ZNF692	Promoter		chr15	43266832	43267333	0.741192	0.957881	TGM5	Promoter
609	chr1	248859393	248859894	0.484031	-0.279756	ZNF692	Promoter		chr16	4053441	4053582	0.406	0.967721	ADCY9	Intron
610	chr1	248859393	248859894	0.484031	-0.279756	ZNF692	Promoter		chr16	4053441	4053582	0.558	0.967721	ADCY9	Intron
611	chr1	248859393	248859894	0.484031	-0.279756	ZNF692	Promoter		chr7	1100908	1101409	0.735585	0.975018	GPER1	Intron
612	chr1	248859393	248859894	0.484031	-0.279756	ZNF692	Promoter		chr15	43371384	43371885	0.741192	0.989572	ZSCAN29	Promoter
613	chr1	248859393	248859894	0.484031	-0.279756	ZNF692	Promoter		chr17	43338814	43339315	0.39322	1.00667	CCDC200	Exon
614	chr1	248859393	248859894	0.484031	-0.279756	ZNF692	Promoter		chr17	43338814	43339315	0.498254	1.00667	CCDC200	Exon
615	chr1	248859393	248859894	0.484031	-0.279756	ZNF692	Promoter		chr19	46500747	46501248	0.526076	1.01868	PNMA8B	Intron
616	chr1	248859393	248859894	0.484031	-0.279756	ZNF692	Promoter		chr15	43274015	43274516	0.741192	1.02397		Distal
617	chr2	101964775	101965276	0.366874	-0.278618	LINC01127	Promoter		chr2	200335645	200336146	0.487148	1.03248	SPATS2L	Intron
618	chr1	118618911	118619412	0.191276	-0.274034		Distal		chr2	200335645	200336146	0.368309	1.03248	SPATS2L	Intron
619	chr17	67221018	67221519	0.100377	-0.272096	LOC101928021	Intron		chr2	200335645	200336146	0.370243	1.03248	SPATS2L	Intron
620	chr15	85459019	85459520	0.489487	-0.270187	MIR7706	Intron		chr2	200335645	200336146	0.595134	1.03248	SPATS2L	Intron
621	chr12	106112123	106112624	0.369503	-0.269911	NUAK1	Intron		chr2	200335645	200336146	0.595134	1.03248	SPATS2L	Intron
622	chr22	36164010	36164511	0.581141	-0.268122	APOL3	Promoter		chr2	200335645	200336146	0.609964	1.03248	SPATS2L	Intron
623	chr22	36164010	36164511	0.581141	-0.268122	APOL3	Promoter		chr2	200335645	200336146	0.609964	1.03248	SPATS2L	Intron
624	chr8	11838329	11838402	0.530239	-0.267018	NEIL2	3'		chr4	41590583	41591084	0.751452	1.03985	PHOX2B	Intron
625	chr22	36204585	36205086	0.581141	-0.265722	APOL4	Promoter		chr19	3505326	3505820	0.845322	1.04443	FZR1	Promoter
626	chr22	36204585	36205086	0.581141	-0.265722	APOL4	Promoter		chr19	4337932	4338433	0.649787	1.04969	STAP2	Exon
627	chr22	36162907	36163408	0.581141	-0.265044	APOL3	Promoter		chr3	121715038	121715539	0.650487	1.09769	GOLGB1	Intron
628	chr22	36162907	36163408	0.581141	-0.265044	APOL3	Promoter		chr3	121715038	121715539	0.650487	1.09769	GOLGB1	Intron
629	chr6	43596570	43596590	0.197231	-0.264395	POLH	Intron		chr15	43316022	43316523	0.741192	1.193		Distal
[truncated: 823 more rows]

## Sheet: LIHC tDMRs
Sorted t-DMRs for liver cancer
[truncated: 2,311 more rows]

[truncated: 10 more sheets: LUNG tDMRs, PRAD tDMRs, STAD tDMRs, BRCA mutations, COAD mutations, KIDNEY mutations, LIHC mutations, LUNG mutations, PRAD mutations, STAD mutations]
